# Supplementary material for: Low-dose radiation induces unstable gene expression in developing human iPSC-derived retinal ganglion organoids
Source: Sci Rep. 2023 Aug 9;13:12888. doi: 10.1038/s41598-023-40051-6 (PMC10412642; doi:10.1038/s41598-023-40051-6)
Supplement: Supplementary file 1 — Supplementary Tables. [file 41598_2023_40051_MOESM1_ESM.zip]

Archive with 9 entries (9 files):
- S1 Table.xlsx
- S2 Table.xlsx
- S3 Table.xlsx
- S4 Table.xlsx
- S5 Table.xlsx
- S6 Table.xls
- S7 Table.xls
- S8 Table.xls
- S9 Table.xlsx
