# Supplementary material for: Low-dose radiation induces unstable gene expression in developing human iPSC-derived retinal ganglion organoids
Source: Sci Rep. 2023 Aug 9;13:12888. doi: 10.1038/s41598-023-40051-6 (PMC10412642; doi:10.1038/s41598-023-40051-6)
Supplement: Supplementary file 1 — Supplementary Tables. [file 41598_2023_40051_MOESM1_ESM.zip › S1 Table.xlsx]

## Sheet: Sheet1
Genes with more than 5 FPKM in RNA-seq
Gene_ID	D0_FPKM	D3_FPKM	D6_0mGy_FPKM	D6_30mGy_FPKM	D6_180mGy_FPKM	D10_0mGy_FPKM	D10_30mGy_FPKM	D10_180mGy_FPKM	D17_0mGy_FPKM	D17_30mGy_FPKM	D17_180mGy_FPKM	D35_0mGy_FPKM	D35_30mGy_FPKM	D35_180mGy_FPKM
A4GALT	1.52378	7.48778	12.8645	12.7389	10.1139	8.20234	6.20712	7.34449	3.15003	1.31677	1.69697	0.456963	0.324233	0.249727
AAAS	49.1961	45.1329	41.4643	39.0264	39.6538	38.0136	39.0272	39.256	37.2165	39.1167	47.459	29.9146	28.101	28.0589
AACS	31.9038	25.3759	23.0321	20.4721	19.321	10.0779	11.0828	11.9801	13.5504	13.4276	10.3145	11.9352	10.014	11.2914
AADAT	6.40162	4.75714	3.43041	4.50339	5.56527	7.29961	6.81112	6.60047	7.02594	7.72098	11.1441	11.9324	11.2458	8.65954
AAED1	4.21059	3.07607	2.93283	3.76331	2.84086	4.04383	2.5705	2.79187	3.19704	4.91477	0.713119	5.88374	3.50856	5.36505
AAGAB	25.982	24.8656	26.2991	29.3133	27.2021	24.4602	26.7764	27.5601	38.6424	38.8626	56.7803	34.5694	36.3679	40.0561
AAMDC	25.3778	22.2572	34.3002	19.503	20.9995	22.1351	24.1899	19.9316	21.4143	16.5348	41.2271	16.7092	13.3482	19.6388
AAMP	81.8951	89.3492	79.5111	76.7977	77.4453	54.3757	58.5156	56.5618	51.5946	53.1456	56.4148	48.0755	48.7237	50.9166
AAR2	27.9391	23.9616	20.8088	21.3866	23.991	30.3409	25.157	22.8855	23.9937	25.759	27.3808	19.4896	21.826	23.2914
AARS	93.6574	89.7612	79.813	79.9442	74.1269	56.7851	70.6297	73.0942	57.8974	54.1213	62.1208	34.2046	34.5966	33.6616
AARS2	8.51589	12.4751	9.43167	9.91981	10.0394	6.75736	9.63693	10.0502	7.6917	4.90686	4.85491	5.19659	5.2097	5.21578
AARSD1	26.5211	29.6621	26.0997	24.9217	22.891	19.3087	15.3685	19.4476	26.7869	25.5416	18.9989	15.6051	19.0827	16.559
AASDH	5.08141	9.25357	6.62269	6.19803	6.82607	5.70248	4.38959	5.94329	7.60612	8.83128	8.07351	5.7888	4.76849	4.94376
AASDHPPT	30.0189	27.831	22.2953	25.144	20.3553	23.0573	22.698	26.0936	32.1634	34.0781	43.8202	41.1238	46.9486	43.6789
AASS	274.247	203.002	196.314	162.268	153.508	37.1744	42.3232	41.4412	51.4224	48.1853	63.4402	21.8919	20.5536	18.9222
AATF	52.2891	46.859	43.704	43.3818	46.4249	36.819	40.0727	35.4644	43.3884	50.9065	50.6253	31.8115	29.5095	32.4245
ABALON	2.22327	2.57292	3.76881	4.42375	4.86609	2.84919	3.6903	4.12864	5.89235	3.19511	9.36993	4.64749	5.77927	5.88985
ABAT	6.03639	3.46762	3.81646	3.39858	3.15375	2.83556	2.80508	2.97767	5.20788	5.71976	2.7007	37.789	37.1049	48.3214
ABCA1	6.31152	2.76962	5.68217	4.82975	5.72054	4.95074	5.68729	6.19482	5.84566	8.46479	5.50613	8.2745	6.82539	7.09587
ABCA11P	8.51903	4.28902	5.48142	6.07019	4.77598	6.45162	7.27483	8.30877	8.00053	6.40155	14.9259	6.69906	6.59653	5.86339
ABCA2	2.39981	2.77767	2.44716	1.67263	2.55995	6.48313	5.10445	7.05201	4.3559	3.69312	3.85576	8.65927	7.41003	9.35913
ABCA3	3.70822	3.75868	3.72375	2.98184	3.04228	5.4668	6.44995	6.73112	3.6179	4.53205	1.39339	9.93278	10.8679	12.0362
ABCA7	2.54893	2.87321	4.3631	4.29035	3.99978	5.25659	5.66027	6.51517	2.59738	3.25297	1.39885	2.94482	4.11571	3.88748
ABCB10	4.66248	4.25014	4.22557	4.17148	4.52706	4.28187	3.79293	3.99635	5.67499	6.03028	4.1439	6.96435	6.36924	7.05792
ABCB6	8.49898	6.70823	3.1808	3.65907	2.7387	2.8496	2.56625	2.30651	1.3514	0.962232	0.58619	3.01939	2.64488	1.79409
ABCB7	20.2208	23.6912	15.9452	16.8705	17.5859	19.4138	16.2651	17.7631	21.4911	22.4629	21.2994	10.9104	11.0477	10.225
ABCC1	14.9733	22.7479	22.3343	19.583	20.8208	23.0613	28.7526	27.2411	12.3532	17.1267	10.4118	14.719	13.3216	16.2676
ABCC10	2.74835	3.34363	3.92716	3.86017	4.6424	6.35246	4.18252	6.26815	4.56289	4.97707	2.19667	6.22903	6.52052	6.30695
ABCC4	3.73075	2.69967	4.05203	4.08993	3.98218	4.32542	4.27942	3.92315	12.9126	15.4376	19.1958	11.0049	8.36811	12.6804
ABCC5	14.9839	16.4556	21.6515	19.2649	21.5631	18.1193	19.6914	18.6932	18.5575	22.9462	18.7692	22.3824	25.0506	21.6038
ABCC6	1.58774	0.441057	0.493835	1.95551	1.07333	1.64133	2.42611	1.36366	1.55765	2.40465	4.32575	6.27331	6.42882	7.19225
ABCD1	1.40182	1.45233	1.80742	0.989831	1.21824	3.15434	1.52257	2.13459	1.81497	2.7104	1.16098	7.41056	7.29001	11.0796
ABCD3	8.4801	9.67439	10.3116	11.3996	13.0374	8.0682	9.24518	8.89115	13.2476	14.9709	15.4409	18.0271	20.7723	18.0059
ABCD4	12.7055	13.0587	11.9811	12.9189	12.5795	11.8174	13.5054	12.293	13.4955	14.3683	12.7901	19.4494	18.6802	21.0156
ABCE1	50.2648	59.3959	47.6437	58.3847	54.1679	29.9515	24.9493	24.277	30.8862	36.3427	50.21	24.2752	27.2534	26.5399
ABCF2	21.2238	25.8471	23.1603	22.5665	24.329	21.41	23.7778	23.3436	22.2413	25.0887	17.5342	18.3292	17.2706	16.731
ABCF3	12.6448	17.2783	17.7995	18.0869	19.4741	14.992	14.991	14.2443	11.6298	15.9328	5.83951	13.7693	11.2472	12.6127
ABHD10	7.94162	11.6145	9.13589	10.3	10.1481	14.1902	14.5413	11.8703	18.8866	23.2199	22.1267	16.0642	18.6848	17.5502
ABHD11	9.98858	9.41539	18.7756	19.4164	16.7279	10.7895	11.7703	10.8885	7.42966	11.7107	4.50441	18.803	15.883	16.8418
ABHD12	29.3648	25.5622	23.2198	19.2139	23.4835	18.5258	16.4516	17.1838	17.6503	17.3182	17.321	32.7772	41.6532	41.7574
ABHD13	5.33078	5.1846	3.64537	5.37983	4.74204	4.90763	4.63485	4.3729	4.0307	4.15656	5.83129	5.48498	6.22707	5.55345
ABHD14A	3.36724	2.84054	2.83256	3.01298	2.86228	3.3809	3.0914	4.99232	8.39513	10.9365	7.31548	17.0508	14.9308	13.7386
ABHD14A-ACY1	0	0	0.646456	0	0	0.408251	0	0	0	0.000169427	5.98163	0.737851	0.00241172	0.00160139
ABHD17A	29.3211	26.7868	30.0595	28.2115	26.7718	31.3047	30.7093	28.957	31.7013	27.7262	20.6697	30.409	34.4638	35.0301
ABHD17B	34.9546	28.5766	27.2386	29.2577	28.7446	30.3535	21.8608	21.406	18.6667	19.2291	17.1761	13.0589	12.0326	10.5954
ABHD17C	11.1795	13.4105	19.9895	19.5316	18.2212	9.62587	8.52117	7.70968	8.80701	6.53435	6.8964	8.03516	7.65616	6.49621
ABHD2	4.82028	7.58298	5.31474	5.70512	5.1389	6.71342	6.33716	6.34676	6.84651	7.44656	6.31124	16.6032	17.7232	17.8782
ABHD3	3.14692	3.78576	6.94534	7.28643	4.78577	4.40718	5.52361	4.63955	4.20834	5.94157	3.22287	6.72814	5.96128	7.0369
ABHD4	31.8894	30.3394	17.7917	18.5401	19.0488	18.2797	18.3647	16.0583	24.2512	25.9099	37.7469	25.4774	29.5824	25.6154
ABHD5	5.63923	3.00899	3.58435	4.04278	3.71503	2.45029	1.90152	1.70554	2.6321	2.60966	2.93663	3.19544	3.94476	3.56702
ABHD6	1.02675	2.77742	2.81203	2.43581	2.70838	14.4782	10.9538	13.4549	4.58757	4.93168	3.06573	2.92902	2.84833	2.63417
ABHD8	11.2085	7.86148	6.13255	6.37633	6.63733	7.32419	7.422	7.5324	8.64267	4.9355	6.24713	9.75902	8.30926	9.24981
ABI1	12.1517	12.8861	13.2248	13.9837	13.7667	8.32924	8.94504	9.10531	10.7362	9.64527	13.6584	10.8805	12.9043	11.1207
ABI2	27.427	26.3938	30.4461	31.5278	32.9259	34.3786	32.9759	34.7121	29.3476	34.3017	35.5911	31.8339	30.2409	32.9827
ABL1	20.4219	27.3048	40.7111	39.9808	41.7148	37.1022	40.9921	39.6632	31.7518	33.2953	18.7128	30.1507	26.6427	28.0102
ABL2	4.24653	3.62457	5.74311	5.12347	5.50705	7.16287	6.54073	6.95355	4.13393	3.13786	3.42537	5.66425	5.56459	4.6651
ABLIM1	11.4031	15.5436	20.9824	20.6586	20.7377	19.8996	19.8614	17.2623	13.8126	15.9568	19.1809	27.4653	26.3605	26.3838
ABR	12.1111	18.0595	20.0864	19.1262	19.2938	27.7133	30.2185	31.165	20.0163	20.7868	14.8634	36.6993	36.4613	43.3278
ABRACL	166.053	138.992	159.496	180.487	157.259	132.187	122.137	113.307	144.876	171.352	216.636	57.7888	68.4306	53.0916
ABT1	20.815	19.6817	19.386	18.9543	21.7156	20.9248	16.667	16.8382	24.7584	27.5492	27.1886	18.929	18.3576	15.8988
ABTB2	4.01565	1.84343	1.97839	1.61825	1.63363	1.79427	1.39526	1.0186	3.05602	3.71639	2.78078	7.28944	7.32767	7.82049
ACAA1	13.5839	12.2305	11.4609	8.12705	9.59143	9.30842	6.96648	7.25557	14.36	13.2394	9.12106	15.0943	16.5376	13.0068
ACAA2	88.817	82.9521	53.6323	53.1834	55.7533	37.0179	34.369	32.2497	56.8914	51.65	59.9606	41.3839	40.0935	39.9017
ACACA	24.9092	22.2119	20.0699	19.4781	21.4332	17.6717	21.142	22.561	14.4336	16.4237	15.8404	14.5769	14.5552	14.6271
ACAD10	6.96446	6.91945	6.6275	6.77942	6.71603	7.23513	7.97353	7.36613	4.48204	4.24102	3.24286	6.5849	4.89073	5.02319
ACAD11	7.42472	6.22836	6.03095	4.71756	5.23599	5.81902	6.3755	7.76101	5.74713	3.46417	3.20492	4.22394	4.29679	3.41968
ACAD8	28.98	26.5694	22.6327	23.7859	25.9023	14.7463	15.5597	17.1385	16.6442	16.8975	20.5375	13.1916	13.1123	12.5639
ACAD9	11.8723	15.6476	13.8358	14.8003	15.4	16.2099	16.0493	15.5457	14.9883	14.72	14.6237	15.9026	17.7274	17.3128
ACADM	28.6465	24.2079	21.2673	25.0939	23.853	23.1503	18.7733	18.5126	38.8518	45.8906	55.6017	28.7953	26.8009	29.7057
ACADS	5.10051	5.01734	3.61728	3.32669	2.62029	1.36302	2.61667	3.96431	3.16252	1.79278	5.67584	5.61561	3.65572	5.28004
ACADSB	9.98801	11.8685	24.1248	22.2554	20.0313	5.30447	5.78083	5.6011	6.62676	5.55296	6.68585	5.98173	6.88741	6.03312
ACADVL	36.6578	46.5625	57.4062	53.8597	54.8673	75.7522	76.8907	75.7816	69.0892	72.2485	55.0994	72.1936	64.6212	68.429
ACAP1	5.84985	8.55847	2.55868	2.98699	2.89302	0.514486	0.705287	1.37352	1.11293	0.85152	4.65883	0.249074	0.371267	0.408392
ACAP2	4.23447	7.54547	9.83432	9.53419	9.41683	10.1425	9.74898	10.2871	8.41057	8.89379	6.9352	8.72746	7.97129	9.07506
ACAP3	3.39279	5.23538	8.90134	7.76725	9.09821	9.05787	8.52542	9.18131	11.4184	14.9516	14.1953	27.7994	33.4829	27.1685
ACAT1	31.8126	24.9444	17.3063	19.4352	17.5283	11.265	10.2024	11.5813	19.1686	14.3456	21.6841	18.0745	22.0705	16.7297
ACAT2	114.631	90.0835	102.054	109.566	108.133	45.3906	41.3319	40.3159	116.02	101.153	129.043	90.0329	88.2032	79.0056
ACBD3	15.1372	14.8525	12.4201	13.0532	11.1016	15.7744	11.6247	10.5023	11.8647	11.8135	18.4815	12.0838	13.1627	13.1525
ACBD4	4.01308	3.31378	3.42139	3.29514	2.82691	5.40392	6.05225	6.30377	1.17145	1.90615	2.61281	1.91568	1.08685	1.74272
ACBD5	4.02124	9.73437	5.55074	6.66269	5.9957	5.47537	4.59549	5.40175	5.329	6.10423	6.54282	8.00018	9.89914	8.18666
ACBD6	49.4644	61.0119	44.9174	45.0545	45.1517	41.4589	37.463	41.8067	46.208	54.5327	50.0453	43.3613	49.0755	45.6798
ACBD7	23.5842	9.89088	23.1565	19.8028	18.6197	13.9475	14.7776	11.6335	14.5854	11.3821	16.5656	10.5742	8.6258	9.70745
ACD	11.3569	13.0268	10.1476	8.3142	9.91829	8.49168	11.072	10.3663	8.84033	5.52855	7.5495	8.08418	8.15444	8.35745
ACER3	3.42032	3.44095	6.66061	6.72783	6.41324	3.6191	3.84261	3.68482	4.27289	3.606	4.67658	5.11063	5.73401	5.49858
ACHE	2.7919	1.2519	1.09138	0.852565	1.01704	1.26705	2.02078	2.63975	1.58999	1.50582	0.289293	3.20618	5.78663	6.01094
ACIN1	104.656	94.965	123.336	115.895	125.505	102.731	109.456	106.933	96.4791	110.365	82.1124	71.1451	73.6024	70.1565
ACKR1	0.485638	0.112013	0.376102	0.679496	0.764982	0.837186	0.238529	0.156931	0.977352	0.769546	0	4.6257	5.16033	1.63438
ACKR3	2.37485	1.03047	0.609971	0.70468	0.839213	4.46791	3.09035	3.01484	4.25954	6.25083	5.83238	27.4523	22.4058	16.0386
ACLY	102.378	94.8308	99.0375	103.022	104.935	66.6499	63.4209	64.8891	50.3278	55.1989	56.601	63.0422	70.3099	63.8416
ACO1	29.1647	26.0652	17.1413	16.8547	18.4715	15.0831	20.0957	18.9029	18.3904	16.6407	25.1066	19.0453	20.993	21.811
ACO2	43.3001	48.848	32.6172	36.1486	36.2223	37.276	37.8878	40.3443	31.385	35.3639	31.6192	36.9433	40.6472	45.6198
ACOT13	14.137	15.2751	9.13245	9.33601	8.16525	7.47086	8.9726	7.77339	9.05537	7.44497	6.86348	5.64955	4.97238	5.02016
ACOT2	4.81619	3.25355	3.38489	3.69741	3.5947	3.26918	2.93704	2.24107	4.68683	6.20076	2.82585	7.44562	8.09423	8.61432
ACOT7	81.0206	77.0059	54.0001	53.9024	63.5438	31.5392	35.1192	34.683	46.2965	49.0264	51.4646	34.1481	41.7689	42.1756
ACOT8	25.6496	22.9523	7.2819	6.51068	6.68251	8.4801	8.26076	10.0414	8.28112	6.52408	6.67413	8.19732	10.1409	8.33109
ACOT9	20.1334	20.1261	23.6313	23.7767	21.2134	13.0479	14.2323	10.1239	18.8573	22.0908	17.0976	20.3704	24.8615	22.6442
ACOX1	4.77088	4.21108	2.53331	2.47285	2.10263	1.81168	2.13992	2.20985	1.7002	1.74797	2.46497	5.0453	5.52528	5.13438
ACOX3	1.26021	2.2481	2.97085	2.58898	2.75488	4.4761	4.11226	3.59462	3.16154	5.63851	0	5.37831	6.30234	5.19111
ACOXL	5.98766	10.6845	21.7012	20.0274	17.5736	1.7396	3.63522	4.09222	5.20489	1.83665	2.38014	0.264745	0	0.108519
ACP1	161.897	136.964	112.553	126.534	117.894	112.486	111.461	105.833	144.639	160.987	222.841	104.063	104.737	102.249
ACP2	9.66803	8.64644	14.9644	12.5064	15.1716	15.1273	14.9304	13.2128	14.2258	14.0921	12.7439	21.6815	21.5138	21.2585
ACP5	5.52384	7.2042	3.05829	2.60029	2.20656	3.3695	2.70333	2.37087	0.871791	0.183043	0	2.05048	5.81323	0.933544
ACP6	2.18838	2.72967	3.93638	2.22823	2.45345	3.33504	3.55732	3.92258	2.5689	6.60872	1.87105	3.3542	2.82937	2.6511
ACSF2	5.38794	4.86038	1.88675	2.34284	2.02484	3.45131	2.99276	3.04839	3.98964	8.01121	0	7.88562	6.53329	9.54279
ACSF3	2.41326	4.43585	4.04103	3.77797	4.72743	5.92907	6.03163	6.50274	3.03925	5.79721	4.53116	4.37157	4.55343	3.35056
ACSL1	2.71616	1.63945	0.457605	0.356443	0.415091	0.348085	0.136827	0.253826	0.349413	0	0	7.66182	9.91769	9.28197
ACSL3	33.8676	20.2995	12.1742	14.0249	13.6688	18.7807	11.568	14.4097	11.688	9.46675	18.4018	20.9706	21.3821	20.1022
ACSL4	21.1169	18.5751	17.6757	22.7689	20.8275	26.4352	19.6475	19.9457	21.1687	23.7536	26.9425	30.9053	32.5743	25.1752
ACSS2	10.3703	9.0712	4.93113	5.18756	3.76687	5.0427	4.50328	4.5155	5.11318	5.34793	2.06178	9.25537	10.9931	10.7478
ACSS3	9.4662	10.1905	9.08452	12.1706	8.76917	14.5144	10.7552	13.1269	7.88409	6.59783	12.8639	8.19988	8.1079	8.75652
ACTA1	40.3458	8.62293	20.5998	17.082	14.513	14.7592	8.1855	4.94114	2.75178	9.92504	4.26771	1.34754	0.859673	3.49705
ACTA2	2.50203	0.096969	2.95204	5.80907	6.02671	14.7775	5.89479	6.90806	23.4163	20.3702	12.3347	55.0479	45.6263	56.9779
ACTB	3252.07	2401.12	2557.62	2312.17	2606.05	1860.04	1700.18	1549.54	1433.44	1725.39	1481.43	2078.48	2136.37	2180.91
ACTC1	12.4752	2.25844	5.5597	5.25592	6.00998	5.45476	2.25317	2.21372	5.69235	7.30473	9.03319	3.19621	2.68908	11.8941
ACTG1	2040.13	1830.6	1754.69	1641.21	1656.43	1712.87	1613.73	1473.86	1306.38	1512.05	1353.27	2554.58	2731.54	2708.54
ACTG2	8.14328	1.33847	1.03691	0.999704	1.9015	0.722049	0.41105	0.228574	0.985293	2.92463	0	20.3309	16.6296	4.2553
ACTL6A	60.6277	69.2794	72.0905	77.6625	77.5092	52.6346	49.2704	47.5373	91.987	84.1652	104.805	58.34	52.6181	52.775
ACTN1	103.933	76.5487	84.9953	80.513	90.0206	74.3015	76.8058	73.0727	60.6766	73.0756	66.1362	62.4972	66.6295	65.7065
ACTN3	3.59886	8.9541	10.3821	7.41055	8.99639	12.1427	13.2339	14.4682	2.96872	0.842744	0.301599	0.279308	0.0892345	0.0858702
ACTN4	81.873	76.3812	78.821	73.3454	77.1917	75.105	78.4469	71.8017	99.0205	121.903	107.822	135.909	144.497	164.724
ACTR10	12.5003	17.1743	18.5687	17.8708	18.9726	22.5972	17.1108	21.1485	25.8477	30.4459	30.7798	31.4778	38.0846	35.3428
ACTR1A	45.291	45.4597	51.8178	51.5534	54.4959	56.1321	53.3102	56.9644	51.4255	57.6552	60.1204	64.8784	74.7253	69.7982
ACTR1B	14.8436	21.91	19.5588	19.4342	17.9518	18.9809	22.4884	24.5895	21.6053	16.3677	7.14066	31.0043	29.8969	35.201
ACTR2	90.5057	85.9008	98.8037	112.633	103.082	70.69	72.9137	75.2948	84.4913	87.9516	118.535	90.8912	99.9857	92.3454
ACTR3	30.2788	32.3668	35.0444	37.4854	35.5008	27.2588	25.6524	26.4847	34.7518	36.6643	34.9251	39.7984	45.8499	42.7719
ACTR3B	11.7359	13.6587	11.4047	11.4145	11.7361	13.8555	17.379	18.5558	13.8615	11.056	14.3678	10.5941	11.2407	13.9023
ACTR5	5.37657	6.65283	6.36659	7.46642	8.97709	7.3426	8.60785	7.15451	7.08563	6.77294	3.72042	4.45698	6.33897	4.91209
ACTR6	25.05	25.1826	21.8574	22.5964	18.7625	11.4553	10.9374	10.4263	15.7966	14.5979	19.0285	13.9874	15.7707	14.4694
ACTR8	8.28202	9.47344	8.9838	8.48673	9.1721	8.88775	10.7706	9.50129	12.6473	14.0314	14.4398	11.9156	13.3106	11.2653
ACVR1	9.74471	7.05742	10.1008	9.20477	9.84836	9.30961	9.58152	7.68337	7.59162	4.94015	7.44369	7.54053	8.48917	8.47854
ACVR1B	6.80771	9.77363	18.5269	17.9224	17.6387	15.2769	17.0227	17.2284	10.3567	8.5307	12.244	12.1079	11.1381	9.80117
ACVR2A	3.9153	3.88756	4.21631	4.2066	3.86884	1.87148	2.12084	2.78768	2.81433	2.31261	2.19715	5.6901	6.586	5.48682
ACVR2B	24.3481	17.3531	25.3147	25.808	25.1562	17.5991	20.1046	20.4239	12.0273	13.8369	14.9343	10.8472	9.12856	9.11198
ACY1	20.6943	19.5707	12.6955	11.6902	13.5142	6.53976	6.53173	7.03403	6.15581	5.86185	1.83952	4.01545	4.24636	3.60923
ACYP1	9.74696	18.7435	12.9515	11.3732	11.5449	29.2938	29.087	26.4533	18.6019	16.7223	18.9982	20.783	13.8008	19.3057
ACYP2	3.22957	1.59982	1.66271	2.44249	1.37197	2.1347	4.35071	1.73614	3.86259	6.53452	5.31329	6.18704	7.2809	6.43407
ADA	10.7951	8.70624	6.72019	6.58812	5.70706	5.70754	8.42789	8.16951	10.8921	8.13454	1.79564	5.15231	6.29675	4.01438
ADAL	4.93675	5.99907	5.25358	6.47695	5.53897	9.35818	8.90312	8.98957	5.24543	5.43188	4.94515	4.64062	4.74926	4.13163
ADAM10	32.0977	31.5926	34.0332	34.4698	34.6766	27.9829	28.0506	28.2576	29.5464	36.4491	37.7016	33.11	36.1192	35.9777
ADAM11	1.86414	1.24975	4.49292	3.38928	4.66242	3.91595	5.70971	5.16636	3.47483	2.62867	2.72148	5.01194	6.00246	4.46308
ADAM15	12.0196	9.6715	10.1603	9.66568	9.1691	9.3378	7.69954	7.47889	19.5123	24.9733	19.1839	19.6957	20.0377	21.8128
ADAM17	9.88028	9.44849	15.4764	14.8164	14.1947	13.2462	16.4107	17.9822	17.0107	16.7875	14.2109	24.1124	22.8539	27.9755
ADAM19	4.5868	3.59884	5.26695	5.23529	6.4576	10.3754	8.38715	9.24197	7.41279	6.5955	4.09613	7.93255	9.72321	8.113
ADAM1A	5.81564	3.90859	4.90271	4.07734	5.4504	3.10438	3.32575	3.14862	2.72033	2.86446	7.04234	3.73242	3.3342	3.34234
ADAM22	4.17236	3.60744	3.66062	3.15197	3.6146	3.575	2.36563	3.20441	4.75795	3.07901	8.81035	2.82624	3.75596	2.76532
ADAM23	5.80788	5.6342	16.18	16.5579	15.0703	7.32644	9.26853	8.75661	8.97367	8.17829	6.43806	5.96683	5.99619	7.43678
ADAM9	4.75513	4.86443	7.04015	7.0004	5.759	9.0529	6.76067	6.98951	12.7421	13.5546	19.3003	21.5245	30.4907	30.4893
ADAMTS1	7.8466	2.48691	1.51828	1.58667	1.32465	3.47854	3.31337	1.68445	2.00035	3.41111	1.18017	7.68329	9.27727	6.4495
ADAMTS10	1.86002	1.97404	0.91277	1.11234	1.4493	2.36795	1.6581	2.5251	3.15689	4.13923	5.001	5.80061	6.91269	6.21904
ADAMTS12	2.5611	2.32739	4.55745	3.9671	4.8701	3.56119	2.79454	3.82898	5.98472	3.93028	6.90958	8.63291	9.01601	9.23901
ADAMTS15	1.20154	0.853321	0.0930116	0.261564	0.0960065	0.873056	0.473105	0.298286	3.08845	4.00781	2.16141	8.2535	11.2443	8.78442
ADAMTS16	3.6433	3.5361	0.907646	1.40919	1.30057	1.64364	0.950216	0.826318	0.412581	0.252887	0.992176	13.0444	17.0379	21.0253
ADAMTS18	0.304157	0.0199447	0.0222828	0.0771212	0	1.61703	0.467575	0.502734	0.0637873	0	0	4.29608	4.83427	5.20256
ADAMTS19	7.36831	7.09143	8.54878	9.02162	9.74929	6.859	7.25648	8.39074	3.64033	1.06994	2.37976	1.46053	0.771993	0.191627
ADAMTS7	9.62347	12.175	13.4101	12.7496	14.2344	16.4625	18.7504	20.8928	13.9343	17.5534	9.24252	17.6481	16.933	16.3087
ADAMTS8	1.47414	5.18368	0.295175	0.447151	0.213254	0.0621726	0	0.0325986	0.759976	0.449093	0	1.92896	2.00798	3.62649
ADAMTS9	0.348705	0.0480141	0.429109	0.72701	1.004	12.9432	11.7147	11.3393	5.06807	3.13117	5.48048	5.23843	4.73471	7.8247
ADAMTSL4-AS1	0.459323	0.140649	0	0	0	0	0	0	0	0	5.2678	0.117861	0.149128	0
ADAP1	1.51137	1.80083	0.87092	0.767377	0.611616	1.02187	1.3084	0.827624	1.13936	1.29478	1.42396	3.60309	5.95156	4.12279
ADAR	96.1597	88.8013	81.2253	79.4066	82.8139	56.8306	60.9913	60.0882	57.0599	51.1562	61.8273	52.4751	50.5392	50.8364
ADARB1	2.39827	2.27095	6.03577	5.03024	5.93449	5.27326	4.41111	4.83843	6.51498	8.36813	10.1552	22.4856	17.6607	22.9999
ADAT1	3.48996	3.24828	6.15199	5.75564	6.21105	7.1299	6.46947	6.70299	5.35931	6.61406	2.55918	4.30904	3.52691	4.2468
ADAT3	4.15144	5.52156	3.633	4.01628	3.29838	5.78278	5.62537	4.58997	2.95484	6.52826	2.47721	2.9107	3.28293	2.16365
ADCK1	3.43613	6.56126	4.99579	4.10885	4.59397	6.72112	5.32859	5.71211	3.70027	2.81897	3.90636	3.99352	3.81791	3.55958
ADCK2	5.55035	4.1962	4.92862	3.18913	4.21586	4.39219	3.9892	4.65906	4.07283	2.75319	0.0478024	6.69082	4.81153	6.91995
ADCK3	10.8567	14.4737	15.707	14.7817	16.0352	9.28122	12.263	10.5845	7.31518	8.15654	5.30734	4.59919	4.17271	3.45415
ADCK4	10.2833	14.3721	17.265	14.8788	17.4695	13.1653	15.9074	15.3282	14.7823	15.5178	18.2115	13.4391	13.0438	14.3528
ADCY1	5.46882	6.75007	6.43936	7.00626	6.37611	3.49453	5.75108	4.1732	2.57877	3.88676	1.90461	4.49588	5.25355	3.02781
ADCY2	16.1101	9.80547	0.801062	0.433172	0.545737	0.211285	0.0891578	0.124059	0.091735	0.20787	0.825838	1.15244	1.43572	1.03099
ADCY3	7.77448	5.87564	7.60458	6.70284	7.83153	7.34091	8.24405	8.07168	5.28674	6.91607	1.75044	6.38895	4.17636	5.0541
ADCY5	3.93516	5.62886	1.0094	1.09731	1.21803	1.6045	0.806105	1.15576	1.31811	1.8914	1.00386	1.64455	3.04126	2.97432
ADCY6	8.1945	3.77355	13.5511	12.5763	13.1246	20.7194	20.9897	20.3905	15.8168	13.6142	12.8838	15.2133	15.7473	18.4757
ADCYAP1R1	8.24856	4.91932	3.322	3.76513	3.51681	2.53615	2.79357	2.84752	2.36299	1.45673	2.92384	0.290087	0.468674	0.544653
ADD1	51.488	43.0332	56.1133	55.249	60.6744	65.6111	63.1671	63.0462	54.1786	50.556	45.7905	74.2291	72.0936	77.1057
ADD2	28.6991	55.3673	32.526	33.2994	35.8703	27.7037	27.537	30.3101	19.429	14.6275	20.794	18.7467	21.0676	20.207
ADD3	39.5895	33.1592	36.2461	41.566	38.9128	39.8726	41.2701	43.4973	33.2325	29.4646	41.8486	23.429	24.4941	24.2565
ADGRA2	1.04237	0.624925	0.545451	0.434192	0.288266	0.3222	0.20811	0.193047	0.374749	0.738388	0.229293	28.6307	24.2936	26.3533
ADGRA3	20.0105	23.5475	29.1728	28.4568	32.504	32.2564	27.242	29.5504	31.5721	30.8855	35.5701	29.67	27.5053	26.3778
ADGRB2	3.73147	2.99897	3.60805	3.11847	4.16104	2.99474	3.96947	4.26265	6.93515	5.35994	6.30751	10.0427	8.48335	10.7181
ADGRD1	0.263498	0.109959	0.171996	0.0425232	0.0405789	0.684037	0.281172	0.478162	0.196924	1.3635	1.48929	5.58135	1.76096	4.65216
ADGRG1	0.930037	0.894721	2.0556	2.08412	2.74277	4.28247	4.57591	5.38405	10.9762	17.2665	11.8488	21.9866	23.9075	27.9539
ADGRG2	20.2794	15.4988	7.46378	5.42698	5.46487	1.01991	1.37665	0.762603	1.63978	1.5836	1.02992	0.225141	0.433062	0.387134
ADGRG6	0.448925	0.669666	0.210993	0.147471	0.190071	0.455668	0.0975913	0.217938	0.1318	0.242401	0	4.40371	5.30283	6.74309
ADGRL1	19.3362	25.0288	34.9985	29.998	35.6693	32.5134	38.5944	38.3895	23.5863	18.839	16.3076	15.2058	12.9777	15.7686
ADGRL2	42.6088	24.8313	44.4768	48.7451	47.5513	44.3627	47.722	48.5213	41.6357	43.1733	48.7347	33.3168	32.6249	38.3926
ADGRL3	1.19384	2.61493	3.73771	3.92169	4.66521	8.54722	8.89277	10.2069	14.3529	14.7048	16.9841	20.018	21.989	31.377
ADGRV1	2.9093	3.76114	6.46224	6.52962	6.48007	5.32404	6.09076	6.4369	5.7637	5.54366	7.10933	6.81899	5.8587	7.72384
ADH5	156.016	160.965	147.951	162.76	154.033	129.159	135.611	131.189	220.708	212.616	220.936	104.493	108.862	106.357
ADI1	37.2385	30.2123	27.6245	31.6792	28.706	35.0281	28.9958	29.6804	42.3697	43.5854	55.4439	21.8605	21.9488	23.1378
ADIPOR1	76.3593	46.5355	34.1612	36.3873	36.2456	33.9231	39.4197	33.6079	30.2535	35.9657	21.1566	30.1285	32.9597	31.9025
ADIPOR2	25.6462	21.4859	20.5844	22.6308	23.6606	20.8493	20.6148	20.6642	22.1994	19.3117	17.4941	25.5327	22.1508	21.341
ADK	16.6519	18.3529	15.7948	16.748	17.4639	14.5666	12.4516	14.0091	22.1156	23.8342	38.8027	16.6552	17.9418	18.5105
ADM	24.5695	30.6724	8.48424	7.35686	5.23257	12.3768	19.1461	5.6527	8.19404	16.6252	23.4781	8.05956	6.73884	4.61237
ADM2	9.48252	1.84794	5.19798	4.43983	4.04498	4.46353	4.63525	2.91428	3.77359	3.4096	1.96462	1.54354	2.60879	2.32564
ADNP	52.2477	43.5408	52.2652	53.5142	53.82	48.6329	47.7601	48.5932	38.8607	39.6929	40.9355	40.6581	33.9291	39.7505
ADNP2	19.3439	18.1547	26.4229	27.9002	28.1859	20.7371	16.2361	16.7151	24.067	23.5095	21.8501	17.8353	14.2437	15.9797
ADO	23.5633	19.3671	19.5762	20.1151	17.3012	12.7374	14.8959	13.9496	13.275	11.6854	12.1718	13.7816	14.5032	13.6536
ADORA1	0.949582	0.632492	0.42403	0.562871	0.784302	2.81848	1.96854	2.91119	3.51655	2.88261	2.41752	5.22806	3.84431	8.14938
ADPGK	24.266	21.5671	19.7534	20.9096	18.8645	18.9465	18.2517	15.7226	22.1534	23.4177	20.6593	17.6355	20.477	18.1872
ADPRHL2	9.45339	19.1639	16.1407	18.5823	18.0495	16.0368	16.0202	14.2678	20.2612	18.522	17.6199	26.5853	23.3663	22.1873
ADPRM	3.92457	1.84818	3.54436	2.64695	2.27516	2.88452	3.60653	2.76695	2.80873	2.47561	3.2354	5.72169	5.05444	3.51684
ADRA2A	7.52211	12.0721	3.58116	2.64837	3.50239	2.15353	1.83294	2.35044	0.895261	0.736764	1.40332	0.493415	1.39442	0.702695
ADRA2C	9.6365	4.72301	5.35466	5.78452	4.35951	8.92669	10.9111	9.20228	2.93293	1.02266	3.5374	4.97816	3.14354	6.25544
ADRBK1	12.8265	16.3639	15.371	14.4668	14.416	19.1216	24.0472	21.9844	17.136	12.6838	13.7371	14.0983	13.7701	13.4299
ADRBK2	5.34517	7.14105	8.82357	8.46435	8.28186	8.00305	8.8647	8.1622	6.10532	6.74923	6.87206	4.00034	4.55493	4.55161
ADRM1	107.919	105.116	85.3544	85.2211	90.3956	76.4232	73.6671	72.0174	81.1171	69.1924	88.2985	67.6932	69.585	67.1365
ADSL	94.8959	123.023	90.5631	100.589	98.5474	72.0382	72.4226	72.3437	115.015	97.0075	143.132	52.852	58.3314	61.3154
ADSS	35.2026	44.7268	53.8162	59.0281	47.6688	27.0053	28.0589	27.402	35.9114	37.6575	47.1708	33.1315	27.3256	31.0372
ADSSL1	6.30775	4.45981	8.80111	6.48558	6.38131	8.01541	10.4098	9.79773	8.28285	8.48151	6.60762	9.04828	4.50961	9.06719
AEBP1	13.5734	8.61274	8.93435	8.18785	9.14002	12.6525	12.8747	13.9643	8.34573	9.31626	5.17157	27.8726	22.147	26.7076
AEBP2	12.935	15.3001	17.0178	15.9895	13.1807	8.03156	9.12344	8.45297	5.22457	5.29102	8.65219	6.98732	5.42654	7.24971
AEN	57.175	47.4053	55.2208	52.2962	55.5589	46.712	48.9469	44.9567	45.1925	38.6091	33.451	13.7982	16.7139	12.5761
AES	161.907	95.3177	55.6541	54.408	49.668	69.5727	75.9734	77.455	97.0854	88.1413	69.3754	153.986	149.584	156.976
AFAP1	1.5926	4.36073	4.7777	4.38897	4.40453	6.41388	5.3563	5.90545	3.12406	4.54841	4.69347	14.5711	16.2583	12.8579
AFAP1L2	1.40983	0.873144	1.85038	1.34054	2.30496	2.53646	2.84226	2.09688	4.71919	6.45671	1.9811	17.4341	14.198	19.534
AFF1	13.4289	14.3989	15.295	14.133	15.3411	10.326	9.2761	9.82051	7.32561	8.20287	11.9586	12.4579	11.6109	11.3882
AFF2	2.12713	3.02316	6.1177	5.76973	5.70177	3.38914	3.90648	3.75037	9.81547	12.833	11.0911	5.71144	6.66877	7.31057
AFF4	16.3504	15.7107	16.9268	18.7771	16.7183	22.6112	19.8802	20.2412	16.9932	16.7333	18.3096	25.317	27.6998	28.2674
AFG3L1P	7.9566	8.32008	10.4268	7.42407	11.6428	10.5252	10.9204	9.15289	7.35784	10.4331	6.89404	9.09591	7.67701	7.24266
AFG3L2	32.3117	43.7095	37.8814	37.4593	38.6787	20.7068	25.2831	23.1015	25.1571	27.649	38.5565	24.9952	28.3375	24.1803
AFMID	18.0465	14.0499	15.9264	16.0166	13.9796	12.5525	19.6053	15.8981	9.9134	11.2431	3.12092	7.13823	5.7952	5.87112
AFTPH	5.99778	7.3811	7.98157	9.06827	7.47036	6.51904	7.29029	7.61076	7.79318	7.04977	14.5357	8.24848	8.35536	7.45753
AGA	5.86489	2.96733	4.26523	5.69005	5.08578	2.457	2.78693	2.84976	6.34382	3.35053	8.3309	8.39661	10.5971	9.00433
AGAP1	2.44509	6.62843	8.58425	7.83249	7.93945	10.1834	9.81201	9.8899	7.77642	8.62617	5.32814	9.51476	9.63037	9.97302
AGAP3	8.77763	11.7821	15.3423	14.2944	15.3943	18.2873	18.4152	18.7408	16.3941	14.9032	10.2422	19.3584	23.8377	20.2484
AGAP6	5.92252	6.46563	6.62891	5.7405	8.06523	5.5564	9.1367	7.4106	6.3555	4.71444	4.01658	5.95288	7.08404	6.03966
AGAP9	1.94481	1.9969	4.17105	2.95148	4.21938	5.48138	5.65961	4.50602	3.59295	3.91398	4.162	3.85776	4.31235	3.28838
AGBL5	34.1505	31.8911	30.5237	28.4446	30.8963	50.3933	48.9673	52.5055	45.2949	44.8602	42.7775	33.0091	27.655	33.4192
AGFG1	11.1697	11.8383	12.0089	13.2838	12.767	9.20853	9.54106	8.76792	7.07597	7.58079	7.52154	8.88725	9.24391	8.98479
AGGF1	6.89676	10.8896	9.91766	10.1718	9.36261	6.50258	7.67554	8.15344	16.0798	17.4513	19.4405	13.0711	14.0269	14.826
AGK	15.6608	20.3565	12.8806	13.6771	13.8946	17.3489	16.4341	15.2899	16.8294	16.6459	21.4868	15.091	16.9538	17.5665
AGL	7.32422	5.04745	7.23458	7.99235	6.9556	5.01482	4.48933	5.823	4.91453	6.28266	6.39613	5.97094	6.44133	7.08913
AGO1	8.6884	12.8858	10.3072	9.8995	10.3727	10.7004	11.3467	13.2372	9.06375	8.79215	6.33012	14.4676	14.5475	15.3233
AGO2	7.35196	7.69518	10.7302	9.65792	10.011	9.09303	10.8959	11.9081	6.1831	6.32078	9.53315	4.7733	4.88139	5.55048
AGO4	3.72413	3.85009	6.61858	6.57621	6.69031	6.307	6.59207	7.41689	5.1488	6.74421	5.56239	8.45228	7.00071	7.68712
AGPAT1	8.63238	6.24035	5.94674	5.44189	5.68948	3.83332	5.22187	5.73676	5.62636	5.82283	1.06858	4.5302	5.84636	5.8574
AGPAT2	16.7009	13.2837	6.68999	5.75687	5.08187	3.02082	5.59139	4.52407	4.41133	3.67248	3.31668	16.3382	13.8311	18.063
AGPAT3	2.77201	0.968134	1.20404	1.39548	1.07924	5.28371	4.03632	2.73909	1.35267	2.6111	2.7843	9.97397	10.6938	10.7718
AGPAT4	5.74699	7.72033	10.3627	9.13664	9.84246	13.299	14.0594	12.6321	14.1345	17.2161	21.1029	10.4676	12.4877	13.2723
AGPAT5	29.039	26.9596	24.997	26.8716	26.4146	12.201	14.4615	13.4711	13.8991	14.1732	17.5131	10.0549	10.7311	11.4218
AGPAT6	14.0731	11.26	14.3291	15.7135	15.8743	16.6983	17.9207	16.891	14.4411	15.2165	13.7573	15.0666	16.3638	15.5465
AGPS	8.55298	11.4031	11.6658	12.7443	13.2761	9.82054	9.49074	9.76147	11.7032	11.7076	11.7913	9.50863	11.3163	11.3836
AGRN	36.5222	17.0069	31.7218	28.3106	31.2395	35.6422	37.4341	36.6993	22.511	29.8968	22.7735	45.3931	46.4289	52.6971
AGTPBP1	19.2822	19.0645	25.9283	26.8475	24.9689	13.2854	15.8021	18.1058	18.7366	22.4777	19.1854	19.036	19.8912	20.6057
AGTRAP	50.1854	44.9145	36.8861	31.494	32.8664	29.8532	28.2029	28.6937	29.1341	22.3547	18.8166	19.0681	16.7242	23.0557
AHCTF1	12.3762	12.4665	13.685	14.3678	13.3175	9.5519	10.5967	11.5561	10.5393	10.0697	10.9373	9.94777	8.61813	9.59018
AHCY	301.402	252.789	182.627	184.21	185.052	125.396	138.923	135.028	107.439	88.2125	82.7275	73.6971	73.7319	80.389
AHCYL1	42.5263	40.8149	47.2739	44.3788	42.4167	47.1198	46.1272	49.622	32.0546	26.378	26.5751	45.7112	39.6401	43.8365
AHCYL2	7.63884	9.641	15.5662	14.4465	13.8493	16.6131	17.1581	16.5264	15.613	13.2302	12.2824	13.3499	13.5439	17.4631
AHDC1	4.07	4.32815	10.2287	9.3685	11.2792	16.9165	15.4939	15.1132	9.5244	12.2252	8.75456	9.52822	10.4683	11.7395
AHI1	4.819	4.10435	5.79777	6.10387	6.28526	3.78072	6.9714	6.31473	4.43069	4.65606	7.70872	5.7876	4.99739	5.03077
AHNAK	7.75594	2.7688	13.8046	12.0357	10.0288	18.7027	19.7872	19.4116	11.8605	16.571	12.8082	47.7239	56.8248	65.6763
AHR	2.2572	0.847691	0.715544	0.965076	0.643012	1.79384	1.03054	1.34082	1.09652	1.06366	1.56536	8.11543	6.07487	4.62375
AHSA1	88.8146	121.979	83.3626	94.6068	84.8087	98.354	99.8712	92.8784	101.638	116.015	124.892	63.0553	70.8562	68.4766
AHSA2	7.62242	14.7301	20.3078	15.4689	17.2148	29.0876	42.4199	39.209	22.3499	17.4641	12.2896	29.1759	26.7147	23.5473
AIDA	37.3881	27.2756	32.5845	33.3114	35.2673	15.8459	16.101	17.182	18.166	13.2209	17.6614	14.7533	14.9361	17.1384
AIF1L	118.615	89.966	101.726	99.8479	101.969	69.3267	70.9903	75.4432	94.9044	82.7843	116.478	52.3555	46.2942	62.8345
AIFM1	42.0562	49.8797	36.3939	36.8638	36.2373	31.1037	34.412	35.8508	41.7709	41.9989	52.9192	30.761	34.0629	29.7589
AIG1	25.0065	14.4205	5.26795	8.17988	7.77537	12.139	10.104	10.9464	19.0561	18.1104	31.2487	17.8349	23.4801	21.9227
AIMP1	24.6676	27.3504	25.7324	29.6728	24.1967	26.5324	26.8836	26.9434	26.1176	23.9272	36.3769	19.599	19.6884	19.7459
AIMP2	38.1671	42.9101	36.426	35.6441	41.0786	46.4593	39.9246	36.851	51.8552	44.8222	70.9941	21.6323	22.4849	16.5172
AIP	12.836	23.3915	17.4954	14.2024	13.0862	30.2045	33.9571	31.3686	22.313	20.7093	14.0904	32.7874	29.3907	28.6741
AJUBA	8.76323	5.89935	25.6091	25.1478	25.2579	35.78	27.1633	27.1993	53.6058	59.0061	63.4304	47.5858	48.9221	54.4946
AK1	5.87779	3.45174	4.73043	5.60778	6.32009	6.14533	4.77193	3.97708	5.90482	8.09574	5.91061	8.49854	8.30512	8.9085
AK2	49.3732	59.0984	37.4659	39.136	33.9315	26.1067	24.938	24.7016	34.4427	32.6522	46.2832	38.8321	32.8712	35.3051
AK3	19.2085	13.946	9.40443	8.98008	9.10614	6.03623	5.68952	5.9986	10.6939	9.14991	15.8108	18.6583	20.9677	18.2116
AK4	13.3291	40.0262	3.10328	2.98274	1.74495	1.71136	1.43974	1.37301	1.54804	1.66679	1.86273	3.31535	1.96542	3.16521
AK6	44.8406	35.8511	29.7297	34.9722	27.2045	28.4995	28.432	25.9793	37.6691	38.1414	51.7176	28.9875	32.5672	31.7382
AK9	1.55015	0.957149	1.20809	1.44879	1.31241	1.36307	1.81709	1.25691	3.04596	2.28024	2.36833	5.5599	4.29508	4.83764
AKAP1	17.337	38.9044	42.3216	36.9635	37.4628	8.59575	11.0417	12.2628	13.7472	11.153	11.4619	8.3775	8.38079	7.6204
AKAP10	5.22227	8.8271	6.99688	6.94254	7.75001	7.17674	8.39016	8.687	6.91379	5.03221	6.42003	8.00503	7.7572	6.67883
AKAP11	5.13576	5.54441	5.73607	5.59472	5.6973	6.96389	6.36117	6.36402	7.97031	8.55994	9.23045	8.26343	9.39683	9.44443
AKAP12	42.5079	33.5282	40.1795	41.865	43.1654	27.634	34.1835	36.2064	39.6973	45.2818	36.1377	44.6054	54.1083	65.4902
AKAP13	5.28147	6.66315	10.2432	11.0477	11.312	16.0325	14.9579	16.2081	9.09904	9.8195	13.7425	13.81	13.0539	15.3325
AKAP2	58.1958	11.9554	19.7111	18.5035	18.7307	13.0203	11.8128	12.9175	12.6539	16.6081	25.9165	16.5861	14.5978	19.4994
AKAP6	0.0243161	0.0892741	0.112188	0.107825	0.154412	0.573852	0.245931	0.275987	2.02773	2.70156	1.72499	5.0414	7.71329	5.83495
AKAP7	5.13578	6.63258	2.01468	1.94735	2.70323	1.02526	1.18908	1.56974	1.63711	1.60099	3.06015	4.08464	3.81906	4.07068
AKAP8	16.6907	14.9169	18.1995	16.8471	19.5411	18.6971	18.0624	14.76	12.9058	15.3559	10.2737	12.0212	10.8773	9.79812
AKAP8L	55.2907	45.9576	50.8187	46.916	45.357	67.9375	65.8854	66.228	37.0258	41.5652	29.9782	47.2462	40.9426	46.9661
AKAP9	2.7769	4.15471	7.70003	7.60366	7.9078	11.2651	12.0338	12.9675	8.78359	9.54788	12.985	10.9653	11.3401	10.0871
AKIP1	11.4907	7.56097	12.6462	12.4028	13.6238	19.1864	16.1733	14.555	13.9196	9.48904	7.22045	10.526	11.0921	9.59046
AKIRIN1	224.015	204.443	120.393	116.272	113.674	83.0737	68.8616	68.451	70.8677	73.1599	73.0928	55.6611	56.4345	54.8912
AKIRIN2	42.1053	37.7619	29.8639	30.076	26.0652	31.9988	35.5404	31.4351	24.3741	19.1235	29.1475	22.7156	24.2545	23.3545
AKNA	3.55602	6.10065	6.72676	6.99879	7.17752	4.58797	5.76551	5.37451	4.3893	4.3066	3.30725	3.69137	3.08012	2.86446
AKR1A1	134.74	116.28	113.332	91.0543	99.5445	87.4353	93.8154	90.806	94.8754	77.43	105.809	50.4233	58.6987	55.4674
AKR1B1	112.817	107.533	69.9319	79.3201	80.3838	43.9031	45.0184	47.7805	110.42	91.6543	122.843	88.1532	86.3483	85.9903
AKR1C1	1.93099	1.57851	0.662335	0.478853	0.728782	1.43049	0.626809	0.435766	1.1331	3.3679	0	3.6994	5.5576	5.15352
AKR7A2	11.0017	12.1463	12.8348	11.2536	11.5157	17.6203	14.5963	13.8249	16.5865	16.2649	10.5532	20.3866	20.5863	16.6975
AKT1	26.3243	22.3565	26.1421	23.836	27.4487	32.6183	28.9472	30.9517	39.4198	36.7025	33.7261	65.2604	64.801	70.8501
AKT1S1	33.2204	23.7737	23.5697	22.9978	24.5711	21.8229	25.7972	21.0626	23.0533	21.9875	13.7354	20.3318	21.2677	19.2708
AKT2	21.078	20.6298	25.5163	22.5378	25.9159	22.2667	25.4888	23.2894	17.0088	17.0974	9.02288	23.4195	22.6097	22.2146
AKT3	3.62599	5.3485	3.92333	3.68769	3.94769	4.76054	5.80575	6.46649	9.6193	15.128	12.8078	23.8081	22.1881	20.943
AKTIP	5.70244	6.87775	6.92747	6.3873	5.60069	5.69813	4.0607	4.25893	6.42801	9.89748	4.44047	10.0073	10.5422	12.0072
ALAD	5.89298	8.32936	10.5961	10.2883	10.1299	15.7304	13.3145	14.2048	9.32442	7.75187	9.96423	11.3713	10.5219	10.8729
ALAS1	17.1871	22.3168	15.3157	16.6619	15.2756	26.0362	21.3029	23.8968	17.5834	16.2082	16.5571	21.6182	15.39	18.7562
ALCAM	23.1638	8.3737	25.8731	28.5699	23.0729	18.6508	13.7598	14.3735	14.103	18.8838	25.2225	22.2161	26.8664	22.9417
ALDH16A1	13.5748	15.5985	20.1901	20.9708	22.24	16.104	15.0117	15.4596	19.3743	15.1836	14.6655	12.0159	10.2145	12.1344
ALDH18A1	64.6477	50.9867	46.6331	49.1589	46.7256	37.7421	31.873	34.8074	46.0666	41.8899	44.8272	34.2423	31.8005	34.6248
ALDH1A1	1.32667	1.00685	0	0	0.146721	7.56887	2.77843	2.19354	0.237027	0	0.810752	13.3946	16.6035	16.4713
ALDH1A3	3.0337	1.66867	1.32763	0.717724	0.805283	5.37212	2.65962	2.44685	14.2047	13.1343	10.3669	211.939	113.71	266.561
ALDH1B1	29.5499	36.3993	48.7112	45.3432	47.9517	23.4324	27.6569	25.0859	22.6046	16.9032	11.7259	15.8199	14.5152	16.466
ALDH2	35.6589	23.8472	29.4644	27.4975	30.3025	45.0683	33.1393	39.7452	69.1648	62.5928	48.5633	54.9241	47.5616	61.2862
ALDH3A2	22.1715	26.0649	24.1877	29.4758	27.7019	35.3185	28.9375	32.3442	31.2202	30.5596	36.0189	20.2527	19.1516	19.5815
ALDH4A1	21.7782	19.5434	16.6573	19.5819	19.6132	10.2191	10.9447	13.093	13.606	9.50641	10.9887	7.12878	5.98261	6.97387
ALDH5A1	2.21675	1.85017	1.11109	1.38635	1.28023	2.01613	2.36528	2.55968	4.36353	4.24313	4.69793	12.4144	9.70311	13.679
ALDH6A1	15.3536	10.6502	11.914	11.8248	11.6827	11.5328	9.73202	12.5163	8.55576	6.93847	11.2091	5.53104	5.35291	5.95753
ALDH7A1	44.2299	40.9277	37.5679	40.2484	37.8487	25.398	24.088	27.5984	40.4819	33.5289	43.7899	28.1491	25.7372	26.9326
ALDH9A1	50.8772	43.3426	40.0786	43.2226	42.0736	32.7375	27.5673	29.4866	36.9836	30.0588	30.6583	32.6602	31.7218	30.1224
ALDOA	619.846	991.382	528.39	484.38	443.233	258.861	274.67	266.258	214.942	205.414	190.715	312.727	233.556	322.551
ALDOC	45.2977	47.9422	17.7557	12.7642	10.8992	4.85946	7.10617	5.99998	3.25948	1.40304	3.93733	8.84476	4.83815	6.4588
ALG1	7.46256	6.68278	8.36188	8.62734	8.65583	6.89441	6.95261	5.58808	8.91218	6.51834	6.23742	4.78778	5.70087	4.5289
ALG11	9.0664	7.86959	7.21659	8.11931	9.50377	10.1537	11.2364	9.81419	9.50188	8.33755	8.52843	5.11753	4.43216	5.80347
ALG12	10.939	8.14557	7.80533	7.06849	9.03089	10.4624	11.0556	9.07064	8.17911	5.90922	5.66473	8.82484	9.58278	9.92947
ALG13	24.1258	22.4149	23.9001	28.9458	24.2914	25.621	27.0771	25.3262	18.7023	16.4962	26.1396	16.0135	16.7686	17.5271
ALG14	3.87207	4.11229	5.0652	6.00026	4.5586	2.10795	3.66588	2.41359	5.85312	6.11215	9.53744	11.754	12.0658	9.39472
ALG2	23.6735	14.5773	15.9592	16.0748	14.9609	16.6939	16.2842	13.5102	13.0301	9.61529	9.15082	12.2952	11.1319	9.23841
ALG3	24.843	23.639	15.5367	15.5605	17.4459	14.415	15.3453	13.2173	13.0534	13.285	11.5458	9.88876	11.3062	10.1159
ALG5	18.1756	13.8383	12.5202	14.4538	13.7389	9.8008	9.91857	7.79868	8.23693	13.5929	5.56756	14.8884	15.9188	15.4646
ALG6	9.43069	8.69688	5.96876	6.66865	7.35893	5.79121	4.91578	5.3073	5.95228	7.28876	5.33575	4.03557	5.5434	4.9633
ALG8	49.143	41.7259	28.2673	36.7103	31.914	22.2306	27.734	24.5852	30.2659	31.9572	17.192	23.6271	23.1248	24.7255
ALG9	4.72711	3.84707	4.37608	4.14612	4.1307	3.73953	4.19269	3.57305	5.73023	5.32856	7.36425	10.1972	8.83364	9.20893
ALKBH1	9.3265	8.18236	7.64003	8.43422	8.79487	8.28064	6.34552	7.56943	8.15135	8.89163	9.27457	6.66598	6.36229	5.23455
ALKBH2	12.8109	14.8915	12.3911	10.4243	12.3784	14.9131	12.7814	11.6534	13.3378	15.6978	29.2992	17.4776	13.8177	11.2497
ALKBH3	7.45863	4.99472	5.39779	6.24099	6.01814	8.44563	7.29913	6.36468	10.4838	8.46365	9.71945	9.03251	9.63565	7.63401
ALKBH4	6.72462	10.2057	11.1673	8.8468	9.32972	13.2137	11.0858	11.5747	7.6856	6.74671	4.90551	6.03303	4.90037	4.75816
ALKBH5	22.8509	30.2568	26.2996	24.0688	21.3554	29.5634	28.2474	30.0766	21.8103	23.7254	16.2729	25.7534	24.3879	27.7511
ALKBH6	7.49674	11.242	9.15799	6.44808	8.56859	7.40416	5.77688	8.30944	7.92722	8.58496	2.99218	6.32147	8.59912	5.19355
ALKBH7	42.9864	42.7278	47.0065	45.4861	42.5933	65.5621	59.0702	61.9256	54.9793	66.4034	41.3849	43.1495	42.9962	45.2338
ALKBH8	5.11523	5.68617	7.24769	8.32673	7.25911	4.90251	3.56255	5.22781	6.44572	7.65094	7.11602	3.46393	3.367	3.30024
ALMS1	6.91813	9.73411	14.1348	15.8666	15.446	11.319	12.9537	12.1985	12.1141	12.7031	12.7016	9.23278	8.61616	8.6608
ALPK2	0.157184	0.0160319	0.0716396	0.0929675	0.103529	0.51407	0.0341784	0.253645	1.3948	1.56824	0.463516	4.71187	4.94832	5.33509
ALPK3	4.2061	4.23173	5.89981	4.92902	5.27334	4.81874	4.5995	5.15182	2.00863	3.79264	2.17647	0.814811	0.589199	0.958781
ALPL	145.797	95.0502	133.752	132.161	145.097	66.6837	87.5754	84.2486	67.2991	62.3244	62.487	17.8666	13.8856	18.3834
ALS2	10.904	13.3818	13.2444	13.7715	13.2139	16.8194	17.4546	15.8004	18.6532	13.1246	16.6201	13.4491	18.0047	16.7309
ALX1	0.115937	0.853117	0.716037	0.932075	0.689343	0.548236	1.20372	1.15058	1.49659	0	3.81719	11.5496	7.25072	0.982768
ALX3	1.28418	1.45328	1.9307	2.11526	1.67726	0.722782	2.18145	2.05198	0.869552	0.684263	4.31513	8.25143	4.24975	3.72228
ALYREF	102.293	90.3491	91.2013	85.6948	86.5965	57.0628	67.0236	63.7946	79.4281	61.3349	51.936	59.9858	58.9534	56.4543
AMACR	4.68835	5.33701	5.34921	5.34564	5.26517	7.01198	5.54796	6.22256	6.48323	10.7127	5.72815	5.70544	6.83154	6.48522
AMBRA1	8.44942	10.1427	12.6233	13.0075	12.7106	10.973	12.8142	13.4811	11.2782	10.9003	6.45213	11.0591	12.3828	11.2049
AMD1	100.585	80.8	78.7268	84.0132	75.4172	42.5824	33.6424	26.227	46.519	54.4959	59.5968	30.653	30.7435	26.7064
AMDHD2	6.62106	13.1341	12.3523	10.3238	11.1989	8.03324	8.33692	11.2649	10.9478	11.4066	8.7594	5.57879	8.81046	8.05848
AMER1	3.9542	5.12005	5.84292	6.34822	6.56929	6.80859	6.95458	7.47981	7.5666	7.6972	5.52507	5.17413	3.58211	4.60711
AMFR	12.5628	6.92867	7.25431	8.52484	7.97591	16.3553	15.5619	16.4537	13.0534	14.6053	8.28064	24.8431	25.4783	27.206
AMH	4.5533	1.83848	7.86844	5.28261	6.61224	3.36233	2.96208	2.43448	4.89997	3.44365	1.19682	6.82049	7.15719	4.87577
AMIGO2	2.33198	1.96377	0.448006	0.620479	0.665738	2.67912	1.64874	1.43167	2.81834	2.15969	2.13113	12.6879	9.99406	8.55566
AMMECR1	20.0527	17.6944	17.0695	17.2303	16.9881	7.74616	8.14878	7.91515	9.79672	11.2242	14.0486	6.42153	7.53568	8.04168
AMMECR1L	13.9762	10.3066	10.6609	10.9529	11.6745	13.533	14.5483	14.203	10.7191	11.8127	11.8872	13.523	13.2344	13.6996
AMN1	2.7872	4.10679	4.22522	3.77593	2.96587	3.0885	2.93637	2.04568	2.23524	1.14209	3.14927	3.55516	5.62049	5.11999
AMOT	4.70536	2.36113	4.87245	4.46946	4.52098	5.15887	3.8366	3.70011	12.0281	13.4148	18.3424	31.3214	33.5554	33.1127
AMOTL1	2.56515	4.95718	5.84542	5.86861	6.64158	8.98934	7.99224	8.7277	7.90767	8.97284	10.2345	13.6474	11.9592	12.1308
AMOTL2	4.24064	3.29743	19.4564	18.9069	20.0976	49.2394	26.1517	20.5381	38.0167	54.4191	58.7888	54.6684	57.7497	60.3753
AMPD2	8.10309	11.1846	10.009	9.37315	11.0125	11.9353	9.43299	10.905	9.74249	10.8455	6.64098	14.77	15.6157	14.9554
AMPH	0.924658	1.51377	2.43451	2.17913	3.20247	3.12739	3.53611	3.69872	6.95901	7.60578	9.9188	8.97845	8.5556	10.5447
AMT	19.3332	21.7555	19.1741	16.3091	19.0938	14.2579	18.2372	21.4612	15.1451	14.3114	21.2206	10.8971	7.80772	10.3793
AMZ2	60.2878	43.7352	36.8732	38.8601	36.5051	49.3699	48.2403	45.4739	58.0268	44.9247	60.1878	45.5519	43.0501	42.2532
ANAPC1	13.6047	18.4831	19.1466	19.7016	20.0879	10.9598	13.2645	13.201	10.7617	12.5259	11.5299	7.26262	8.08038	8.31353
ANAPC10	8.99719	11.5451	10.8778	12.5279	11.6168	8.57254	12.0942	11.4089	12.8267	15.1135	6.89381	9.70197	8.09566	8.59145
ANAPC11	74.9344	62.8661	59.6658	57.9125	61.5756	60.5301	55.0733	62.4923	63.7298	66.106	59.6592	67.3302	71.425	62.41
ANAPC13	40.3428	38.9198	29.8273	37.3031	36.3353	39.3373	34.7494	32.8997	66.0048	51.5416	80.927	64.0871	66.3047	65.1474
ANAPC15	72.3109	57.9146	50.7146	52.2593	56.7767	39.8025	35.5796	37.6785	57.5449	45.5731	67.0941	47.4398	46.6927	47.7629
ANAPC16	29.0493	23.7187	23.2268	23.7022	21.7239	23.7194	26.2981	25.5574	22.809	24.9877	34.5202	23.7619	20.3096	22.0418
ANAPC2	6.74446	11.1514	11.6954	10.395	12.4507	11.6942	12.3626	12.7171	10.764	10.4192	2.81051	9.91682	12.2315	12.0071
ANAPC4	11.7185	16.1487	24.8468	22.7348	23.5102	13.6591	11.7784	11.6919	13.1381	11.6834	17.8494	13.0097	12.5643	11.2387
ANAPC5	40.8802	50.8785	41.9822	41.1563	43.5915	37.5614	34.3578	33.5143	44.9985	52.4235	46.7146	40.7514	42.3104	39.4145
ANAPC7	24.1662	35.1362	36.1653	35.4928	35.3916	26.0001	22.4256	24.9884	35.2949	33.0859	50.1147	27.8456	30.5217	29.0842
ANGEL1	6.93387	10.0175	8.41987	7.9373	8.16493	9.4903	10.698	10.7305	8.79627	11.4785	3.74178	8.87351	7.792	7.85576
ANGEL2	7.3107	10.4709	13.1958	12.1467	13.4329	10.6648	9.60459	10.3456	9.41697	8.32342	10.0812	6.52018	5.69546	5.36574
ANGPTL1	0.297778	0	0	0.0661368	0.0315403	0.176987	0	0.0337454	7.43054	9.00549	6.78132	20.5688	18.8905	23.7188
ANGPTL2	5.503	3.62903	10.2336	8.9245	10.1708	10.0899	9.43439	8.8899	8.11008	6.49237	9.87904	4.24595	3.22047	2.68071
ANGPTL4	0.91127	2.30096	3.24187	2.12691	1.83581	12.1225	9.96273	11.4288	4.26311	5.27465	6.22081	0.564843	0.504408	0.76325
ANK2	6.65832	7.50748	15.4366	16.0796	17.1399	18.8695	17.3537	17.0643	17.6787	20.2864	20.4894	18.7242	22.5116	19.6662
ANK3	8.1302	12.0385	7.36317	6.66661	6.74395	8.96305	6.59308	5.9635	6.93502	7.65089	9.09168	13.7429	15.1445	15.7552
ANKFY1	11.0333	12.8282	18.1536	17.1873	17.8921	13.4488	13.7791	15.2863	14.7623	13.581	11.9917	16.2391	16.2825	18.4844
ANKHD1	26.9865	22.5575	23.0271	27.9178	27.5438	21.2802	25.0234	21.5381	17.1266	16.7654	22.893	15.3306	13.8179	16.2235
ANKHD1-EIF4EBP3	2.9735	3.43921	3.59535	2.28733	4.12096	4.50366	6.61984	8.96401	10.1582	7.97929	0.00126869	7.54453	6.69027	7.15451
ANKIB1	9.01055	11.1389	15.323	15.7674	13.5111	13.2412	13.2948	13.5869	10.4459	11.192	11.7927	10.5452	12.8871	10.9421
ANKLE2	20.207	16.3143	18.2589	18.7409	17.733	23.5445	22.164	22.5423	17.5078	23.0254	18.4523	18.2467	17.7544	20.199
ANKMY2	5.04179	4.24148	9.86412	8.26013	9.49332	14.2762	12.0594	10.2863	17.9148	21.8894	27.2591	17.3272	16.3183	17.0564
ANKRA2	5.01496	5.70211	4.89407	5.18846	4.67804	11.09	11.7078	10.4406	9.75152	7.73712	7.40886	6.29358	8.52978	7.38441
ANKRD1	0.141455	0	4.43334	3.77886	3.29961	4.94117	1.70224	2.2076	33.5859	28.9284	55.2064	81.7937	124.869	126.096
ANKRD10	50.466	45.0492	46.2222	41.2734	39.4059	62.6394	65.0908	56.9551	43.1972	46.731	50.68	48.3183	52.0264	47.5348
ANKRD11	24.7578	19.9685	27.3207	23.7531	26.5811	27.2543	30.6941	28.4146	21.2899	26.6659	22.5264	23.2243	23.7835	24.0931
ANKRD12	4.23295	5.3781	4.89938	4.80265	4.20245	4.03242	3.6106	3.29371	3.02746	4.09603	4.95617	4.85985	6.32665	5.60024
ANKRD13A	5.10129	5.70127	6.68088	7.9588	8.21766	8.34377	8.07152	8.62778	11.4686	14.5642	14.2059	21.6067	20.0271	20.2477
ANKRD13B	3.48069	3.54334	8.0494	6.59649	8.49398	1.99335	2.1583	3.4397	3.07765	4.11214	3.78395	5.65674	5.62797	4.90152
ANKRD13C	4.88224	5.37856	4.75145	5.44148	4.32744	4.93256	5.56817	5.80043	5.70709	5.65384	5.4595	6.43968	6.00986	7.23612
ANKRD13D	2.00223	4.31082	4.37933	5.44951	5.17016	7.27289	7.87513	7.2526	5.11649	4.53916	0.533729	6.66028	6.51191	7.8914
ANKRD16	2.99312	8.83114	7.07186	7.01938	6.9625	6.47444	7.55033	8.39257	4.76448	2.83527	7.75924	4.99403	5.67776	4.90923
ANKRD17	14.6266	17.0981	20.8947	20.6552	21.4879	18.5307	20.5579	21.7751	15.2112	18.3361	18.0016	15.701	16.4961	18.3697
ANKRD24	4.74771	6.03165	4.2709	3.6389	3.19587	1.49048	2.41631	3.18487	1.71842	1.35405	1.88571	0.0747698	0.159324	0.214582
ANKRD26	2.13087	2.35469	3.84868	4.14975	4.11989	4.07348	4.62595	4.04793	3.78641	3.0643	5.03681	3.10744	3.99286	4.00013
ANKRD27	11.3714	14.1449	10.0169	8.77304	8.04828	7.48471	8.59475	8.3787	7.84417	9.12995	9.22879	5.6684	4.18257	4.299
ANKRD28	11.4321	14.4136	9.43002	9.1895	10.1496	6.77114	7.03211	6.87067	7.34637	8.63527	9.67902	7.02941	7.45706	6.69583
ANKRD32	6.68337	8.54139	8.23683	9.17998	8.34806	5.27264	7.9482	6.68488	7.90896	7.443	9.30236	6.83858	5.63718	6.59243
ANKRD33B	5.84668	2.32841	2.9348	2.65903	2.4236	2.36704	2.31009	1.98908	1.60122	2.63111	2.81354	2.39139	1.76903	2.46853
ANKRD37	0.885118	7.09711	1.72252	1.46823	0.601222	0.37432	0.753975	2.05738	0.615299	0	0	0.834713	0.353114	1.84355
ANKRD39	10.5021	9.84322	8.93717	8.59935	7.68476	7.56765	5.59898	5.79361	9.72436	8.31819	26.5528	8.47031	8.08378	6.76309
ANKRD40	21.4984	16.8049	20.2251	20.5664	21.1604	24.4073	21.4902	20.0515	16.2113	17.4575	16.0715	17.3898	15.6313	15.8349
ANKRD45	0.556071	0.835842	0.882396	0.809136	0.728496	0.502118	0.296264	0.87005	1.86969	3.0623	2.46736	4.33925	3.51492	5.38392
ANKRD46	9.51893	12.4775	8.10916	7.63993	7.28206	5.88747	8.25886	7.88218	14.3428	18.6629	17.8207	12.8092	15.8302	13.1664
ANKRD49	10.4564	5.95524	7.34054	8.85397	6.87129	6.31811	6.32169	5.19547	6.61298	4.28768	15.2631	8.91646	7.56611	8.11821
ANKRD50	10.969	6.86659	9.56231	9.97238	9.39787	13.9457	14.1062	14.5123	8.52374	7.93986	7.60333	10.3737	10.9103	8.6162
ANKRD52	7.76716	9.63149	11.3753	9.60642	11.0815	11.0908	11.2632	11.309	11.1879	12.733	12.1206	14.5348	16.9984	17.9075
ANKRD54	4.15821	5.70881	3.59398	4.58288	5.09397	4.36784	4.25149	3.44356	6.74781	5.93423	4.04651	9.10509	11.2549	11.8312
ANKRD6	2.34231	1.96523	4.43622	4.39585	6.02973	13.3438	12.9257	14.4929	5.84607	4.7655	3.10212	9.23393	7.43103	9.09574
ANKRD9	7.33127	7.47035	5.72198	6.30004	5.54728	8.06546	9.06947	9.37951	5.49496	4.16176	3.35152	6.4983	6.39307	6.57417
ANKS1A	6.89866	11.4809	12.1644	11.2944	11.5142	13.3304	13.6039	12.897	8.09019	9.58785	8.04532	8.42596	8.66103	8.40584
ANKS3	5.71702	5.23643	6.15812	6.21942	7.25237	7.09443	7.72771	6.57178	5.92574	8.22723	5.49377	5.63764	5.20792	6.30806
ANKS6	12.5493	7.91467	10.6725	9.42338	10.4005	8.42994	10.6896	10.0863	8.29176	8.1632	5.72943	11.0687	10.3429	12.8247
ANKZF1	10.6313	21.9076	13.5846	13.8675	11.868	14.8342	17.1012	15.7007	12.3919	11.8291	14.9031	11.3128	10.288	9.40662
ANLN	23.4099	26.5513	29.4953	34.5368	29.6205	36.6819	35.534	36.6913	44.4587	48.4756	59.5994	23.482	26.5684	30.9104
ANO10	20.3522	23.7842	19.7771	21.0124	20.2842	18.1556	21.0851	20.9041	11.3124	11.2581	18.4292	15.7329	13.4945	14.399
ANO4	0.207627	0.244994	0.390608	0.225441	0.381158	0.299219	0.202975	0.156885	0.309029	0.128072	0.999011	2.88256	7.42844	3.05986
ANO6	13.7163	13.691	12.8968	13.6817	12.9509	16.6711	14.2781	14.1822	9.74126	9.6533	12.9504	21.2785	21.5448	24.4572
ANO8	3.43072	7.34068	10.1725	8.0219	10.6927	7.43143	8.39117	8.06385	7.29986	7.73261	7.53594	9.93871	10.2706	8.72317
ANOS1	25.9359	28.3923	19.8769	25.3916	24.0622	15.7739	21.218	22.6354	19.8181	15.8264	13.7988	8.1972	10.2057	8.43779
ANP32A	161.241	152.384	183.665	187.552	185.452	160.518	163.023	160.134	212.993	210.362	248.383	120.741	104.767	115.298
ANP32B	93.1461	64.6104	57.1759	61.5533	58.5916	117.71	109.787	112.958	103.015	136.517	114.473	134.174	115.032	127.736
ANP32E	86.3048	88.166	103.043	112.556	104.611	53.4043	48.6222	48.8634	84.0074	99.5982	123.005	58.8106	56.123	58.7204
ANTXR1	13.7008	11.7084	7.09057	6.9614	7.3159	3.36943	4.16533	2.7302	11.8382	13.8434	20.7901	27.8096	28.0485	31.4495
ANTXR2	1.36641	0.449038	0.672421	1.27908	1.23194	3.31534	2.62252	3.02955	8.92715	8.24097	18.0035	13.1385	13.7989	12.3757
ANXA1	3.58737	0.347183	2.71867	3.45233	4.00673	52.8376	27.5987	20.3404	22.3826	38.3251	26.3859	70.3927	120.012	109.302
ANXA11	25.9251	18.7363	14.2541	14.2865	12.3395	13.7148	10.061	10.4192	9.61544	9.25065	7.12511	16.5565	17.5004	15.4384
ANXA2	127.565	43.2422	47.8144	48.6669	32.6794	58.3914	28.92	26.9916	39.8526	72.0549	78.3792	383.477	498.33	427.491
ANXA2P2	10.4986	2.30914	3.75862	3.7712	2.03543	4.07224	2.66609	2.00785	3.54885	8.05929	8.92468	26.6717	42.9351	33.6423
ANXA3	23.8083	10.3718	17.8131	16.4749	12.0633	20.6233	12.9893	11.6008	16.1626	18.302	15.8275	21.241	26.9354	21.5098
ANXA4	9.48455	4.32774	4.24218	5.39834	4.26798	3.17336	3.56856	3.91249	6.09772	6.82972	4.10551	7.31827	9.47348	8.2083
ANXA5	197.698	133.641	157.083	170.821	160.378	109.928	93.7593	89.8122	135.689	162.085	222.925	202.997	247.265	227.664
ANXA6	41.7328	23.8024	20.8241	20.414	22.2296	25.2112	20.9264	25.4679	30.771	24.7777	22.447	60.8873	62.1475	63.2572
ANXA7	40.6039	37.4273	34.54	40.0429	36.9571	37.6576	33.5303	29.4341	27.668	29.0197	31.5618	26.8474	30.2519	30.6956
AP1AR	13.2256	13.629	12.1582	13.1906	11.7515	10.0753	8.79431	7.34883	15.6375	14.0234	14.0337	12.7919	12.4638	12.0634
AP1B1	29.9108	27.0205	26.508	24.6476	28.1461	25.0915	23.7149	22.8325	22.3918	18.5803	16.053	24.9204	26.0667	27.4053
AP1G1	17.3562	18.9338	16.9179	18.2654	18.7012	12.5418	12.9541	14.3371	14.339	15.6317	15.354	20.7901	22.0151	20.1155
AP1G2	9.16423	15.7202	17.0556	15.1201	16.9811	20.7458	21.2792	18.2118	11.6539	9.97626	7.09108	10.4705	8.57605	11.1931
AP1M1	16.257	14.3488	21.6467	22.677	23.0394	25.0608	24.1873	26.5477	24.5744	18.0653	7.00852	36.7549	37.12	38.7952
AP1M2	88.9787	74.1806	47.5711	41.095	38.4952	9.04453	11.6494	6.78102	5.70883	5.65666	3.21192	2.909	2.9348	2.2153
AP1S1	40.426	26.4537	24.2538	28.7854	21.4856	29.6935	29.9062	29.9081	41.138	40.5182	39.3614	41.6887	47.2927	48.846
AP1S2	80.9328	58.8447	63.7854	69.64	59.1142	26.319	32.9284	33.751	47.5448	35.7515	53.1465	44.4654	57.9045	50.0048
AP2A1	40.4248	38.3622	39.1967	38.6511	40.1915	40.6647	35.8792	37.2584	26.5002	40.5621	23.0397	32.7048	33.3899	37.8579
AP2A2	14.205	14.195	20.6133	19.126	20.4247	15.969	19.3416	18.9104	17.5482	16.4426	18.4579	22.03	23.9308	26.5686
AP2B1	72.0116	71.435	75.6105	76.6085	74.9818	73.5136	74.7823	74.2431	56.3177	62.2143	61.1191	64.3105	71.3411	72.8136
AP2M1	220.559	171.758	208.504	190.944	215.952	167.455	171.704	173.625	180.062	163.179	164.697	125.499	166.749	178.842
AP2S1	97.3773	83.5562	76.9358	86.3513	90.0169	77.2395	72.2558	73.4481	99.3977	82.3551	104.814	60.3622	60.8083	60.435
AP3B1	15.045	18.3999	28.6454	29.227	29.3115	13.2495	11.4549	15.1434	24.2721	22.0823	20.119	22.0679	20.9065	21.6713
AP3D1	41.9668	42.4842	42.1788	38.2713	44.4773	34.1749	37.4155	38.3475	25.3716	31.1992	24.5536	33.2227	31.8504	34.7492
AP3M1	11.4008	15.2357	15.5309	16.1444	16.3838	18.7621	16.7989	18.4196	16.4987	19.1199	24.1357	22.1851	22.8272	22.7113
AP3M2	5.29573	6.52063	11.9512	10.9943	10.7031	11.5204	13.8222	13.1236	13.7183	10.9437	20.1659	14.1396	14.3074	14.7977
AP3S1	90.073	60.372	57.8592	61.1269	56.1468	50.8764	48.1027	43.7805	41.516	39.8557	42.8164	43.5189	47.3066	39.6779
AP3S2	16.358	13.0893	12.9904	12.8691	12.3605	13.8077	11.4263	14.4794	11.0466	11.018	9.50809	9.59049	12.2962	9.27335
AP4B1	3.07983	4.11395	6.02205	5.22563	5.4633	4.91601	5.15295	4.94161	3.96986	3.16506	7.96534	5.69861	4.96962	5.3108
AP4M1	3.0221	6.65445	7.20065	5.63883	7.73794	5.68078	3.87038	4.26593	5.70495	3.062	5.09825	7.4534	7.00647	7.23708
AP4S1	3.71092	3.73774	4.71714	4.50716	5.21013	2.83671	2.80282	3.27948	3.06894	4.49235	4.38348	2.60056	2.3826	2.22172
AP5B1	1.51309	4.46971	5.25211	5.40471	4.78065	12.7783	12.1088	10.5372	3.34903	4.51605	0.916916	5.20382	5.0965	6.01712
AP5M1	17.6062	16.6792	16.2256	19.9179	20.3348	18.4212	15.8549	15.7327	17.5371	16.0587	22.5348	13.5361	15.3893	14.792
AP5S1	1.60661	1.66515	2.50311	1.4951	2.01664	2.08193	2.94521	2.38944	3.07809	2.51137	4.90343	5.65702	5.18211	5.22771
AP5Z1	5.32226	3.42888	3.80701	3.16989	3.91474	3.81788	3.50121	3.6643	3.46792	2.3442	2.6318	3.7035	4.37024	3.71923
APAF1	3.67152	3.95866	5.1849	5.57339	5.41778	5.84465	5.27463	6.50738	6.87416	9.36621	6.2974	10.104	9.93479	11.0306
APBA1	0.466371	0.410284	0.318861	0.275876	0.559531	0.866255	1.1534	0.511455	4.46168	5.86393	3.43229	39.7217	31.7939	41.0385
APBA2	5.712	7.66636	12.7007	15.776	16.0402	21.1305	21.8088	20.9635	17.8651	19.005	12.1595	17.2738	16.8917	17.1885
APBA3	5.82274	7.05506	7.75653	5.69511	5.80617	5.74222	9.53471	6.94959	6.61061	5.70843	3.01407	3.87401	4.50968	5.54747
APBB1	14.9812	12.6839	21.0705	19.7353	20.497	17.8167	17.2728	19.9422	24.8637	21.6729	28.0165	37.5745	34.9076	40.1874
APBB2	5.90372	8.17743	10.8169	12.1304	11.7192	8.5593	8.28161	6.49934	9.6354	10.9546	13.3106	17.7943	17.8975	18.6148
APBB3	2.56727	4.0545	2.6374	2.82097	3.48363	5.57123	5.00793	5.76937	5.14359	4.67925	5.89858	8.38403	10.8542	10.5184
APC	4.09728	5.15653	5.15187	5.02421	5.46372	6.84354	5.98884	5.87402	7.99589	10.2304	6.61628	11.3684	12.503	11.4143
APC2	1.13269	0.319892	3.70096	3.09096	2.8877	1.03484	1.72995	1.75178	6.71027	9.28844	4.14127	8.35729	15.3173	12.8746
APCDD1	0.634948	0.972125	1.57569	1.97646	2.01856	6.7398	5.8911	7.02076	1.5842	0.758453	0.568937	15.4504	9.84455	8.32809
APEH	69.218	73.7129	52.4231	58.2445	58.0935	46.0667	43.2653	41.3259	44.3907	40.8359	31.502	40.9654	39.3926	41.7293
APELA	134.383	10.9464	13.2425	14.2213	15.1747	1.55934	3.09028	2.92039	8.17687	8.20579	15.3619	0.0790721	0.0505173	0.0486198
APEX1	212.706	249.927	198.568	198.45	195.293	166.917	161.439	158.01	234.719	244.496	238.478	143.274	155.148	125.678
APEX2	15.6243	16.4101	13.3875	12.7184	16.5509	15.3227	14.1842	16.6409	13.007	11.1632	8.64954	8.4656	7.57831	8.37146
APH1A	86.7991	75.0104	58.6819	55.6961	58.3726	67.8655	59.7586	58.0209	59.4714	62.2271	54.7143	75.9389	72.4833	76.6369
APH1B	10.4349	6.34949	4.15476	4.05553	3.41974	1.87867	1.74619	2.11958	2.96292	2.64737	6.28491	7.85445	7.67788	7.63919
API5	82.6802	78.0931	80.3461	87.4889	81.5456	70.9214	64.037	64.1525	73.4552	81.1318	111.069	52.9525	53.487	54.2431
APIP	30.9562	27.2373	13.6282	14.196	13.7979	15.2792	15.4272	13.5477	20.5808	26.0134	31.5802	13.4843	11.7855	8.80459
APITD1	11.4746	10.3504	10.3459	8.96759	8.83237	12.2412	10.2718	7.84338	16.728	14.669	20.3572	10.7026	10.1055	11.3985
APLN	1.07178	12.1147	0.719289	0.586115	0.489076	0.231579	0.241707	0.205494	0.968092	0.648283	2.32058	2.4327	1.65565	1.94279
APLP1	6.34076	3.52686	8.16885	6.63174	9.3375	18.4224	18.0381	18.8982	28.0878	40.4646	21.3848	57.4381	70.4425	67.5452
APLP2	237.622	133.096	207.982	212.345	213.464	182.797	171.947	177.09	168.84	175.815	183.356	265.218	280.002	316.901
APMAP	62.6453	46.9117	46.3378	49.7394	49.1821	66.4977	66.0923	63.7743	60.2714	75.4775	43.1745	75.6014	83.4664	86.7152
APOA1	0.738118	0.169965	0	0.331278	0.471257	0.0789823	0.119333	0.331587	0.432918	1.02009	0	3.95874	3.95797	8.16261
APOA1BP	54.7498	51.2732	35.8941	41.6852	35.1378	29.1372	38.5324	33.8193	34.228	37.4999	25.3346	42.1654	43.8764	47.5191
APOBEC3B	13.1021	5.02645	2.81144	4.79221	3.68056	1.62331	1.6534	1.19219	0.719132	1.52359	0	0.383089	0.553062	1.24337
APOBEC3C	20.0399	18.5711	11.2622	10.5332	11.5551	1.62385	3.81449	2.14618	2.30193	2.19776	2.30276	3.11417	3.01035	1.84743
APOC1	112.388	83.251	70.1204	75.5549	79.8689	56.6849	82.3924	72.6612	50.889	50.5608	21.9186	11.2625	9.62895	8.86414
APOE	767.964	692.356	717.632	732.059	625.048	638.517	686.891	665.627	531.996	397.434	362.661	325.051	359.21	437.443
APOL2	3.14472	6.80588	8.3195	8.10628	8.49506	5.59234	6.42004	7.60311	3.88002	3.82004	5.20192	6.69803	6.36753	4.72203
APOO	36.3672	39.1396	31.9602	35.7887	30.3692	23.0517	24.3815	22.0944	44.0054	39.6027	33.22	34.1427	34.136	30.8032
APOOL	2.71067	3.1076	1.62422	2.24845	1.96157	3.2386	3.34426	3.48554	3.25497	3.53665	5.33512	4.21449	5.19908	5.39116
APOPT1	19.7924	19.999	17.626	19.9764	16.1912	19.2691	20.7945	18.4412	22.7139	20.759	25.0897	15.9945	18.2922	14.9369
APP	279.99	244.619	203.148	212.896	205.178	177.538	185.237	181.967	153.59	160.466	118.997	272.941	306.959	300.035
APPBP2	4.88448	3.94151	4.06002	4.7186	3.36935	4.05746	4.13654	4.86203	6.89309	7.18309	7.52135	14.371	17.2225	17.232
APPL1	7.3064	12.6177	12.9021	13.8321	12.4836	10.182	9.06082	8.0719	9.48865	11.3891	14.1529	10.7779	10.6706	10.4824
APPL2	9.7872	10.4223	11.5278	10.5655	12.3993	15.1471	12.4901	15.9779	9.90312	10.9417	16.416	16.6796	16.5593	13.916
APRT	226.323	215.217	151.817	146.768	169.344	107.094	116.838	99.98	88.4446	79.584	80.4001	56.8408	47.5394	59.3608
APTR	4.52827	4.95079	4.75851	3.4897	4.76384	7.71276	5.83715	7.29888	7.66057	6.48526	7.51899	4.29614	4.47614	3.03272
APTX	20.5702	22.2499	21.2807	22.2966	19.0965	22.9951	19.0694	20.7446	26.144	21.38	26.6128	13.1178	12.5694	13.2268
AQR	22.5278	31.5734	24.4667	26.2791	26.6501	19.0954	19.7018	20.5653	21.9273	17.7633	28.0614	14.5934	14.7699	14.3507
ARAF	16.7917	20.1216	22.0465	19.8358	20.3207	22.6485	24.1737	24.9101	25.3802	26.3851	19.8143	27.6724	31.4337	27.4695
ARAP1	7.68041	12.7673	11.0703	9.44118	10.6312	8.90676	9.25565	10.4962	6.82505	6.86765	6.04495	8.60824	7.22733	8.99757
ARAP3	5.61849	8.7172	6.29172	5.90175	7.1904	8.6087	8.89529	8.47014	7.96696	6.10836	4.14885	4.60713	3.99196	6.24522
ARCN1	60.27	59.4937	52.3686	50.2452	49.8181	51.486	48.8442	52.6732	41.7317	45.8244	53.85	59.5119	55.7652	58.4939
AREL1	9.32768	12.0192	11.4375	11.683	13.8359	14.0435	12.999	14.2633	11.7051	12.6869	19.3311	15.2963	16.1275	15.2218
ARF1	198.836	176.25	152.514	148.086	148.58	173.712	164.927	152.479	131.399	145.669	123.593	171.241	184.197	180.697
ARF3	136.38	86.0991	118.052	128.755	124.038	79.7796	75.4934	79.1276	102.601	96.2045	80.2057	51.0325	55.2897	57.101
ARF4	161.381	125.364	84.9651	88.1376	86.4152	85.8012	71.1457	73.6912	108.044	109.087	155.63	134.504	158.678	140.895
ARF5	157.314	137.186	134.689	140.784	142.439	132.322	123.14	121.649	169.719	134.685	143.25	124.905	115.82	107.547
ARF6	32.948	29.3071	28.7197	28.199	26.3079	27.2114	21.9953	20.0693	21.0847	23.1884	16.4033	21.6303	20.7405	19.7963
ARFGAP1	24.0152	31.9001	38.2159	34.7807	35.7221	39.8461	41.4847	40.7716	28.5611	26.2274	24.5395	31.3723	32.0984	29.5538
ARFGAP2	23.1177	24.6426	24.8654	22.4336	27.4976	19.8041	21.1843	19.1468	24.1346	19.4624	21.4386	24.4931	23.8997	23.3136
ARFGAP3	9.90844	9.01393	10.5619	10.0312	7.75557	16.3007	16.9821	16.6444	15.3476	14.6458	21.0278	23.2541	22.7055	24.0401
ARFGEF1	11.8092	24.889	19.1157	18.7147	18.7902	9.62738	8.64761	10.2144	13.4548	12.1492	13.7615	11.4053	11.4736	13.1644
ARFGEF2	6.31919	7.72512	6.84015	7.45251	7.30514	6.00819	6.41855	6.42711	7.22349	5.42684	5.55758	7.37836	8.19683	7.82914
ARFGEF3	4.44195	6.25822	8.65784	9.71516	8.71991	2.25619	3.55362	3.2266	4.06394	3.30134	3.94544	0.826927	1.12416	1.05703
ARFIP1	12.4556	16.8775	15.3317	19.2608	17.738	15.2317	14.121	12.4748	17.731	17.0019	28.0981	11.3183	12.3793	12.1913
ARFIP2	11.093	11.9634	9.53548	9.86092	10.9018	15.4109	11.0785	11.5758	11.0321	11.0254	13.8412	13.5446	12.4382	11.8786
ARFRP1	8.17738	8.05567	8.50694	8.09298	9.09761	9.41168	10.1413	10.8579	7.79849	7.44743	3.30623	12.1279	11.024	9.89713
ARG2	36.6307	29.7498	34.3776	34.652	32.3942	25.6715	22.6961	25.5833	31.3144	26.2653	38.6654	9.47349	9.96457	9.47431
ARGLU1	119.838	110.596	141.027	137.713	140.001	228.791	262.875	272.121	181.978	173.221	138.721	130.55	109.387	116.655
ARHGAP1	20.1489	15.6488	16.6219	16.0945	19.708	12.9057	14.1043	14.1427	12.7088	10.7763	7.27742	13.6483	13.2352	13.3854
ARHGAP10	2.66392	1.64448	8.24844	11.1398	13.2502	12.642	11.5214	12.2685	2.5383	0	0	3.78211	4.96212	4.03395
ARHGAP11A	18.3826	29.2039	32.2429	29.1683	30.3187	20.9616	24.5604	22.9932	18.6939	14.457	23.0173	12.8315	14.2364	11.6581
ARHGAP11B	2.50355	3.45707	3.22631	2.24271	2.79458	3.42086	4.25536	5.35108	3.3959	5.69909	4.87907	3.23721	1.83239	1.91507
ARHGAP12	10.6057	15.1028	14.8074	15.5881	14.3678	10.6517	11.776	11.4103	12.9559	12.9807	15.9602	9.66445	9.95156	11.5387
ARHGAP15	0.0806573	0	3.31651	4.52798	5.68023	17.2405	16.1509	15.2418	0.710101	0.372661	0	1.29807	1.5782	0.37998
ARHGAP17	12.6685	13.5416	18.0279	17.4845	17.9051	22.1165	17.9461	18.721	15.6875	15.448	5.10433	14.8196	13.3827	14.5907
ARHGAP19	9.90243	21.0716	22.4678	22.8938	21.2445	18.3965	20.6973	21.3699	19.8735	17.7206	27.6316	10.8573	9.35428	11.174
ARHGAP21	9.09558	6.43766	14.1464	12.3177	13.1742	12.1655	12.8185	12.0203	15.5741	20.2092	19.545	26.1664	29.7351	32.8924
ARHGAP23	5.52509	3.05531	2.92265	3.66778	3.62934	5.0359	4.52546	4.43148	3.83195	5.91937	1.64117	10.1866	9.53118	8.16209
ARHGAP24	0.0559362	0.23111	0.100519	0.0870034	0.165845	2.49647	1.50463	1.40993	0.444121	0.302668	0	15.3953	16.9401	16.5311
ARHGAP28	3.21408	2.50169	4.15673	5.51924	5.9969	5.85496	4.69317	5.09307	4.17124	5.41072	8.6885	7.4795	7.51077	6.74095
ARHGAP29	0.402955	0.612192	1.2395	1.04758	1.03536	3.09228	3.99803	3.53228	3.76167	2.49563	6.01727	7.92357	5.46324	8.5026
ARHGAP32	2.02461	4.02671	5.47125	5.37568	5.84622	6.63787	6.28876	5.83265	5.20363	5.47319	3.73631	6.804	6.34897	7.42069
ARHGAP33	3.49626	6.05367	6.66891	6.09774	6.22341	6.03509	5.76119	6.97366	6.90637	6.4055	9.07662	14.6883	11.6833	13.004
ARHGAP35	19.8105	17.2413	22.8136	21.7591	22.6197	20.6617	22.6958	24.0519	22.1282	20.7832	16.7893	24.7491	25.7727	30.5123
ARHGAP39	2.1102	3.94857	6.33727	5.35025	6.37733	5.05835	5.78019	4.72413	5.17947	8.13904	5.04731	5.6636	5.90786	7.01591
ARHGAP4	5.88105	9.78951	5.97725	4.39134	4.63776	3.45927	4.65644	3.92385	1.79837	1.58683	0.980517	0.939031	0.680143	0.692927
ARHGAP42	8.57236	10.4523	6.07745	6.83488	7.37719	4.62919	4.32528	3.46718	4.18394	3.27186	7.24005	7.55363	9.23089	9.03369
ARHGAP44	3.49546	5.54629	6.32328	4.81931	5.03936	5.2775	6.99563	7.0496	3.49276	4.00066	2.48962	2.44404	2.46392	2.37022
ARHGAP5	11.5013	9.55298	14.1961	15.6693	15.9291	13.6562	13.0653	13.5521	14.2125	15.6312	16.5269	16.5807	16.7281	17.204
ARHGAP5-AS1	2.69692	2.15715	1.44846	2.51408	2.58969	2.62094	2.73903	5.02459	3.92166	10.1205	7.62406	2.51595	3.55192	3.4236
ARHGAP8	7.6518	17.681	14.4933	15.5513	12.9814	7.76409	10.934	9.3595	5.47693	1.82824	0	0.938671	0.328955	0.475876
ARHGDIA	67.5523	79.7383	66.3965	68.1911	74.6102	76.6262	68.2107	71.6693	64.1616	79.3049	56.5914	102.028	116.075	111.317
ARHGDIB	0.874779	0	0	0.335107	0.106179	1.66434	0.891601	0.338052	1.02649	1.38401	1.13072	10.2466	6.71451	10.3569
ARHGDIG	1.38319	2.22909	1.78363	0.775317	2.35393	1.25856	1.34229	0.699501	0.304209	0	0	4.50431	6.91418	4.06878
ARHGEF1	7.58615	11.1796	12.5277	11.4734	14.0045	14.9787	12.9677	11.6872	8.5143	5.50078	7.43869	9.03524	9.17614	8.70107
ARHGEF10	10.5487	20.4404	17.1376	15.4127	16.4403	15.0997	18.12	14.8609	8.82286	8.63766	3.50389	11.0689	9.25994	11.4162
ARHGEF10L	4.75126	14.1029	9.60543	8.89016	8.84276	6.97478	8.98758	8.37819	8.75467	9.39415	4.94771	8.73758	9.39931	9.13147
ARHGEF11	8.76006	9.32989	10.3987	10.2648	9.9622	13.2701	12.6968	13.4437	10.9839	9.27193	5.4963	11.4974	10.3073	11.847
ARHGEF12	6.87193	6.98977	7.32447	8.6002	7.47472	9.42814	9.49732	7.93603	10.694	12.6859	12.3691	17.6519	21.6983	19.7624
ARHGEF16	10.4763	10.894	9.52316	10.6258	8.91862	8.33357	7.75534	6.50254	7.01759	4.84507	8.59317	8.77193	6.64479	8.22139
ARHGEF17	1.48182	1.46483	3.77372	3.8425	4.13673	10.3552	9.68815	11.2859	10.7099	12.8812	9.44104	19.6197	19.2377	20.0355
ARHGEF18	8.27649	11.3874	11.5679	11.6	12.5456	11.9052	12.4031	12.9034	10.3579	11.289	4.34775	10.739	10.4722	11.8604
ARHGEF19	8.24514	21.6654	23.038	22.299	20.6277	10.0774	14.6479	12.2865	6.34216	2.95695	5.40104	2.12893	1.03653	1.20522
ARHGEF2	23.4013	18.7328	22.5689	21.2964	22.0764	28.9611	32.5667	32.0894	24.292	23.4466	19.6046	14.5289	16.942	13.2669
ARHGEF25	7.11476	3.72511	6.42236	4.96562	7.92144	8.39346	7.28152	7.08052	5.82896	5.00826	6.36729	9.03103	8.88099	6.84678
ARHGEF26	5.33633	3.62334	6.24123	6.39685	6.93358	4.77917	5.28406	4.96446	3.47022	3.57795	1.36134	8.18	7.21005	6.66138
ARHGEF3	0.579324	1.79548	1.48216	1.48402	0.837439	1.22089	1.5927	1.30452	1.76449	1.54179	1.9627	6.15602	7.40437	7.04861
ARHGEF39	4.82739	6.18219	6.1993	5.7736	7.1083	6.77759	5.70627	6.58554	5.35035	3.28169	5.91427	3.26589	2.79056	3.13037
ARHGEF4	2.93821	2.87934	8.04468	8.45442	8.92822	15.0266	25.0164	21.6749	12.6056	11.5067	16.8196	13.765	9.91715	16.8996
ARHGEF40	12.2435	14.2123	17.0289	16.5401	18.1949	18.6376	20.7652	22.0742	24.3974	25.4134	15.0518	32.2519	33.0757	38.0651
ARHGEF6	6.12839	5.44816	3.98448	3.56788	3.31296	2.67188	3.85134	2.78942	3.56353	4.97994	4.42609	2.54792	2.855	3.22936
ARHGEF7	11.852	16.7705	20.3028	17.7829	20.7387	21.3952	24.0084	22.9472	17.7896	20.5896	14.4258	20.7151	22.7155	22.6953
ARHGEF9	10.4565	12.8298	18.1322	18.0464	16.7586	13.6632	15.9509	17.3629	15.0747	13.4285	21.7062	12.6323	13.7556	12.7747
ARID1A	29.3965	27.7973	39.9338	36.9036	39.8345	37.6371	43.2851	43.379	30.056	32.2157	31.6929	29.5432	27.1126	29.542
ARID1B	7.19647	11.747	15.406	13.7123	15.9924	13.2973	13.5018	13.6842	11.7805	12.3369	7.70919	16.5979	15.3403	17.3237
ARID2	12.789	13.6796	12.4065	11.5039	12.6194	12.7938	13.2346	15.1153	12.4848	10.5281	13.7928	14.192	10.7605	10.1215
ARID3A	13.2013	14.4103	19.7409	21.4323	21.0011	30.5149	26.1667	27.4308	17.5505	18.7797	9.81509	15.1764	9.27539	12.5779
ARID3B	44.8388	51.7454	40.6426	39.8447	41.1439	49.2727	46.5345	47.0814	34.8313	37.6816	29.8661	19.7349	16.7928	19.2924
ARID3C	0	0	0.377223	0	0.103755	1.31195	1.42602	2.47816	1.64807	0.958123	6.43054	0.187171	0.119317	0.115019
ARID4A	4.97826	3.55868	3.46046	4.03336	3.85501	3.87536	4.51727	4.40022	5.08883	7.4439	4.26656	4.55901	5.59041	6.17497
ARID4B	16.7577	10.0516	10.4351	10.068	9.63935	9.00618	8.71888	12.1701	11.8333	9.59377	8.80428	11.0192	13.4599	10.6489
ARID5A	3.68358	5.16275	2.11644	1.50021	1.58832	3.09809	1.74707	2.31706	2.34557	1.61622	2.52848	5.21547	4.52271	4.35391
ARIH1	18.5398	25.6671	24.3645	24.3354	22.5557	21.4358	23.1687	22.1865	16.2431	18.9569	19.8724	17.5831	21.2085	19.7039
ARIH2	35.2735	34.016	32.7222	29.7807	34.8514	34.1828	32.4153	30.5274	24.1725	24.7106	21.8028	23.5289	21.3701	23.3217
ARL1	23.0981	24.8663	23.3461	23.5895	21.8528	26.5957	21.8609	22.5306	25.5879	24.3443	27.4188	26.5112	26.6292	28.7463
ARL10	1.24801	1.66768	0.990427	1.21116	1.5391	2.25286	2.91727	3.31315	5.32824	4.74718	2.95509	6.43442	8.66462	9.46285
ARL13B	3.87712	2.93867	2.78704	3.44329	3.5631	3.90532	3.8899	3.84354	6.55371	4.66366	6.77721	6.60105	4.9317	6.28746
ARL14EP	15.0492	16.306	12.0937	14.7683	11.6885	14.8019	15.9654	15.8889	23.2664	26.158	27.0233	13.5587	12.9911	15.2656
ARL15	3.8285	6.43121	6.40298	7.63779	7.04809	3.40023	3.88115	3.93768	4.43085	2.57941	6.01572	6.11983	8.35441	5.92779
ARL16	22.9533	11.2547	17.922	15.1069	16.7167	14.4654	12.2692	16.0333	16.7227	14.2578	21.0569	18.2655	13.3055	16.5094
ARL17A	4.17618	4.89599	7.24527	2.39058	3.25043	3.41294	3.98534	3.55989	2.39719	1.72166	7.44271	2.83929	2.3964	2.98
ARL17B	1.40205	0.991885	0	4.21129	1.79468	2.68307	2.32347	2.2868	3.061	9.37206	0	8.17687	3.22045	2.68499
ARL2	197.953	214.835	171.812	170.296	163.106	182.08	205.608	186.858	158.934	134.468	139.882	63.8222	61.7525	65.9909
ARL2BP	13.7214	13.2749	11.6572	12.4493	13.4274	18.2701	18.2846	16.6563	28.7326	34.5473	39.4094	51.8207	48.363	53.462
ARL3	17.5806	11.0423	14.286	14.9532	14.5797	14.2212	13.357	14.5749	18.9544	13.7909	21.8016	20.4581	19.7157	19.2869
ARL4A	28.3611	15.1227	12.6201	13.1586	12.2059	9.01087	6.69879	5.83918	9.19787	5.80893	13.3383	27.8666	38.8629	18.021
ARL4C	12.0135	8.61265	57.9791	55.9945	54.4814	73.9512	74.036	69.3536	96.1652	115.041	79.8733	116.811	109.59	128.921
ARL4D	4.73182	5.35402	9.17065	8.19557	6.41041	9.67905	15.9643	9.53789	6.99591	7.39743	3.97735	13.1799	11.7473	14.3167
ARL5A	18.6449	16.6071	15.8733	19.0195	17.5245	15.8804	13.2771	12.3624	13.9596	17.4227	9.58741	11.9281	14.354	11.2809
ARL5B	18.4098	18.087	17.9124	21.2188	18.0591	18.4101	18.0552	14.8417	15.4262	19.8547	20.5409	15.1518	16.8851	15.5872
ARL6	2.48719	3.82696	2.19708	2.6784	2.79312	4.39845	4.18848	3.6513	3.39828	4.30511	9.37571	3.7357	4.75515	3.33683
ARL6IP1	157.946	155.593	192.518	204.454	191.281	176.792	146.377	158.58	286.594	304.014	394.292	200.121	221.548	233.506
ARL6IP4	71.13	57.9562	51.1397	51.1496	49.7171	53.679	55.8263	60.63	76.8686	58.5128	64.3143	76.0324	71.6456	76.0551
ARL6IP5	23.9836	22.4553	16.6266	19.7283	17.4735	30.0035	24.1483	28.559	33.8035	34.5199	61.7117	53.6973	60.4398	61.7398
ARL6IP6	15.9247	14.8577	13.4778	15.7454	13.217	15.8927	14.6748	17.0579	16.284	16.4439	10.7776	16.0323	13.5948	17.5493
ARL8A	12.2147	20.715	20.0076	15.9383	16.6483	22.8925	21.0078	20.3805	17.4838	17.201	14.9561	23.0702	25.2124	24.3857
ARL8B	17.0222	23.328	19.1756	20.7049	22.5898	13.818	12.9261	11.2846	17.0419	14.2124	18.574	27.9804	31.9862	31.0755
ARMC1	20.8468	22.6536	20.9041	26.0185	23.136	15.6818	13.8371	14.6705	16.1558	17.2336	26.0623	10.6964	14.1865	12.2034
ARMC10	23.903	18.359	19.6827	20.1766	17.0668	12.3179	13.614	13.6781	13.2049	10.5816	16.9417	9.99746	10.0553	13.1724
ARMC5	7.92197	3.27609	3.3886	3.07227	3.9181	4.1034	3.63777	4.44688	3.18127	2.37828	1.78432	2.96337	3.5345	2.94481
ARMC6	30.6385	33.8822	30.157	33.9124	36.2546	24.2385	23.3806	21.791	27.6033	20.3649	27.71	17.611	19.8694	17.5023
ARMC7	6.1413	5.85682	4.54279	5.86351	5.13196	7.37302	6.19849	7.57228	5.56339	3.42566	7.37034	5.03426	4.80154	4.9036
ARMC8	13.6944	14.6245	14.4698	16.0439	15.9648	12.8233	11.982	12.7408	15.7521	16.3525	30.3825	11.6295	11.8716	11.6723
ARMC9	11.3739	11.4961	10.4773	11.3953	12.6784	13.2759	14.1548	14.3439	11.0571	11.0551	10.3127	9.28708	9.50245	9.00936
ARMCX1	23.8558	28.9484	24.9076	23.8308	25.5641	21.2832	19.614	21.4732	27.2839	23.2526	43.3908	31.9948	34.9633	35.4317
ARMCX2	54.6601	69.7979	71.651	79.6732	76.4472	46.6986	48.2529	46.3125	54.6445	50.8456	56.9433	48.3861	56.4344	55.9394
ARMCX3	21.4567	18.6731	20.9965	22.3201	20.0786	23.7998	23.1594	24.4922	40.0916	46.8926	54.6551	74.8935	96.8859	86.2524
ARMCX4	8.70727	9.65963	15.9188	13.2441	15.5177	11.7136	14.3585	13.735	12.9598	11.3261	17.0434	17.7576	19.4753	17.4501
ARMCX5	8.33757	11.9132	11.9018	13.0158	13.1036	12.4375	13.5002	9.9612	14.1651	13.934	20.0071	11.9169	10.2767	11.9012
ARMCX6	21.4876	16.7199	15.9068	20.053	19.676	20.0439	19.7971	18.8798	42.3523	34.7077	58.2626	33.6853	35.5091	34.4253
ARMT1	44.4592	52.6864	41.6689	49.8042	43.7288	32.3776	24.6945	28.5419	38.9217	41.5971	47.8294	18.9697	22.3033	20.0935
ARNT	4.31103	9.73652	10.2557	9.31185	8.60935	12.8399	12.1991	12.6213	8.20267	8.69726	4.46171	10.4219	11.9553	10.1914
ARNT2	2.71216	2.48973	7.30391	7.75631	8.92318	7.44826	8.06878	8.28768	16.5795	20.7254	11.1805	21.6996	24.6941	27.0789
ARNTL	2.3611	2.36286	1.43411	1.68584	2.07171	1.80302	0.407943	1.19126	2.79776	2.60411	5.41668	4.94532	6.43572	4.73571
ARPC1A	100.201	81.2498	87.2002	86.7883	80.4825	89.1273	89.3777	97.5884	78.6715	81.2354	91.7288	67.1132	80.4854	66.562
ARPC1B	39.2333	30.0596	32.4572	32.966	31.8554	23.0107	22.8404	22.5582	13.2919	11.3796	13.3604	15.2509	19.4607	15.802
ARPC2	171.26	145.717	119.932	127.262	120.675	131.282	122.42	112.956	165.925	190.502	190.984	133.735	153.925	136.904
ARPC3	206.548	187.693	168.266	191.018	171.688	176.256	158.103	153.501	207.13	231.343	273.623	185.406	202.648	171.84
ARPC4	94.2201	90.0564	76.0095	82.1612	79.4503	60.3115	57.7534	49.0479	63.0572	55.0858	48.587	67.5764	75.2378	67.6611
ARPC5	47.0858	43.0915	40.3483	45.4846	39.7646	34.7121	28.2156	26.9211	35.3942	39.2362	39.8969	66.5583	80.9454	68.4921
ARPC5L	81.9432	52.9027	43.5946	44.5381	47.6876	48.3464	37.7166	41.1284	39.979	32.3532	54.0276	32.6409	35.6773	31.3551
ARPIN	3.33041	2.22992	4.63223	4.67436	4.5318	6.23354	7.09904	6.3122	5.0662	5.17615	2.66729	11.377	9.60694	12.3514
ARPP19	81.8025	69.2989	75.9141	78.7635	72.7713	50.6822	48.0617	49.9212	51.4622	54.273	58.2423	59.5224	63.496	60.7054
ARRB1	1.77804	3.6467	1.35887	1.55243	1.28043	3.87766	3.10516	1.92769	1.47168	1.903	1.54996	4.50543	4.64445	8.53165
ARRB2	36.6331	34.9765	43.1344	39.0152	39.4969	24.2543	33.0432	28.7434	24.1462	23.4041	21.4171	14.4759	11.0746	12.4203
ARRDC1	10.0048	13.2579	10.4737	11.6536	10.3274	11.9945	15.5794	15.1085	8.19914	8.86786	4.31157	10.361	12.1651	11.6336
ARRDC1-AS1	14.7343	15.192	14.7833	10.3796	14.0784	18.9402	14.6692	20.429	18.2343	11.784	17.952	13.8335	12.6184	12.0651
ARRDC2	3.55571	6.35121	3.70176	2.48335	2.99142	1.42083	2.31709	2.70021	1.39744	1.20478	0	0.748828	0.265738	0.819308
ARRDC3	6.78293	9.60177	11.1803	13.4693	12.5571	6.81696	11.8518	13.8837	25.2421	35.3056	35.5644	18.9414	26.0641	38.9869
ARRDC4	8.78276	5.76041	4.65436	5.97135	5.20591	6.55223	5.87152	7.83356	3.09791	5.4626	2.82509	10.7258	5.92666	8.70394
ARSA	1.45053	2.5102	2.35634	2.52239	2.21241	4.5575	3.12804	4.26522	2.99225	4.41691	2.04778	6.02996	7.26503	5.87306
ARSB	8.1085	4.63708	5.36983	6.39737	5.94363	6.79088	6.64086	7.06499	7.26504	7.03388	3.77048	11.4338	12.8195	14.4692
ARSD	2.79171	2.83766	1.63638	2.30105	1.9424	3.52632	3.12066	2.69117	2.86874	2.4915	1.81818	7.96652	7.98893	5.66328
ARSG	1.22227	2.67944	3.69047	2.34412	3.11394	5.75789	7.46129	7.38745	4.09753	4.69662	0	3.07383	1.14659	2.06184
ARSI	2.26917	1.96826	2.37231	2.95022	3.66807	7.31776	6.57023	6.89341	2.5905	3.01265	0	9.04993	11.5259	14.9326
ARSK	3.40751	6.04038	3.29397	4.33039	3.76056	3.25361	3.56262	5.18984	4.28043	1.97941	2.09956	3.85666	4.07573	5.41551
ART5	7.94925	8.83383	5.1198	5.00606	5.08753	7.09514	7.39297	8.13587	3.2681	4.82369	0.162052	1.7943	1.08629	1.61073
ARV1	15.9294	11.0091	12.8389	13.8529	14.386	11.4828	11.8602	10.2614	17.1476	17.8032	13.7952	12.2072	11.4074	10.1311
ARVCF	4.21631	7.4453	8.78557	9.93744	9.26014	10.0694	10.866	13.4855	13.4447	13.475	11.5802	16.1327	16.0177	19.5674
ARX	2.00699	0.300092	0.047917	0.207463	0.395608	5.40343	4.9551	10.4455	0.027402	0	0	0.0357716	0.731428	0.747869
AS3MT	7.70762	9.78347	8.17854	11.7802	9.46331	3.40325	7.26506	8.71572	6.86443	1.47072	10.3588	4.07931	7.41373	4.43092
ASAH1	13.3654	29.0793	13.3803	15.7703	13.1066	21.0827	25.1033	24.2504	22.9003	26.8639	31.4162	46.5255	69.8334	60.1772
ASAP1	3.55124	5.99333	5.18424	6.08483	7.15162	8.44948	7.67262	7.27062	8.53038	11.2215	11.0992	16.2096	14.9331	16.5912
ASAP2	1.17008	4.38219	6.1124	6.95729	7.05252	7.94661	8.69613	7.91282	9.601	10.3076	6.49183	15.9507	16.3202	17.0678
ASAP3	10.3265	14.3652	5.10005	5.56697	4.39889	5.07424	4.00359	4.75193	7.75186	9.71458	10.7759	18.1747	19.2971	23.3392
ASB1	9.68639	8.20523	9.95287	8.69393	9.67583	10.0442	9.69698	10.6162	7.1156	6.02382	4.32659	10.348	9.58764	8.2157
ASB13	3.10216	6.62756	5.38645	5.52138	6.61884	6.92618	8.62988	7.49891	6.87621	6.83481	3.80241	7.80232	5.7739	6.74892
ASB16-AS1	2.05727	5.98267	5.5725	5.6063	6.33003	7.56371	7.63363	7.22039	8.02166	3.37478	4.22404	6.6227	4.69233	6.20655
ASB3	8.36471	13.1788	11.2482	12.5563	10.1684	6.9552	11.7493	9.88755	12.9395	4.50648	12.1272	11.9079	13.1113	11.4473
ASB6	7.92871	6.53276	7.3434	6.6871	6.32035	9.49213	7.35963	8.87685	6.42728	6.74568	2.48562	6.51922	6.97349	6.53527
ASB7	6.64076	3.99933	4.17866	3.65853	4.63644	8.58781	5.91061	6.8023	5.35614	9.21217	1.32144	3.98375	4.01968	3.9099
ASB8	2.84796	3.13935	2.28632	2.02615	2.28261	2.61613	2.39386	2.69686	6.35337	3.66342	1.79896	8.37358	8.46816	8.05252
ASCC1	11.4675	16.0296	14.1934	16.0943	13.4315	11.2817	10.4547	11.9059	14.9564	15.3878	6.89247	13.0505	12.9146	12.4799
ASCC2	13.6111	14.5517	14.1695	12.6509	15.3231	13.5353	15.4356	16.1438	12.0719	10.5865	8.58472	14.258	14.0533	15.3348
ASCC3	15.6458	14.1947	19.684	20.9577	20.3043	12.5747	13.8516	13.94	17.0896	15.6352	22.7225	10.3988	12.5539	11.2602
ASF1A	21.8828	21.1474	16.1308	16.573	15.0621	12.3477	13.612	12.7787	17.1073	22.5653	30.3272	20.092	22.0108	20.5217
ASF1B	21.5258	23.2598	27.7035	29.8734	32.2777	24.1801	28.8949	24.3263	23.9659	23.6102	16.6116	23.6744	18.3256	22.0619
ASH1L	5.8344	4.67049	5.87277	5.85084	6.15894	6.19737	7.43459	8.97394	5.19427	6.63164	6.02742	8.72768	9.91834	9.74211
ASH2L	36.6202	36.9489	43.8257	42.9441	39.5094	26.276	27.1251	28.3043	31.5371	34.9705	34.8693	25.3968	25.2576	25.0654
ASIC1	0.953178	0.363289	1.41476	1.22459	1.05742	2.16359	2.24088	2.51432	2.33858	1.45658	0.357428	10.3336	11.5812	6.45844
ASL	17.8221	15.8546	18.8321	18.6201	19.5914	8.19162	9.46132	11.7189	10.148	8.2196	3.76182	9.44955	8.48916	9.25676
ASMTL	8.35816	14.2955	12.1918	17.2528	15.5034	4.53872	19.841	26.35	10.5787	2.79535	11.3566	11.1286	5.64743	5.80347
ASNA1	95.4207	82.4815	79.3789	80.3179	80.5563	56.3529	50.72	52.1462	80.8491	69.5023	75.443	39.9336	51.953	49.5236
ASNS	149.115	62.8018	71.0629	75.8705	57.0584	45.7103	61.1795	49.4893	127.969	125.486	141.171	78.7594	92.667	84.7521
ASNSD1	35.9533	30.6516	35.1131	36.0945	35.5698	23.1757	21.6499	22.2628	32.0959	38.1348	27.8201	26.7106	31.3764	25.8934
ASPH	23.5041	20.9982	51.8012	58.7683	50.6927	34.905	42.8362	42.0083	29.8223	23.1905	22.2434	31.126	29.1321	30.6056
ASPHD1	7.60632	6.9939	6.50343	6.52205	7.12836	1.36053	3.01553	1.69511	1.62316	2.37211	0.569923	2.49814	5.02243	2.32643
ASPHD2	3.84319	5.47807	5.25936	4.98016	5.80118	5.55374	4.74716	6.04185	5.50003	3.94428	2.8836	2.27049	2.1178	2.67922
ASPM	8.31921	11.0741	12.8415	14.1697	14.1365	10.2947	10.1316	10.1966	12.2398	11.9685	12.4502	12.8504	13.0544	13.7544
ASPSCR1	14.1457	15.4128	16.9951	15.5318	17.3557	18.1547	17.2039	17.5866	14.2486	10.5644	5.93414	12.8722	11.5827	9.92009
ASRGL1	11.6921	9.09012	10.6846	10.7646	10.4632	13.6559	14.419	16.4791	18.8545	22.6055	8.45207	22.2328	18.8331	22.1216
ASS1	139.744	34.6312	76.0194	78.0927	82.5089	47.756	47.0371	46.5497	49.5692	49.0793	35.4599	21.6241	22.9537	13.3487
ASTN1	1.58192	1.50009	1.80049	1.89697	2.3082	4.11202	3.53806	4.89099	5.44513	7.51512	7.1656	16.7474	14.9672	18.1783
ASTN2	4.46612	5.70553	6.04157	7.09412	6.83171	7.58898	5.38443	5.65509	7.21009	6.63005	1.11992	2.62623	1.80394	2.64701
ASUN	19.1453	28.5642	14.9479	17.1776	16.0742	10.5624	12.8805	13.9481	14.8286	11.3281	18.5974	8.78326	9.64043	8.38736
ASXL1	4.64232	3.78893	11.3625	10.844	11.748	20.4143	20.2156	20.317	18.1243	20.0012	19.2501	24.5937	21.722	23.2692
ASXL2	8.0373	9.40192	9.11749	9.46559	9.80292	6.7501	9.05902	8.14266	4.93902	5.43197	4.5569	3.89784	4.77654	4.8283
ATAD1	21.1263	23.6076	22.3192	23.9805	21.4115	23.4088	20.8146	21.518	23.9798	25.4659	34.7166	28.2002	34.6188	33.3542
ATAD2	11.1334	9.07363	10.4937	10.1484	11.5667	10.2455	10.9737	11.6669	18.6885	18.4456	23.7171	22.4239	19.6478	21.8436
ATAD2B	3.92102	4.4313	3.99061	3.56762	3.35089	4.70156	4.26366	4.6981	4.80778	4.02194	7.71644	5.10325	5.21823	3.81972
ATAD3A	16.7812	20.3412	19.9101	19.23	22.6528	13.7401	12.9761	14.1402	14.0281	11.0991	7.23116	13.7352	13.8262	13.5125
ATAD3B	18.9865	23.1022	24.2731	23.6654	27.2565	14.5793	15.6049	14.6572	13.9406	10.5134	3.24193	8.11261	8.3903	8.49824
ATAD5	4.61514	7.24317	10.84	10.3691	9.75524	8.61848	9.99016	10.1259	5.68253	3.55725	4.24403	5.54841	3.8859	3.64942
ATCAY	9.09357	13.4195	14.7302	12.7241	13.4253	7.81239	11.507	10.1494	7.46648	6.77564	3.34276	6.33967	10.801	9.59005
ATE1	5.79017	8.1074	9.81697	10.3687	8.67371	7.04504	7.47349	8.80328	9.47396	8.91772	11.0376	10.0485	13.2504	11.8316
ATF1	9.3287	12.3066	9.63556	11.8673	9.88602	12.2	12.394	11.3464	14.5508	14.0435	29.1559	8.4381	6.79781	7.76967
ATF2	8.9801	12.4296	12.6666	15.2042	13.0188	11.6919	11.6912	12.3798	20.6511	26.2486	33.9493	16.473	17.0175	14.5714
ATF3	60.795	10.0465	13.1625	12.9168	10.2233	40.7792	26.6415	25.4486	30.8366	35.9878	28.0532	32.0855	41.5263	52.1875
ATF4	546.401	346.48	366.981	352.919	362	383.606	328.787	247.778	495.189	556.701	556.441	291.424	290.257	298.21
ATF5	31.7019	11.9975	16.092	13.68	14.3498	23.5351	20.6774	22.3424	23.6633	27.775	25.5907	19.1313	18.3322	16.0712
ATF6	7.83129	5.11262	5.12301	6.18391	5.80272	7.53252	7.71814	8.33435	9.18768	11.351	9.58905	10.7757	12.7246	12.3166
ATF7	6.12736	8.57471	8.70857	9.52665	10.5583	9.50964	11.1341	11.0373	10.43	7.00347	9.67188	11.4003	11.1108	11.9611
ATF7IP	20.3271	33.2942	45.5896	43.1879	39.7643	52.7523	56.2985	57.1703	17.9983	20.9788	15.3207	19.9171	20.7691	22.0293
ATG10	2.69377	4.53787	5.0419	4.20428	4.7205	3.10018	3.20195	3.40074	4.84032	4.09577	0	1.82322	1.69954	1.53562
ATG101	32.9892	35.5001	25.2179	26.3409	26.0145	28.3031	24.8713	24.4388	30.5063	32.178	26.1311	21.8365	20.9682	20.8772
ATG12	14.5987	13.3374	12.2932	14.0889	13.5182	12.7048	12.2566	11.8594	13.3594	13.0566	17.0181	14.5182	16.1016	13.76
ATG13	19.194	16.3565	17.7281	17.0765	18.3341	23.7016	21.633	20.7398	15.9365	13.8866	15.2568	16.1482	14.9414	14.0823
ATG14	10.559	8.11233	9.06422	9.2528	9.66278	6.89844	6.74161	7.55612	9.28404	9.07566	7.57183	7.02357	6.11256	4.69347
ATG16L1	16.7384	12.4549	11.8506	10.9962	11.2745	15.2666	14.3364	11.6332	11.639	8.96893	8.69574	6.91657	6.21595	7.62514
ATG16L2	3.34983	3.72905	7.87542	8.02745	4.75297	8.78264	11.2339	11.0487	3.10081	3.72219	4.31205	7.10934	4.7924	5.34223
ATG2B	3.77211	3.79588	4.1236	4.27212	4.21344	3.62617	4.20375	4.54978	3.84325	3.99216	5.30773	5.59078	6.01621	5.9992
ATG3	34.5821	32.27	24.229	26.0188	23.4548	19.8669	23.8737	21.6799	25.3732	24.7117	23.1475	20.3842	22.0858	24.3477
ATG4A	3.37453	2.3932	6.85878	7.26919	7.97521	7.92508	6.82034	5.97628	10.6345	11.7963	11.4937	8.97955	8.31626	11.1033
ATG4B	20.7867	25.5117	26.7395	25.0651	25.4264	34.8208	33.0513	34.5713	21.0483	24.0622	30.8252	25.4673	25.521	24.5199
ATG4C	7.15028	10.4987	8.9084	9.78844	8.98688	5.37611	7.29176	6.02868	7.43623	5.04105	6.34366	5.23309	5.99017	5.92415
ATG4D	17.4115	14.1572	12.2639	7.98793	9.68984	14.029	9.51986	12.6787	9.5657	6.75966	4.42713	13.3529	11.9701	11.3615
ATG5	15.8982	18.4962	20.3521	19.5075	18.2049	10.1414	11.2146	10.8368	13.4884	11.6474	10.6109	9.82506	10.8262	11.0906
ATG7	2.92571	5.101	3.16644	4.78846	4.89554	5.2913	3.99277	4.70834	5.93586	7.75661	4.4467	5.49376	5.27273	5.58125
ATG9A	17.7298	13.8741	14.6667	13.1669	12.6875	16.9189	16.348	15.7794	9.2317	10.6542	7.04678	14.0478	13.9833	14.2628
ATHL1	10.8877	21.6772	20.6404	13.8626	14.2875	18.4521	20.2219	20.5473	7.99047	6.46429	4.30513	12.0498	7.76065	12.8667
ATIC	134.936	134.2	108.693	119.885	117.658	106.141	103.983	104.017	89.7132	87.8647	139.913	45.9952	46.3693	47.9032
ATL1	2.87921	1.61292	2.00614	2.46898	2.61252	1.33214	1.03783	1.30399	6.93645	8.34493	8.12333	9.77229	13.3426	13.2775
ATL2	18.6054	30.8502	29.9472	35.1861	31.3733	17.2743	19.7964	19.8464	20.7975	20.7279	23.2897	17.4578	16.3524	17.9283
ATL3	3.26787	4.56413	5.02673	5.19056	4.98421	3.8405	3.87954	3.73967	1.9752	1.72613	2.6466	3.00291	2.54056	2.36875
ATM	4.38835	5.9932	7.41963	7.1126	6.8721	8.42642	9.58986	9.29025	8.2199	8.68421	11.1079	6.82231	7.28483	7.84288
ATMIN	29.3466	24.7915	32.5968	30.7986	34.1963	26.655	25.4598	20.0812	24.0489	23.2524	30.1921	24.8915	24.2983	23.2418
ATN1	37.508	32.8689	50.4579	38.821	50.6372	71.5302	79.0652	72.7475	45.5624	51.2586	31.451	50.7106	42.1381	45.2312
ATOH7	0.382588	0.351762	0.295134	0.170638	0.162385	1.60585	0.497069	0.820806	0.224525	0.485905	0	115.665	166.387	33.9698
ATOH8	0.0219183	0	0.134884	0.175065	0.0742548	0.180208	0.114356	0.228732	1.26132	1.92731	0	12.0618	12.6977	12.0059
ATOX1	99.6977	99.3051	97.9815	93.254	84.3393	96.9842	78.9964	94.1308	110.65	118.579	150.921	110.216	123.62	99.2771
ATP10D	0.644708	0.842918	0.801442	0.814751	1.10854	1.26831	0.892001	1.11706	3.00575	3.70726	6.25342	5.31572	7.23947	6.72303
ATP11A	13.3477	16.4299	11.3396	11.0111	12.02	15.6069	15.3646	15.0106	12.2616	14.5203	11.35	7.65645	7.23718	8.50146
ATP11B	6.87916	6.1069	6.48295	6.65931	5.91399	5.95546	5.94165	5.84902	7.07707	9.7537	7.61203	9.5707	9.47605	9.67132
ATP11C	23.1581	23.9562	23.8509	27.8008	26.1141	12.8315	15.1052	13.8918	13.3479	13.5546	12.0195	11.1253	15.3567	13.4552
ATP13A1	16.7119	14.6285	14.3253	15.0547	17.1524	16.1106	15.5853	16.1703	9.03459	12.3831	12.5204	11.9754	10.6837	12.8399
ATP13A2	21.1867	14.9546	17.4616	18.3831	16.7932	9.98583	9.69985	11.8025	10.625	9.7676	9.96989	12.1158	12.352	14.6128
ATP13A3	18.8572	18.3479	19.2842	20.866	18.6942	11.9879	13.504	12.6481	12.8613	12.4401	13.3313	14.2265	14.0019	14.6464
ATP1A1	230.304	116.166	131.11	134.845	132.71	146.301	128.112	129.328	111.914	107.73	120.132	94.0087	91.3516	97.6374
ATP1A1-AS1	1.11832	1.6717	0.44371	0.543165	0.67405	2.36923	2.0222	1.34229	3.38257	1.85224	18.3769	2.0727	2.09044	1.75644
ATP1A2	35.737	35.975	58.9215	55.8069	63.9792	46.1728	46.1625	52.1004	31.72	27.4252	21.1469	10.9707	2.38465	4.0528
ATP1A3	8.10169	10.0165	7.26079	4.91672	5.91427	1.20348	1.41653	1.57313	2.2846	1.54324	1.36615	9.09527	20.1433	11.4556
ATP1B1	30.0209	21.6094	28.4783	31.1434	27.1408	22.8332	18.787	18.4226	23.2931	25.5038	33.7979	54.3713	72.8111	77.1089
ATP1B2	12.6258	11.9353	4.46791	3.73942	3.35592	5.49918	4.4743	5.15227	2.98213	1.79548	1.30127	6.5555	4.88282	5.97906
ATP1B3	204.876	134.026	114.031	109.732	99.154	87.0095	98.3904	87.5958	84.7476	76.3763	69.833	85.6105	86.7755	88.9328
ATP2A1-AS1	15.9874	15.3879	12.783	17.8732	12.4577	11.393	16.5484	16.5823	29.5126	21.4824	16.8718	15.4004	10.937	14.4927
ATP2A2	72.3866	55.0769	72.5776	69.521	71.7375	55.5373	55.7674	56.7772	48.2868	49.6742	46.5526	56.0421	60.8242	64.3734
ATP2A3	5.84862	8.09343	2.89407	2.19398	2.93138	1.09312	1.64701	1.39487	0.59677	0.813461	1.94179	0.420893	0.215357	0.207224
ATP2B1	9.20062	8.7748	15.4875	16.1596	18.4734	30.6396	24.2146	27.6274	19.1092	18.0633	27.6585	16.1267	15.5203	12.5972
ATP2B4	10.1984	7.63925	19.0251	18.9499	17.6508	16.7886	21.2163	22.6694	15.0275	16.2776	12.4677	42.8971	43.7782	59.1192
ATP2C1	32.9607	33.4728	32.2033	34.9266	33.4883	33.6625	33.8738	34.2038	30.0255	29.4029	29.3448	25.3723	34.0535	31.7145
ATP5A1	578.574	485.115	347.984	367.461	366.314	325.409	320.234	326.768	398.736	370.611	470.361	280.025	276.095	277.656
ATP5B	660.412	604.01	429.094	435.326	435.533	316.132	322.498	328.65	385.698	349.615	435.655	297.975	316.251	292.801
ATP5C1	231.537	214.196	158.392	173.545	163.06	137.216	139.2	148.778	220.333	230.837	249.839	165.102	171.188	168.492
ATP5D	110.378	108.766	84.3802	68.6588	54.2401	74.7213	75.7453	69.1773	62.3591	105.267	53.7877	59.5463	71.6835	66.1626
ATP5E	527.948	362.114	364.427	386.933	378.32	593.426	496.274	493.154	905.609	1008.08	972.227	609.048	765.004	615.362
ATP5F1	84.9874	96.2064	78.7119	89.3289	82.143	79.2419	67.0506	68.0814	121.952	116.203	140.938	77.6643	83.3802	76.2359
ATP5G1	211.012	238.298	129.11	160.03	125.822	80.0417	97.0894	98.9547	157.169	142.612	126.662	95.2905	117.917	97.1251
ATP5G2	387.172	380.292	312.396	310.052	325.312	382.804	357.557	368.848	495.769	490.392	482.87	306.501	312.252	300.251
ATP5G3	97.2027	89.2554	62.7768	61.9945	63.4624	51.6311	58.5447	56.6721	83.2493	76.7752	96.4267	58.0094	61.7653	61.3951
ATP5H	377.357	461.724	246.382	237.379	250.357	139.039	193.227	185.354	293.854	275.385	276.285	173.375	194.991	169.598
ATP5I	624.462	763.083	467.727	489.462	535.286	507.566	516.798	450.185	987.312	815.471	944.749	410.568	398.022	399.069
ATP5J	131.016	115.182	93.9407	94.132	94.314	109.197	93.6195	83.6312	153.78	118.667	129.783	114.242	115.751	108.395
ATP5J2	678.966	583.177	508.332	571.336	455.983	454.435	440.968	401.365	647.163	613.805	691.638	379.264	371.095	361.063
ATP5L	201.845	161.403	122.003	134.188	118.847	144.649	139.923	132.864	242.488	252.362	336.613	138.942	148.604	137.879
ATP5O	339.336	362.943	274.926	316.725	295.293	276.193	290.199	268.795	441.096	355.057	456.08	240.191	250.239	230.07
ATP5S	5.30826	3.51917	7.06108	5.02623	4.95541	5.17139	4.07473	4.14216	3.71557	1.97615	3.15256	4.3054	3.35287	3.58258
ATP5SL	75.2696	60.4425	56.6408	58.4509	56.5043	60.073	57.7239	62.5774	55.8635	40.8053	60.3259	34.8177	34.9624	36.8926
ATP6AP1	37.5358	31.8233	27.2454	27.1302	28.757	37.7638	34.2943	34.8349	34.5023	36.8342	36.5205	75.6835	82.4561	90.7611
ATP6AP2	141.796	93.0163	97.1283	103.015	93.9652	70.4103	68.6076	63.9669	78.9026	72.5138	83.6814	119.139	137.11	133.619
ATP6V0A1	16.2817	13.4592	13.91	12.9704	13.6623	17.6615	16.715	17.6285	16.8252	20.2689	15.5556	22.7962	28.6355	28.4991
ATP6V0A2	6.00629	6.71704	7.64463	7.51683	7.73769	5.40223	4.92575	5.13158	5.7788	4.69048	4.99688	4.87344	4.50714	4.16869
ATP6V0B	85.8031	63.5776	44.3728	50.113	47.9045	45.4282	42.9058	37.2464	68.8643	75.1275	95.0298	71.3126	81.8849	75.9231
ATP6V0C	112.962	78.1585	75.8674	69.1138	80.2318	92.7398	79.3878	78.6215	78.144	90.1772	42.8693	94.8103	104.255	103.937
ATP6V0D1	36.8227	28.4959	37.8595	34.7319	40.9134	35.2678	33.2282	29.1037	39.9057	47.472	34.9723	46.0039	65.7555	50.9097
ATP6V0E1	107.588	93.7193	91.9624	95.411	95.6098	80.6511	85.6516	69.9321	134.816	118.678	131.792	100.223	110.955	106.409
ATP6V0E2	8.78772	4.93382	3.9355	3.53935	4.64027	7.85049	8.0098	7.23	14.6018	16.0486	16.8736	24.5591	27.8365	30.4238
ATP6V1A	23.2584	20.4975	18.4908	21.68	20.0381	15.7998	19.1663	19.9168	19.3056	12.5818	27.7617	21.9031	25.6501	26.7809
ATP6V1B1	0.144348	0.265307	0.0741681	0.449928	0.48978	0.311217	0.140831	0.391747	3.17729	0.7338	2.74195	35.8424	18.4345	16.2541
ATP6V1B2	25.5685	39.1524	28.0473	29.3133	29.4756	32.3835	24.9976	29.0329	49.7977	53.9967	62.9076	50.8222	62.5482	61.5938
ATP6V1C1	12.2697	14.9085	11.3588	11.7101	12.2451	9.08614	9.41378	8.80055	10.3173	9.43599	11.4437	10.2857	10.9216	11.1423
ATP6V1D	42.3363	50.9945	44.8031	51.0357	44.2182	47.1542	43.3523	48.6518	71.4691	60.6746	98.063	52.056	58.8794	56.6284
ATP6V1E1	79.7797	85.4645	55.7377	63.3907	59.0812	90.2849	75.8139	70.9562	87.032	74.7039	116.155	57.2094	81.5319	66.2071
ATP6V1F	106.556	120.294	88.483	77.9798	80.9486	114.648	114.83	108.037	170.472	178.267	195.624	154.227	185.018	170.043
ATP6V1G1	103.483	110.482	84.6518	94.5764	87.5996	95.4826	85.9293	81.5336	159.404	155.981	169.896	127.338	157.538	132.066
ATP6V1H	16.3054	18.4017	15.68	19.66	17.9281	15.7864	15.2646	17.3166	14.6464	16.1248	10.9337	25.9359	29.04	29.5365
ATP8A1	3.30602	3.44313	3.83196	4.02896	3.93544	4.60808	4.30201	4.86563	3.8012	3.17498	1.58902	3.56113	5.54366	3.66871
ATP8B2	10.8608	13.3119	14.2844	13.4732	14.2678	15.9035	12.9089	15.248	10.8588	11.7993	12.6187	10.1729	11.0398	11.9681
ATP9A	4.30971	1.96269	4.71061	5.09776	5.43185	7.28888	7.47543	7.63467	6.38588	7.36072	4.72453	15.7606	17.982	16.8204
ATP9B	3.12663	3.22619	3.65655	3.58114	3.81492	3.99356	4.49033	4.30678	5.66334	4.93157	1.11606	5.408	5.4113	4.9965
ATPAF1	48.1672	35.1183	34.4036	36.4665	34.3951	26.4016	25.6975	28.5826	48.5528	28.0849	47.8224	33.6208	32.3117	34.7162
ATPAF2	8.7668	8.83174	6.52243	6.90388	7.44139	9.11552	12.9063	9.31075	9.19524	7.71049	7.99769	9.86316	11.127	10.1921
ATPIF1	345.175	316.043	223.247	216.456	222.608	260.435	222.753	204.238	266.569	249.249	233.015	191.255	185.886	184.109
ATR	2.80185	4.12626	4.1201	4.13779	4.08026	3.17243	3.70607	4.011	4.00491	5.17345	4.02257	5.22715	4.79982	5.42858
ATRAID	116.08	114.004	87.112	81.5743	80.8107	98.4436	93.6725	94.6314	113.472	111.237	167.727	86.3905	74.1101	88.6048
ATRIP	5.88637	6.5745	5.65635	5.95939	7.14546	6.24077	6.73668	5.85465	6.54913	5.96662	3.54653	3.64781	2.99179	3.68963
ATRN	8.82662	8.62372	14.735	14.375	15.6078	10.4843	14.0971	13.3988	11.3182	13.4479	9.85508	18.063	18.8447	19.9092
ATRNL1	6.7225	5.61555	1.20281	1.5314	1.73502	1.51285	1.01552	0.705082	1.1016	1.04592	1.81641	10.2435	10.6412	13.3496
ATRX	11.6671	14.2223	15.7065	16.2625	16.3717	13.2016	15.6548	14.5225	18.0955	18.4095	23.49	18.7467	20.4992	20.2152
ATXN10	59.9596	58.9913	59.7012	59.8934	59.9878	51.7238	48.8722	57.0388	64.2596	64.5679	68.7956	64.0187	69.1539	67.4393
ATXN1L	18.5639	9.3566	15.5132	14.9372	14.8731	16.1076	16.151	15.0436	11.0719	10.7502	10.3813	12.7944	10.642	12.0892
ATXN2	4.68429	10.2747	7.00273	7.064	6.68167	8.98597	12.4841	12.3109	9.14891	8.23698	8.28337	8.77562	8.04006	9.20171
ATXN2L	48.9478	42.6217	52.0432	42.4194	49.1647	62.9981	62.0959	58.7253	35.7906	46.211	34.6279	33.2144	32.7429	36.0918
ATXN3	3.20089	4.10148	3.5798	3.88655	3.42338	2.82553	2.4578	3.13958	3.78375	3.19345	6.28801	2.50449	2.1522	1.81072
ATXN7	5.69072	3.91124	4.75401	4.65743	4.71577	8.44968	8.60494	8.38418	4.20947	5.6544	4.81167	5.5398	5.25115	5.23744
ATXN7L1	3.87189	8.60553	3.97043	4.28545	4.7111	2.89119	2.93706	3.57513	3.66339	7.98396	5.84368	1.36661	2.24796	2.62761
ATXN7L2	9.11597	3.68705	5.00512	4.43753	4.95836	4.55363	6.3818	4.51644	5.58703	3.68448	4.12422	6.01976	5.66956	5.24119
ATXN7L3	41.4246	40.0828	42.0036	39.9028	40.9835	44.6676	44.9183	42.7183	30.3192	31.5282	29.7262	29.996	27.7072	30.2319
ATXN7L3B	63.9332	59.9573	67.8832	66.2264	67.9263	78.356	76.0823	79.7201	69.1555	78.7715	77.7367	93.3689	86.219	84.6023
AUH	12.2877	11.7989	9.99069	8.66317	7.58104	8.1448	7.62	8.99358	8.8988	9.6039	20.9664	8.8624	8.90583	8.99812
AUNIP	15.0882	14.3663	16.596	17.281	17.7296	12.0044	14.5862	11.8143	13.4446	17.3391	24.416	6.2877	4.1316	4.09168
AUP1	41.0546	38.5435	36.7903	35.0745	38.5975	38.5039	38.4858	36.6789	36.3608	34.4734	22.5431	34.9938	37.2849	31.6667
AURKA	25.7148	53.5534	45.2108	45.8199	43.4368	51.7393	50.4345	46.9934	50.6635	51.501	53.6786	19.118	18.2121	21.0583
AURKAIP1	132.296	119.955	89.1212	82.742	89.8417	84.6814	83.4723	85.6948	106.095	87.2238	72.3298	66.7907	74.1375	65.4954
AURKAPS1	5.65994	0.607105	0.776166	1.00966	1.04095	3.41153	2.08365	0.852199	0.830401	0.435675	0	0.289163	0.645727	0.799813
AURKB	56.0459	69.5263	67.8761	64.3757	68.519	50.4775	56.7909	51.799	46.0519	33.9606	25.9851	33.7371	25.6145	27.1701
AURKC	6.16596	4.2557	6.49625	6.98219	8.09798	4.54532	7.17472	7.7635	4.0282	3.42574	5.06593	0.555628	0	0
AUTS2	51.9892	21.3426	52.5803	45.758	55.1127	16.3843	20.3006	20.9774	14.1903	12.1898	11.9736	15.8791	17.1549	10.4397
AVEN	12.7935	13.6793	16.0824	15.7223	15.4451	14.3613	14.0983	11.9426	17.3518	11.4671	15.548	11.4745	12.2324	11.1596
AVL9	8.45447	13.4653	11.3934	12.084	10.5862	12.378	12.7953	13.1658	7.99623	7.19916	12.9894	10.2599	10.5551	10.1501
AVPI1	4.34925	5.75563	3.27455	3.88243	3.87332	5.74982	5.30316	3.63899	3.29915	3.23246	12.1461	2.27615	3.11081	2.59798
AXIN1	10.6852	15.2121	18.5301	19.1175	19.1445	15.8968	20.6264	16.8094	10.5749	9.83344	9.66137	11.234	9.8901	11.3292
AXIN2	37.6009	14.0197	9.90578	10.0252	10.3221	27.4791	15.3015	16.6314	4.65467	4.15306	4.549	10.2603	5.6827	6.54257
AXL	13.6929	7.05804	9.78185	9.81271	9.75094	10.7775	12.5381	11.8007	11.9826	11.0568	8.89061	21.1473	23.1403	27.9245
AZI2	14.0646	13.1113	13.1623	13.4175	12.9865	21.5504	23.7836	23.5062	20.079	14.0816	27.7331	20.9722	17.4217	18.9039
AZIN1	122.66	91.8323	91.1096	91.9469	84.8894	43.9611	38.3709	34.4075	43.8281	48.2628	55.4671	66.4717	64.4334	69.3783
B2M	157.123	117.707	76.3162	82.7974	77.7577	95.901	103.812	90.7949	178.879	156.328	162.355	208.135	294.228	280.675
B3GALNT1	3.97538	2.51804	3.49275	3.65452	3.38189	5.05364	2.98458	3.78937	6.95194	7.60879	13.3136	12.7233	17.3585	14.3207
B3GALNT2	13.4988	10.5117	13.3706	12.845	11.45	9.90247	11.3337	9.97766	7.91624	10.1432	11.7053	9.53154	8.17984	11.007
B3GALT1	1.84603	7.13563	5.36228	4.47585	4.69485	1.70284	2.31966	1.41159	6.35236	5.59079	5.52377	4.04918	7.41514	6.35873
B3GALT5	5.06392	5.55355	2.49372	2.38951	2.62822	1.56194	0.908397	1.09985	0.615102	1.5531	0.512878	0.316771	0.758981	0.29216
B3GALT5-AS1	10.6098	8.2129	7.25442	8.68999	8.41772	1.53542	3.53195	2.63383	1.46943	4.7091	0	1.32787	2.60842	1.73667
B3GALT6	3.70883	7.16728	8.753	8.39348	9.55369	13.3773	12.7044	11.9786	12.7816	13.1422	7.77148	16.5381	15.8504	15.7986
B3GAT1	10.4102	11.7322	14.8273	13.8519	14.3641	17.9937	17.7401	20.2493	16.5036	17.8769	9.99144	15.6467	16.5314	21.7503
B3GAT3	15.1881	13.5391	13.8784	14.419	15.8696	21.7171	21.662	20.2749	18.1306	15.3452	27.5484	22.4195	25.4691	24.7689
B3GLCT	2.38644	1.30905	3.52968	4.40354	3.51839	2.82799	2.10109	2.54382	5.24099	5.60681	7.42087	9.45405	9.87061	10.8978
B3GNT2	30.3726	25.4687	30.6811	33.4951	28.8599	33.9165	21.0238	21.5464	15.933	11.5536	15.0775	5.59418	3.79018	4.57104
B3GNT5	6.5003	4.30911	7.09252	7.4904	7.81738	3.89414	3.82372	3.01945	8.34096	11.2231	6.09454	16.623	19.3579	21.2229
B3GNT7	35.1933	33.2197	5.18611	4.45706	5.05219	2.26318	2.84311	3.29624	1.11002	0.555025	2.43887	0.306513	0.213727	0.411257
B3GNTL1	1.60358	3.63764	3.41017	2.00417	2.905	5.56435	4.44196	3.37764	4.39127	2.073	1.49697	3.11312	4.17995	3.5245
B4GALNT3	8.38743	5.01727	12.5172	11.4516	12.552	12.0065	15.0168	16.7763	5.96363	5.12569	2.45307	1.38592	1.05542	0.834138
B4GALNT4	9.80062	16.8756	23.9672	19.3539	23.0653	25.3339	26.3427	28.8228	23.1069	20.6137	18.101	32.0409	31.0931	33.6692
B4GALT1	6.2826	7.48222	6.15885	6.2696	6.03399	8.71557	7.23778	6.60054	6.06299	6.7346	3.40138	12.5148	9.50915	10.2619
B4GALT2	42.9757	33.3264	38.5846	42.6541	37.683	36.7635	39.7127	37.9433	38.446	27.8471	19.7819	34.7433	32.6654	34.4643
B4GALT3	18.5311	17.2661	12.5455	11.8591	13.6209	15.7766	11.9727	12.214	11.9922	15.99	16.1644	15.927	15.3176	15.4958
B4GALT4	33.07	27.0875	16.1937	17.0041	14.6099	25.8875	26.7504	25.0798	23.0747	17.2212	13.6557	14.5908	13.3495	14.2529
B4GALT5	35.578	39.5969	36.3859	36.0219	34.0215	35.9208	38.6782	36.8065	26.6132	29.8643	24.9347	27.7944	29.0302	34.9897
B4GALT6	4.33596	6.62671	2.43124	3.34725	2.71476	2.91246	2.47585	3.24937	2.94136	4.52372	5.22286	4.2934	3.14099	4.51928
B4GALT7	10.7916	11.5852	9.90847	9.83767	9.0871	10.3295	10.9246	9.45843	9.81499	10.8089	7.13814	14.7097	14.3449	13.4277
B4GAT1	17.0958	16.5715	18.6667	17.6068	20.9246	26.6925	22.3324	25.1469	22.1953	21.8151	16.7835	41.6691	42.6525	52.563
B9D1	20.6872	22.4318	19.1201	22.4609	20.3887	18.4453	15.7458	17.6234	21.8313	14.0902	22.541	20.1737	17.645	20.2516
B9D2	3.07491	4.38734	3.64521	4.13103	4.0531	5.40538	4.77923	6.15823	7.03433	4.82043	15.8994	5.65479	6.75232	4.92151
BAALC	1.57397	1.08199	0.822377	0.586455	0.559385	0.38672	0.85928	0.205139	2.90464	3.24688	1.70695	8.69154	7.93772	7.2835
BABAM1	90.6405	78.0416	68.8114	65.0928	70.6521	63.2847	64.257	61.2179	58.2691	57.2281	64.1074	48.54	52.7302	47.3811
BACE1	4.63448	4.12035	4.87495	4.90818	4.90429	8.47454	8.8211	9.02039	9.72518	10.9575	7.66502	18.5952	19.6187	18.7224
BACE1-AS	2.2744	4.38238	2.99003	3.5316	4.93133	3.35633	4.13939	5.3796	2.66706	1.904	0	4.11897	3.02162	3.89141
BACH1	8.91726	10.7255	11.8173	14.1339	13.8227	15.9396	15.6711	14.3057	14.2119	14.6417	22.713	13.8992	14.2047	12.0777
BACH2	1.07087	0.791456	1.95361	1.54273	1.57799	3.58281	3.87459	3.39795	2.87585	3.26397	2.46906	5.13976	5.23634	6.07126
BAD	19.7779	20.8308	15.6948	18.1666	16.2175	38.258	27.5107	32.7104	42.4999	43.2504	44.7465	58.4763	66.2415	65.0216
BAG1	8.60873	8.96322	10.9551	11.5296	10.7972	6.75545	7.40006	6.77665	11.5819	8.52998	15.0758	12.4946	15.044	13.4188
BAG2	8.19214	11.5094	8.62573	9.8852	9.53215	6.04506	4.75704	4.62544	4.37155	3.69252	3.24422	4.87736	5.63254	4.46597
BAG3	8.54617	5.37915	6.39223	4.69175	4.78532	13.8495	11.1632	8.79161	9.50777	10.3671	6.93782	21.954	17.9256	19.6393
BAG4	18.7109	14.2521	14.2086	14.8608	13.1895	10.1625	9.62054	10.5958	10.6859	9.91754	13.1429	6.71625	4.963	5.68955
BAG5	22.4027	17.4947	19.1867	17.9952	17.8008	16.8342	16.2578	14.5735	10.0363	9.62417	7.86535	11.2399	10.9331	10.9352
BAHCC1	0.0982116	0.11268	2.05165	1.90533	2.16205	12.7051	10.1012	10.3833	4.5924	4.62032	2.54646	4.92113	4.36968	4.387
BAHD1	29.5867	22.2654	18.4169	16.9535	16.186	12.2251	15.5956	15.7093	14.0778	13.0818	9.58017	12.8125	13.0979	12.5916
BAIAP2	5.91632	3.96654	6.17616	6.30304	6.19467	10.8658	10.171	9.70469	8.85398	10.4813	14.5068	11.4623	13.7859	12.7564
BAIAP2-AS1	3.12227	2.70453	4.80496	4.10621	4.14221	9.72014	10.9261	10.5131	6.4339	6.09216	2.48951	14.7871	11.2289	14.3282
BAIAP2L1	9.86741	12.2903	16.9012	14.2478	14.1374	15.6512	15.9709	15.762	5.73037	5.32837	1.63443	4.07008	2.63671	3.65294
BAK1	38.5249	26.3312	20.6592	21.534	23.13	19.1449	17.3405	16.7245	17.5974	20.4814	7.01209	13.3898	15.0111	13.5626
BAMBI	12.2165	9.18058	2.37603	3.08967	2.3814	4.6949	4.23906	2.94766	2.0832	1.02966	3.13341	6.89515	5.65253	3.73306
BANF1	221.305	183.125	171.95	153.304	162.994	183.647	174.927	170.584	203.455	179.538	191.469	135.868	136.115	135.495
BANP	2.71101	7.08208	4.02385	4.19681	3.74523	7.43449	10.5473	9.28451	8.42013	6.62457	1.44185	6.1757	4.73756	4.23629
BAP1	20.3055	27.1695	25.1799	26.0294	28.9561	26.012	24.0095	25.3106	26.0368	28.4278	22.3249	25.7288	27.247	26.7169
BARD1	4.50546	5.78304	5.49414	5.61023	6.37864	6.46551	4.39509	5.01105	7.01948	8.49408	14.9955	7.07083	4.18165	4.91194
BARHL1	0.809042	0.135185	1.43612	1.50665	0.748701	3.42486	4.35297	7.01887	0.0431706	0	0	0.0563661	0.0719726	0.0693038
BASP1	193.714	111.165	219.878	203.219	189.89	104.878	94.7764	103.858	125.841	132.214	103.383	110.829	167.718	113.283
BAX	136.022	114.849	135.444	128.846	136.881	94.3857	104.25	88.401	101.13	106.773	78.9744	62.4629	73.6686	57.2235
BAZ1A	5.14269	5.98266	3.15159	3.58545	3.18081	3.99501	2.30868	2.83879	6.57393	6.55562	17.1973	11.2645	12.1143	12.5738
BAZ1B	37.5964	32.9733	36.7521	40.14	38.4868	36.8163	37.5745	42.6675	45.4355	46.9857	41.332	35.9714	34.4277	36.5335
BAZ2A	22.5366	18.9553	24.7476	23.9092	26.3416	30.4671	31.1928	34.2193	18.7383	18.409	17.3889	15.0545	12.7131	13.3279
BAZ2B	6.91009	8.30438	9.26084	9.26267	9.89	8.99036	10.4824	12.6506	20.5909	21.9718	25.2035	21.227	17.6411	19.7745
BBC3	39.2149	8.47048	13.8806	17.3264	14.3957	12.5253	17.6397	18.7436	12.8244	12.8611	6.68611	6.81081	8.02267	5.5363
BBIP1	6.5755	5.82854	5.16918	6.29657	4.98832	7.5436	5.40866	8.52231	9.26045	7.0106	6.64493	10.39	10.6408	10.3803
BBS1	7.62556	8.51915	14.2812	14.9132	13.6234	13.9645	13.369	16.4614	13.293	14.7094	18.7136	22.1425	15.5958	19.0814
BBS10	8.46672	10.3105	7.02667	6.80218	6.332	6.49241	7.50842	9.34475	9.29386	8.36136	9.48092	10.8904	10.2429	9.92426
BBS2	5.92186	10.5717	9.85515	10.9967	9.8771	14.9967	18.5062	16.7014	11.0748	13.7593	14.8185	18.3739	14.2658	16.8796
BBS4	16.0012	20.0635	16.7432	17.6846	18.1898	19.0256	19.2768	21.0316	26.5443	26.9764	28.0233	22.4138	20.2935	23.2213
BBS5	0.885467	0.387251	0.389523	0.524614	0.643212	3.3707	2.08766	2.27378	3.86188	3.43248	2.72252	5.65532	4.62606	5.20649
BBS7	7.48342	8.16684	9.35433	9.52873	7.65689	8.89784	6.55419	8.93811	10.2503	10.1529	2.7124	10.7379	10.0619	9.1224
BBS9	14.1061	6.49145	5.05617	5.69992	5.85152	6.00109	5.79975	7.64673	6.69509	5.68115	9.83741	7.18609	5.51619	6.29578
BBX	8.21613	9.25099	11.2452	11.4302	10.2147	13.7841	13.3365	13.1894	12.654	10.7829	13.4182	13.4178	13.6862	14.4977
BCAM	55.8272	27.986	28.4398	26.5235	27.67	26.5175	25.9497	27.3326	17.8508	18.2354	9.59248	38.6841	32.76	32.3834
BCAP29	4.50627	2.75558	2.95986	3.92532	3.90727	2.96359	3.09202	2.84857	3.55296	4.57346	5.58204	4.85196	4.68313	4.28294
BCAP31	81.0611	69.7845	56.8759	56.1927	54.9212	64.6847	69.4017	62.0671	63.3789	63.8603	90.8197	82.9433	82.99	96.5915
BCAR1	15.8723	17.8293	13.9402	13.5174	14.5736	21.8844	19.0119	18.2108	17.3322	19.1282	8.61873	29.6859	31.8362	35.6113
BCAR3	2.45302	4.29035	10.2888	9.37299	11.5035	10.659	10.3433	10.3881	12.1077	12.5334	6.43088	19.2061	14.8516	21.0159
BCAS2	53.6238	55.9909	49.9843	59.2046	56.2988	28.5449	38.3831	35.4039	45.2386	45.6792	65.1706	42.8561	41.8319	41.6193
BCAS3	8.32983	8.2954	7.85189	7.89349	7.84248	9.6019	11.9901	10.0356	7.21658	9.77901	5.61046	7.60429	6.31127	6.41643
BCAS4	19.3713	16.6008	17.6449	15.7968	15.4077	16.6284	17.7718	18.2173	14.9424	14.5373	5.79042	9.14373	8.4556	9.8838
BCAT1	44.8903	46.0774	73.0146	82.9463	72.9373	33.4098	34.5299	34.1792	47.9464	55.402	71.1322	20.9125	18.7223	21.2271
BCAT2	24.6399	17.1271	14.8399	17.4425	16.8503	19.1455	19.7876	22.714	14.7891	17.9357	3.43752	14.5103	13.1128	16.8361
BCCIP	138.104	144.322	110.997	121.752	112.707	91.19	82.2383	89.4142	114.764	106.353	132.091	62.0949	66.4962	59.8801
BCHE	0.83481	0.920299	0.685867	0.495065	0.990889	1.82598	1.12315	1.46154	1.96029	1.74977	2.94543	9.29838	11.0621	7.76279
BCKDHA	29.7156	31.5	27.4245	24.9101	24.4005	27.2981	29.3412	23.4365	14.8613	14.3193	17.603	17.9967	17.9749	15.8808
BCKDHB	32.4742	25.1455	24.4714	26.9139	24.0736	30.0255	25.4918	29.1033	19.3175	20.5155	18.7661	16.8592	14.8754	13.5926
BCKDK	23.7942	32.5494	19.3497	17.3973	18.62	14.8731	18.0721	19.2383	11.9175	13.0049	4.7264	14.4457	12.1839	15.015
BCL10	9.31842	6.06736	7.22576	7.44054	7.35145	7.26276	5.73471	5.01964	4.80858	6.59407	6.61139	4.9922	4.77156	3.79431
BCL11A	8.02992	2.57772	1.12833	1.1366	0.479721	0.157587	0.172529	0.351193	0.483236	0	2.03494	3.26091	3.31444	2.8867
BCL2L1	22.9852	28.4239	39.0762	42.7328	37.1981	27.2538	22.6281	21.5255	32.1287	38.4912	34.9729	42.6023	46.4789	44.8569
BCL2L11	14.9348	12.6144	20.5789	19.2738	19.0174	13.1295	13.6492	12.8761	14.7786	20.8066	14.6204	22.7616	19.1268	26.775
BCL2L12	47.8994	41.1831	41.165	40.0074	43.5803	32.8825	32.0141	32.9096	30.9653	22.201	25.887	14.204	11.5992	15.4232
BCL2L13	16.9344	15.99	14.6719	12.9828	13.0035	17.8762	17.3074	18.5887	9.94725	10.3726	11.1735	16.9526	17.0738	17.6172
BCL2L2	8.70741	10.1086	10.4489	10.0329	9.44448	12.6051	13.0334	13.6178	10.2305	10.2317	11.6948	14.6007	13.6999	14.1254
BCL2L2-PABPN1	51.5255	35.7855	35.3597	37.3582	32.2633	52.9345	42.4735	38.0861	51.1614	58.5207	32.7822	38.36	26.6762	32.8543
BCL6	4.84495	7.31941	3.16639	2.0816	2.94419	5.76361	5.7054	5.93729	1.35265	1.94834	0	2.61807	4.05436	3.2518
BCL7A	5.7482	5.68361	9.05777	11.3034	10.9049	17.0956	20.2289	17.8448	13.6708	13.4172	16.3674	23.3686	23.3052	19.0196
BCL7B	24.8844	13.9135	23.0418	22.044	23.2301	25.1082	20.5914	19.8743	21.3311	28.046	11.1312	18.1254	19.1597	17.9008
BCL7C	17.3794	16.932	21.8355	17.7775	22.3073	15.1273	18.9208	18.8309	37.5919	25.9437	24.7165	45.6899	59.0019	50.8304
BCL9	12.5291	14.5817	26.592	26.8306	27.5363	31.9323	33.4836	33.5943	22.9231	24.2009	19.3694	19.809	16.9512	19.9541
BCL9L	27.3502	15.7759	17.7923	15.7863	16.9351	18.3967	18.9795	18.2286	8.28644	9.24155	5.48376	6.76908	6.27232	6.69867
BCLAF1	66.0822	54.1006	63.2526	66.5715	69.6435	46.5646	41.6719	41.2441	65.3673	75.6136	88.5825	54.2841	55.9408	54.7206
BCO1	0	0.257966	1.49959	1.49875	1.66653	9.40652	5.22796	8.11132	0.428591	0	0	0.172164	0.0549879	0
BCOR	122.683	23.0583	27.7668	25.1547	30.2168	21.7242	17.554	15.4143	19.0371	24.7347	16.2708	16.6504	12.5137	14.9637
BCORL1	3.67707	1.19411	6.06522	6.77065	7.16776	17.2456	18.4087	17.7669	9.73718	9.70597	5.12118	6.64695	5.62849	7.06451
BCR	21.0553	19.569	26.9111	23.7851	24.9351	24.7546	20.5773	23.1605	14.1432	13.6878	8.40962	11.3756	11.1522	13.2284
BCS1L	12.8976	11.6715	12.1208	10.2398	9.69868	12.8334	16.4518	11.9255	9.63889	6.27853	13.2758	10.9607	12.5069	9.82987
BDH1	4.14369	7.07407	5.16466	6.2164	5.80304	1.55112	2.89759	2.45762	2.35904	0.699524	1.51632	1.04648	1.17568	0.944455
BDH2	14.8641	16.7706	10.8794	12.8462	13.2983	13.1002	12.9984	10.8703	23.1093	25.5456	29.0058	28.1284	28.3986	28.6688
BDNF	3.45963	1.92116	1.52447	1.74716	1.09764	0.603725	1.15585	0.57138	1.83607	1.8036	2.6614	4.48822	5.27328	3.13961
BDP1	7.18514	7.07554	7.45992	7.71492	7.7321	8.73782	9.45891	10.3708	10.7996	9.13006	11.3381	8.26508	9.23409	9.82395
BECN1	27.0324	23.7341	22.4631	24.5938	20.5831	20.815	20.1745	19.4067	19.4622	18.5919	20.026	20.8471	22.8952	18.6582
BEGAIN	1.10986	0.13901	1.24318	1.07663	1.414	1.04679	2.95659	2.60483	7.81888	8.53727	9.432	2.82247	3.01369	3.04306
BEND3	16.5526	12.5509	16.5226	14.3462	15.7744	5.30242	5.59875	5.04548	8.11883	6.74566	6.41735	3.91494	2.86136	3.22257
BEND4	10.2714	6.39461	7.14172	6.71472	6.52885	2.4053	3.40095	3.42047	3.42684	2.748	3.83437	0.254618	0.337098	0.272364
BEND5	2.34221	7.29706	5.7764	6.19528	4.83526	4.67842	6.14512	8.4118	8.37405	10.8139	5.41326	6.66191	6.69121	7.89581
BEND7	1.29158	0.315181	1.02703	0.851584	0.998268	1.53963	2.02309	1.9087	2.06914	1.97135	3.58348	5.25647	4.94371	5.69272
BET1	12.0755	11.491	8.9946	10.5389	8.1282	8.47595	8.86009	8.31603	14.0512	10.2628	15.9486	5.94714	6.27713	7.47841
BET1L	16.5248	16.0008	13.7045	12.7446	12.6996	13.9805	15.4	15.0413	11.6151	10.1775	12.7192	18.4657	16.581	18.3044
BEX1	94.6253	88.6137	44.6273	44.9453	42.1094	21.3934	23.7795	23.0754	174.338	215.387	214.262	124.714	165.288	136.692
BEX2	104.344	98.1021	59.2655	64.1355	59.9102	52.4595	58.1178	47.3802	172.416	201.688	205.184	126.776	156.312	161.707
BEX4	94.0546	121.936	103.046	105.307	96.1049	102.423	108.441	97.6899	147.273	145.541	219.154	153.878	188.264	165.037
BEX5	11.6961	8.85402	2.15755	3.56795	2.84667	5.79849	4.85513	3.65354	7.83726	6.92289	8.70577	6.88096	10.5805	6.87845
BFAR	41.6349	42.9943	29.4534	27.0621	27.5154	23.7323	23.2346	26.3595	26.3759	25.3643	19.7904	18.4262	20.7995	19.8907
BGN	0.668752	1.02394	0.457865	0.247869	0.519741	1.7322	1.12467	1.56444	0.163579	1.21104	0	18.1521	7.69393	0.367656
BHLHB9	10.0559	13.6081	13.5266	13.0768	12.7175	8.34162	9.93448	9.00811	13.0438	15.1634	14.597	9.6622	9.66698	9.99085
BHLHE22	0.194861	0	0	0	0.0990745	0.353726	0.101574	0.300288	0	0	0	2.74796	6.75794	1.10207
BHLHE40	3.47704	13.7441	1.98794	2.07336	1.23098	4.43075	5.13198	2.93156	1.52458	6.35121	3.64287	15.4832	18.4088	18.4195
BHMT	0.869695	0.499339	0.223279	0.38678	0.368663	0.281613	0.318493	0.221519	6.66917	7.56496	6.96779	8.415	13.4658	20.4915
BICD1	8.58727	11.4605	14.7604	12.6115	14.4545	11.0294	15.7481	13.3091	10.0678	7.19252	7.39187	4.53736	4.57296	5.89369
BICD2	9.95991	8.5935	8.63844	8.47249	8.30793	10.6682	9.69878	9.83905	8.68057	11.1568	13.4918	13.1796	15.1312	15.3929
BID	10.6513	10.8344	11.5775	9.68639	10.2747	13.9794	11.5223	11.8765	14.3754	8.28987	12.8553	10.4667	9.99986	7.89619
BIK	6.47053	6.89911	12.4705	9.4664	10.1415	5.54219	7.82253	5.89482	1.69775	5.02238	3.48944	0.521886	0	0
BIN1	7.80704	9.15392	15.5108	11.3903	14.1142	16.5956	16.6313	15.4718	19.5591	17.9601	23.0063	41.9277	36.4752	41.693
BIN3	9.38174	11.9872	16.1492	16.1033	14.5595	17.7225	16.1696	16.211	13.7889	13.076	11.3353	12.2754	11.1202	11.2835
BIRC2	15.2206	16.9432	18.6542	20.5941	16.6236	15.4292	16.1531	14.4893	16.8295	15.5173	21.5067	20.9235	23.1692	24.2599
BIRC5	73.8291	62.3675	58.9951	57.3855	58.7619	56.4365	54.1475	56.614	65.1673	66.3899	63.3133	45.1039	37.055	44.1588
BIRC6	6.39367	8.7323	8.56713	10.2404	10.0147	9.70159	10.8255	10.8817	10.0411	12.0881	11.8256	9.77049	9.45619	10.6575
BIVM	2.89919	3.58208	2.43975	2.45022	3.03542	3.01149	2.92001	4.16616	2.73945	4.61514	1.2724	10.842	13.1429	11.3114
BIVM-ERCC5	0.0600505	0.20368	0.000222254	0.608207	1.42508	1.87938	2.87616	0.982858	4.20821	2.63896	0	4.13942	4.2794	5.16706
BLACAT1	3.25811	3.848	15.7717	15.4069	17.5364	22.1758	17.0391	19.3228	21.9812	23.8421	20.8761	12.3266	9.57171	16.1823
BLCAP	20.2676	29.5215	28.195	27.2901	25.6588	30.2005	29.1159	30.4968	28.2977	32.9167	26.3356	29.387	44.4833	36.3642
BLM	11.1448	18.4597	20.5274	20.2203	20.5276	11.6558	11.8367	12.1952	17.0786	15.3514	23.8185	7.91896	6.19868	6.56563
BLMH	58.4592	45.8411	39.3802	42.7179	42.1239	36.0715	36.0416	35.3373	34.9155	34.2767	51.7121	35.8262	33.8332	34.0256
BLOC1S1	81.8094	74.7841	63.278	77.3117	68.2793	54.761	46.7586	50.4259	91.4314	100.049	101.093	70.3662	98.2391	87.0137
BLOC1S2	28.8785	23.0779	24.7842	26.6625	27.6235	16.4495	16.8309	15.8839	28.6076	26.9576	35.4087	19.5058	24.4235	24.3248
BLOC1S4	13.3037	14.6431	12.0445	11.6149	10.5768	19.4833	17.1646	15.828	14.0755	13.5871	10.6603	12.7799	12.0937	10.9445
BLOC1S5	6.06907	10.9932	10.8957	12.4538	9.73772	9.06176	11.9479	10.5815	13.239	11.6381	7.46533	9.43701	9.72781	8.60459
BLOC1S5-TXNDC5	1.01879	0	1.9449	0.447545	0.00105644	16.9632	7.39998	6.71563	6.37293	9.94735	0.00313494	0.967051	0.445822	0
BLOC1S6	20.6563	17.9291	19.3523	21.2117	20.0655	21.7603	20.9646	19.0631	18.0657	18.4976	24.578	16.5709	17.6656	15.4899
BLVRA	27.7327	23.1785	24.6098	24.0425	24.7968	21.571	22.2254	18.3461	17.6346	16.6881	20.4463	23.3331	25.6519	19.2088
BLVRB	35.9707	56.6842	41.8093	41.1425	33.4755	38.6522	48.6435	36.9689	47.1407	32.4066	27.3361	31.928	39.6547	36.071
BLZF1	4.96819	5.54255	4.19167	4.15735	4.31293	7.30068	5.35097	5.91703	8.74944	10.828	6.94325	6.074	5.38515	6.80021
BMF	6.35112	10.1982	9.383	8.2527	7.6297	16.5249	9.3042	12.7114	8.31593	12.1534	7.38669	13.3893	12.1294	12.4357
BMI1	4.84128	1.37383	4.43351	4.59188	3.92756	4.61757	4.80014	5.02933	5.62259	6.08929	4.30582	8.9283	11.5226	8.1412
BMP1	1.86871	1.03528	2.01621	1.37199	1.83388	2.77694	2.1616	3.33267	4.09603	3.04104	4.00891	12.8744	14.3935	14.9082
BMP2	29.7553	2.63962	5.72672	5.48412	5.37296	17.3321	8.23292	15.5523	3.00261	2.38503	2.65905	5.60407	5.50659	6.09542
BMP2K	8.32329	6.32077	12.2148	13.0537	11.4241	8.4488	9.73669	11.4275	7.55051	5.55276	3.17355	9.32384	6.42466	6.64913
BMP4	6.98209	3.31833	8.35633	7.56402	7.13406	11.2635	5.33606	5.63871	5.54181	7.10384	5.75939	19.8177	21.5552	22.1578
BMP7	8.24885	9.8109	17.8608	15.1709	15.463	9.63329	10.1606	10.514	25.4182	28.5479	22.5989	44.2802	39.6195	50.1768
BMPR1A	23.5124	31.6677	29.1419	31.0558	28.8803	21.4784	26.8436	22.259	25.9407	28.8704	31.0043	25.2567	27.1439	32.1632
BMPR1B	0.262817	0.191392	0.220563	0.169645	0.26308	0.290657	0.31161	0.227622	2.14909	1.65861	1.01016	21.549	23.482	26.4123
BMPR2	2.75357	3.1208	2.51288	2.72846	2.26949	2.61537	3.61423	2.65678	2.1806	3.08066	2.31094	7.88244	10.7598	9.57887
BMS1	26.6925	26.5458	25.9457	26.0043	25.4919	21.9213	21.3706	20.9048	25.5528	27.7081	36.9714	12.7836	11.9083	12.6877
BMS1P20	4.77895	4.20058	3.91412	4.07009	4.34717	6.45221	6.98361	5.82798	8.61876	7.04233	5.14925	4.61792	5.62616	6.39599
BMS1P21	0.209213	0.385612	0.432252	0	0.178221	0.982921	0.135091	1.03221	1.22664	5.8751	0	0.48088	0.278233	0.393719
BNC2	1.83842	5.62436	2.20381	1.6129	1.49058	0.535021	0.545917	0.525593	0.71405	0.607934	0.863725	2.0428	2.35606	1.1648
BNIP1	7.04486	10.156	4.28714	7.05197	5.24365	8.69225	6.85052	7.37842	10.5436	13.6507	11.3865	10.3459	8.65241	8.19316
BNIP2	20.2321	19.0817	21.7739	22.6499	22.3212	16.236	15.2799	13.0218	15.2981	18.8844	19.187	18.0696	18.8603	16.1698
BNIP3	33.134	203.521	42.0226	42.1555	23.943	24.3416	25.8741	24.8219	24.14	16.4426	11.1648	25.1902	23.6401	38.8347
BNIP3L	31.442	43.2247	36.9167	40.5096	33.9032	23.8693	24.7188	25.1165	32.3117	35.4802	42.1647	64.2226	51.3655	66.8192
BNIPL	3.70735	1.14294	5.8395	5.15076	5.79983	4.60559	3.12832	1.44634	0.562821	0.118184	0	0.260033	0.125136	0.301178
BOC	3.58206	4.24308	11.319	10.6449	13.1652	61.7958	45.3896	52.9533	18.6525	15.0585	14.4774	19.2679	15.0406	18.8053
BOD1	111.688	99.8603	81.8387	90.6951	79.6726	96.8483	92.7779	94.2914	111.295	124.833	145.508	70.4542	63.7456	70.4873
BOD1L1	13.1609	10.2111	11.6763	10.7584	11.6299	13.9287	14.5343	14.2173	10.8654	13.6874	15.4906	11.5651	11.1084	11.901
BOK	12.247	13.8815	9.12024	9.0345	8.56914	4.51963	3.42411	3.60711	7.37308	8.42802	4.05436	16.3546	16.7987	20.2094
BOLA1	4.51373	6.50918	6.07899	4.75991	6.35019	9.8157	5.95992	8.98545	7.71007	9.48971	2.56879	4.6613	5.92925	4.80184
BOLA2B	0.787347	19.4254	0.16235	14.6716	0.535712	0.715378	0.407832	0.88337	15.9792	2.75873	15.4889	0	0.307335	0.233001
BOLA3	87.0147	72.7578	40.385	46.7864	37.6506	42.9729	46.4212	48.7991	79.8524	60.0446	37.2437	27.8825	27.1043	25.0182
BOLA3-AS1	1.0994	2.92895	4.75386	3.21454	2.57636	3.83615	7.37239	4.09123	2.7473	9.0921	0	3.02478	3.44248	2.77352
BOP1	7.58161	13.569	7.84399	5.89509	6.76133	3.46684	4.27742	4.95833	5.60465	8.25706	5.24761	2.53942	3.40925	3.22861
BORA	9.68928	9.52153	11.1327	10.5063	13.2215	11.364	11.7916	10.3678	11.3952	14.4344	17.8315	7.33082	5.24558	6.67263
BPGM	19.144	16.2213	17.0756	16.7818	15.4869	17.7618	18.5241	18.5326	20.1411	20.6446	17.294	16.87	21.4302	16.5212
BPHL	17.3654	13.104	12.1778	10.3166	14.2711	10.7058	11.2409	10.1819	14.5421	11.9958	8.15639	11.7336	11.8266	12.1718
BPNT1	5.41021	7.46137	4.47889	5.04614	3.90592	10.2973	7.23151	6.81805	10.7698	10.8482	12.6937	9.8882	10.3022	12.881
BPTF	24.2171	30.5746	32.327	31.5334	32.8456	25.8805	28.1104	28.7787	20.3442	22.0582	17.2112	16.3606	13.2209	15.7396
BRAF	4.95273	5.92619	4.47798	5.04878	5.77673	4.43632	6.62954	7.61695	6.85585	5.65292	5.45256	5.39776	4.62855	4.23994
BRAP	13.2976	9.58954	11.1483	10.5711	9.67231	9.28409	10.3587	9.94135	10.8167	9.24339	14.9387	8.10365	8.61268	8.46902
BRAT1	11.6627	15.7214	17.8445	18.0524	17.251	15.4422	16.6383	18.6258	17.2612	17.987	15.1581	17.2652	17.8523	15.2981
BRCA1	5.42403	8.69345	12.9038	12.7098	15.0983	10.4933	9.95664	10.1404	10.797	9.02863	10.2242	6.23544	5.31038	6.52773
BRCC3	14.3894	17.0382	15.927	16.2689	18.0583	9.40376	8.78518	7.77646	14.7135	14.3331	11.0911	10.414	12.6415	11.3781
BRD1	14.0727	10.8214	15.5287	14.8704	14.7152	19.5197	20.004	18.8508	16.0519	15.1656	11.0023	15.0129	13.6317	13.4802
BRD2	14.1352	0.573476	0.595055	3.84277	10.8822	12.8699	1.78863	12.4404	3.57953	0.282509	0.879064	11.4099	4.93772	3.41314
BRD3	13.4861	17.0882	22.091	21.7047	21.3808	24.0368	27.5092	28.0227	18.101	15.8879	10.9789	18.1531	16.8573	16.1903
BRD4	21.6669	14.7107	16.7235	15.3059	17.1694	21.9583	21.7757	20.6085	13.4022	11.6077	11.7104	11.8911	12.1278	12.3049
BRD7	54.9894	66.0039	55.0866	59.9618	57.7407	53.336	51.7087	60.0951	59.2271	63.8537	54.671	46.6435	43.2646	44.1046
BRD8	19.7458	31.8828	31.9059	33.9087	35.9291	29.0499	32.0179	37.0792	43.1686	39.0549	41.2184	29.5904	32.6723	28.2357
BRD9	10.9904	17.8388	24.0264	22.865	22.9473	23.3111	21.7311	22.29	16.4399	17.1592	18.7955	20.683	19.6971	19.1971
BRE	18.6299	26.9119	24.6816	25.4138	30.3037	33.5483	36.198	33.3273	32.6369	30.6598	31.3055	28.7789	26.8708	32.5759
BRF1	3.75209	5.71493	7.6078	6.92502	7.35114	8.73599	12.0614	8.90437	8.44529	4.66538	6.85659	12.0859	12.1575	10.5054
BRF2	10.5232	11.2071	10.5265	9.92841	11.5857	12.6535	12.7842	10.593	13.6219	12.9802	22.7966	9.82723	12.0723	8.07741
BRI3	60.0715	50.1178	40.103	41.228	38.4848	68.8702	72.0182	63.7799	60.1531	66.1907	40.1058	66.013	77.9313	81.065
BRI3BP	5.3491	4.6103	2.11875	2.35834	2.31627	3.48591	3.27134	1.61033	2.14194	3.11136	2.8226	3.8652	2.22649	3.4134
BRICD5	1.69699	1.69832	2.53581	2.34092	2.35342	2.05926	3.63292	5.20348	2.52514	2.90644	0	3.76986	3.9388	2.3265
BRINP1	9.57056	8.90431	1.87928	1.59008	2.04531	0.80916	0.731946	0.773137	1.88115	0.866106	2.10127	3.50807	4.72841	5.96178
BRINP2	0.0718256	0.626594	0.0737078	0.0638043	0.0912884	0.0465754	0	0.0325608	0.295203	1.39556	0.684084	6.00035	5.62988	5.82272
BRIP1	2.72293	4.71319	8.82308	9.17863	9.71044	4.7287	5.30897	5.55823	7.92197	5.95625	8.22152	5.15193	4.71389	5.57471
BRIX1	87.1981	76.5141	71.3986	73.8931	72.5664	50.6329	40.1713	40.8752	64.8901	63.095	54.0648	32.5048	35.6745	29.6013
BRK1	179.079	180.585	143.257	136.37	130.707	119.975	110.629	113.759	178.571	182.675	208.388	178.045	181.273	167.171
BRMS1	28.0864	29.0193	28.5947	28.7107	29.538	24.9883	27.6006	23.8855	33.6058	31.7384	18.346	23.4476	27.4105	24.9687
BRMS1L	5.55634	7.94508	10.496	14.4981	12.2647	6.51867	7.57689	7.90498	11.4167	12.0948	5.72318	7.5928	8.77752	9.83129
BROX	10.8508	6.75137	7.79261	9.64214	8.562	8.50872	7.90033	7.39884	10.1354	4.05975	15.8552	8.8711	8.27707	9.04092
BRPF1	14.7172	6.64912	11.168	9.47325	12.4428	13.5438	10.4243	8.82252	7.74655	8.28812	9.04328	9.39	7.13938	7.49453
BRPF3	11.5091	9.25471	13.7933	13.1073	14.5129	16.5832	14.5814	17.2235	13.6292	14.5393	14.1017	12.0882	11.8251	11.2927
BRSK1	7.61872	10.5357	15.1079	14.3122	14.9316	18.9844	19.1754	19.0461	11.64	8.24888	9.13682	13.7352	15.8586	10.8534
BRSK2	2.46137	4.71527	5.5224	5.71773	5.45867	2.92486	4.68555	4.30008	4.80996	6.25551	9.26552	8.95748	11.0152	8.75383
BRWD1	18.1751	13.0472	11.4567	11.4336	11.7529	12.0175	13.1811	13.6528	10.4023	10.5738	13.8434	14.4414	15.2523	16.0769
BRWD3	5.58346	6.47785	6.55043	7.3044	6.48319	6.11351	5.97238	6.19529	5.28794	3.55423	5.22085	3.17951	3.47027	2.70648
BSCL2	26.041	24.673	15.8947	17.7704	18.5914	13.6158	12.5522	15.7987	21.9394	22.1887	38.1133	40.9076	50.369	53.536
BSDC1	21.273	19.6344	20.4207	18.6094	20.2742	22.711	19.9493	19.2337	28.3931	26.6616	33.6325	26.0163	27.7582	26.0413
BSG	626.675	489.568	494.517	488.799	484.028	597.882	564.157	533.076	394.075	407.748	345.5	276.132	255.243	276.273
BST2	133.445	116.955	177.639	166.795	146.675	275.594	294.602	277.63	143	118.372	122.953	29.0613	17.6686	44.3764
BTAF1	10.4468	20.5114	30.1682	27.4037	26.7709	27.0836	29.6003	30.2654	17.9246	15.7733	18.5009	20.6985	17.4249	18.0231
BTBD1	22.2522	21.3732	20.2849	20.5851	17.9788	16.9429	14.795	14.0246	23.2309	21.3806	19.034	25.6885	30.0691	29.3886
BTBD10	13.6267	15.2997	14.8973	15.7199	15.4655	18.206	16.6416	17.6446	24.0455	20.437	32.704	17.3464	22.7856	20.9926
BTBD11	1.31081	3.36613	1.65653	1.85437	1.90982	0.309666	0.394869	0.808545	2.13375	3.06608	1.83251	5.98277	4.5822	5.64655
BTBD17	1.27743	2.03536	3.67744	5.54146	4.62519	7.63126	7.02984	9.7763	21.7422	22.0317	21.571	9.39804	7.99721	9.54813
BTBD2	61.6456	39.3021	43.9327	44.9873	45.6003	59.0192	54.1365	53.2866	39.1326	45.3267	27.7403	45.1069	33.6501	43.0031
BTBD3	22.5835	20.935	27.7158	28.6321	25.7665	34.7183	26.5873	28.3611	16.6591	15.1269	21.3782	36.8728	36.5658	33.4772
BTBD6	9.9691	6.06437	7.57461	6.1263	7.02674	6.29758	9.13358	8.13028	10.9615	8.63073	4.00137	13.0742	12.7109	13.8925
BTBD7	7.93185	7.94074	12.4164	14.9411	12.4175	9.69588	9.89115	10.1311	8.33381	12.5215	9.53457	8.53015	9.30107	8.21556
BTD	18.1416	20.3436	11.2606	8.6368	9.84295	10.4515	12.0918	13.6957	8.717	8.68265	16.167	5.38269	4.80816	4.54381
BTF3	712.087	581.568	470.116	504.399	491.776	422.077	399.771	431.439	386.288	340.566	414.588	209.191	228.477	220.272
BTF3L4	31.871	40.5134	37.3789	41.7393	38.1495	18.0019	18.149	18.7909	24.7568	28.4421	29.9054	23.38	28.0176	25.3513
BTG1	16.3955	12.9139	14.5146	15.0735	14.1707	11.2918	13.9993	14.7595	8.84524	9.1398	10.4146	10.6951	11.0113	9.36281
BTG2	5.71983	0.959427	4.90253	5.26283	5.18586	33.1019	36.3733	39.5824	24.0022	24.9554	16.1303	33.888	32.8791	36.1432
BTG3	13.4234	12.9734	9.47032	10.0429	8.96748	20.4858	22.0641	21.9305	18.8494	26.107	23.2378	37.7183	36.8029	35.1078
BTN2A1	9.71543	6.80403	7.32649	7.62788	6.64514	7.42545	9.36462	8.55984	10.1472	10.1907	16.9705	15.8175	21.2444	17.2224
BTN2A2	3.67602	4.85746	4.78616	4.56998	4.46879	6.06507	6.57102	5.16913	6.96822	9.21497	9.21573	8.44423	7.06966	7.19197
BTRC	5.472	9.41683	10.2432	11.1149	10.1234	13.2579	14.0518	14.5485	11.2036	11.1883	9.94023	8.69138	10.0555	9.51917
BUB1	49.5615	96.3089	83.3621	87.404	78.8544	42.138	47.6576	46.2946	57.173	58.4418	72.5103	24.6085	21.943	28.046
BUB1B	30.7152	89.2021	58.0978	60.2498	58.0633	53.0743	51.9713	52.3738	57.8219	52.5997	63.3328	31.4085	30.7164	32.5014
BUB3	76.9484	130.471	102.989	105.013	97.6426	93.3466	89.7902	82.5129	115.962	110.279	139.356	55.4067	68.09	59.0648
BUD13	18.0546	18.4138	22.6395	19.6139	23.2425	23.0337	20.071	22.8032	28.3667	26.4367	34.3558	20.6866	14.1182	10.5317
BUD31	73.0249	59.9755	61.7774	58.5323	55.8282	51.7867	53.8457	58.403	97.4551	111.805	81.3623	62.7375	60.9615	61.6617
BYSL	28.3145	24.5381	26.1418	26.8347	25.1461	20.8858	22.9776	19.023	17.5251	17.8152	17.5992	12.4074	12.9637	10.6328
BZRAP1	1.56588	1.57081	4.72573	4.02725	5.12	6.64702	7.07064	6.75869	3.99519	4.42531	5.85966	6.14478	6.08198	6.41617
BZW1	149.395	120.205	137.291	158.752	156.732	89.3482	86.1776	79.6857	139.531	134.499	203.913	120.175	125.037	121.275
BZW2	72.3747	74.242	66.619	75.9064	68.7938	55.5969	57.6545	55.1713	72.3857	75.8557	87.5258	52.5043	56.0528	48.6445
C10orf12	2.7179	1.47101	2.9351	3.75943	3.29606	3.36579	3.61841	4.83984	3.61174	3.26975	6.99372	2.5655	2.46733	1.72612
C10orf2	22.8264	19.1385	16.4551	16.1708	18.078	11.8795	12.4403	11.3445	6.98684	7.41046	9.72687	6.68533	5.35567	5.3775
C10orf25	1.37605	0.772392	0.70625	0.458612	0.291552	0.727037	2.58599	1.09119	0.307409	5.08558	4.71156	0.889846	0.743369	1.54023
C10orf32	3.49577	2.40823	3.69342	4.53267	4.48569	3.78249	3.09859	4.43622	4.50461	3.09336	3.97935	8.9586	9.7356	9.34144
C10orf32-ASMT	2.67088	0.000336625	2.05057	0	0.422649	6.37512	3.65834	0.913798	7.70417	13.229	0	8.65328	2.8556	4.74251
C10orf35	8.88101	14.2037	10.0523	10.4258	10.2737	15.8019	15.6582	12.4557	17.0812	19.0689	34.9135	18.1845	19.0455	18.2322
C10orf76	3.85855	6.91034	8.08172	9.2039	8.96951	6.67411	8.18967	6.81059	8.40704	10.7114	12.0732	7.89434	9.09327	9.55946
C10orf88	3.62858	5.07827	5.80876	6.1812	5.01557	5.31944	5.06522	5.44155	5.45272	5.09479	2.46715	4.83364	5.54311	4.72314
C11orf1	16.6785	19.4209	15.6818	15.8105	16.5524	27.5337	26.1422	22.2518	45.4577	34.0684	40.0972	18.5432	13.3807	15.9916
C11orf24	16.6934	22.1077	22.4468	18.9408	20.863	16.6004	17.3418	17.9489	15.2379	18.5352	14.8414	13.5096	15.444	14.88
C11orf30	4.0738	6.91138	8.14619	8.59689	9.10118	9.80783	11.5574	10.2398	6.66302	6.9305	5.94131	6.31326	6.65883	6.66192
C11orf31	102.971	81.7158	70.821	74.806	80.5774	76.0841	84.4828	75.8678	102.557	90.0315	88.7629	58.3154	56.3669	56.5109
C11orf49	17.4145	17.7774	28.6217	23.2396	29.7916	36.8149	33.3866	39.4367	32.0185	31.9284	31.7168	38.6092	42.242	38.8677
C11orf54	10.1353	10.8982	12.4469	12.6412	10.9772	13.5396	10.5293	12.0403	10.1717	11.1082	7.12392	11.6065	11.0926	10.0311
C11orf57	20.8463	15.1195	16.7802	18.1254	16.6517	16.7469	17.4869	17.992	19.6881	21.1697	25.3067	18.7022	20.1287	18.0196
C11orf58	66.4598	70.8798	69.342	74.6662	72.3711	55.6515	53.0155	52.0441	91.8445	111.539	138.931	59.4642	65.2839	61.657
C11orf68	13.3937	21.0325	17.0201	13.7647	12.7052	15.3257	18.8467	18.3971	17.6293	19.1253	6.06153	18.3808	20.8144	18.9143
C11orf70	4.28636	0.706952	1.45736	3.21618	2.60406	2.16992	1.76857	4.47984	1.85807	7.71675	0	0.882789	0	0.344675
C11orf71	13.7835	15.7618	8.09491	9.18811	8.50542	9.02008	7.77845	9.51373	7.90016	17.4111	6.77927	8.12884	10.207	8.80771
C11orf73	56.6388	57.6494	44.354	45.2055	44.5411	39.5914	43.3277	40.7563	67.3487	61.9154	57.4894	40.6299	39.8086	39.2823
C11orf74	30.8065	34.265	28.3886	31.8333	28.6243	41.5416	41.1913	38.8859	38.5753	43.9964	63.2384	34.433	30.0141	30.4313
C11orf80	10.3157	7.37832	12.7305	13.4264	12.4484	7.68405	7.22396	7.36938	9.35399	6.71652	9.27957	6.95045	7.05399	7.46987
C11orf84	60.7222	61.4407	42.1311	43.3712	44.6159	49.9393	53.8403	50.2221	44.2536	41.152	25.1952	25.9348	23.7056	24.5598
C11orf95	19.0546	14.8671	16.6104	14.6799	16.0021	20.1927	19.8728	20.0634	14.9818	16.2591	11.0729	19.5373	20.5315	15.7023
C11orf96	1.68373	1.34212	0.808692	1.70415	1.14401	1.11014	1.38423	2.38041	0.856247	0.829059	0	3.87082	5.59482	1.48018
C11orf98	180.821	226.995	176.459	173.482	177.233	132.871	106.882	117.912	153.062	143.594	164.864	90.3741	89.2415	74.0007
C12orf10	42.157	44.538	37.9995	38.8003	38.0507	35.4163	36.5113	37.1103	37.8719	43.6403	34.8818	28.087	24.3188	28.0391
C12orf29	4.64961	6.5684	5.20406	4.88837	4.86248	8.25993	8.14188	5.76488	5.53463	7.03689	6.72045	6.24897	6.16498	5.9156
C12orf4	3.6035	4.99465	4.74417	5.01521	5.21335	3.83715	3.61151	4.43893	6.10787	6.02365	9.96824	6.43558	7.62802	6.95402
C12orf43	10.5349	10.7956	12.8351	11.142	12.4909	10.2442	10.8446	8.93815	10.2387	8.52992	7.04437	7.9876	8.4917	7.42032
C12orf45	43.1998	48.5678	41.5506	46.7698	46.8128	30.2779	44.443	36.1496	36.3237	54.0492	59.4212	16.5461	19.1488	15.8884
C12orf49	21.1554	17.6935	15.9805	17.1932	18.3126	21.9246	18.1808	22.7005	15.2803	14.6793	10.2988	22.719	26.8964	28.0375
C12orf57	131.596	109.787	171.024	183.593	162.216	165.008	177.586	153.716	269.421	292.319	275.262	113.86	88.2347	91.65
C12orf60	2.06231	2.78341	3.541	3.567	2.92153	3.24585	4.54488	3.2208	3.95224	4.88347	6.55298	1.26425	1.34256	1.03573
C12orf65	3.56049	7.37673	8.60216	10.7624	7.6996	9.33939	12.6377	12.8476	8.56428	8.79698	3.0997	5.68835	7.24442	4.61716
C12orf73	6.06888	5.96599	4.76625	4.58286	4.29161	6.6094	4.71186	4.57169	5.78808	9.73514	0	6.45962	5.93668	4.68553
C12orf75	27.234	12.573	6.6993	7.84668	8.47702	16.3338	14.1577	13.3682	20.9469	24.1944	25.2892	32.0118	41.8912	32.6025
C12orf76	4.885	4.42318	4.13403	4.28632	3.65622	7.52756	6.07441	7.40872	6.32503	5.57754	17.2656	5.12011	6.46781	6.70158
C14orf1	50.9171	44.9959	41.1392	41.8045	39.4655	43.3577	41.6393	41.0251	46.5067	53.8136	58.5096	31.6631	37.1828	35.998
C14orf119	29.6819	38.8684	27.951	27.8391	25.5813	21.9737	22.5309	18.6375	26.5528	20.0553	33.743	23.6195	23.3293	22.9212
C14orf132	4.31801	4.66491	7.03355	8.66399	7.63655	6.44159	4.87899	4.98835	8.32875	8.37132	8.71953	27.2621	24.7492	26.9215
C14orf142	9.50746	8.50827	10.0602	7.80257	6.86187	7.99833	8.95165	9.86147	11.92	16.3446	21.5241	9.78064	12.7209	11.0384
C14orf159	10.1116	9.31968	12.1905	11.9517	12.8398	10.4327	11.2982	11.7745	14.1174	15.0191	24.2331	16.7159	12.2527	17.0939
C14orf166	346.825	283.889	262.692	260.717	262.635	215.586	217.461	213.052	286.602	268.396	306.658	168.053	171.317	160.025
C14orf169	8.16323	15.7586	16.2002	17.1229	14.8707	13.8349	12.3883	12.9369	12.6282	6.91118	7.11564	8.75035	9.12726	8.10937
C14orf2	166.279	147.183	131.538	129.524	131.846	146.306	154.18	149.021	230.11	133.269	143.653	160.398	162.688	158.597
C14orf37	15.3619	5.28589	18.7006	17.1147	15.3665	6.71233	8.34403	8.09815	11.1278	13.4698	9.77836	19.4679	20.219	22.7597
C14orf80	3.2625	4.22936	6.07511	4.53001	5.45232	4.89872	4.38052	7.26689	6.6657	5.81436	3.78163	5.77233	6.03756	4.9905
C15orf39	4.29435	11.6399	10.1695	9.11475	8.87059	8.05253	8.59035	7.29663	3.52323	4.62724	0.77991	2.5925	1.64302	1.19231
C15orf40	4.37471	7.12014	4.64773	5.40157	5.83851	7.29976	5.0589	6.8025	7.87985	17.1925	13.3367	6.55255	6.00712	5.99541
C15orf41	8.2652	6.20432	8.17445	8.96405	9.7782	9.83111	11.8387	10.3441	5.56217	8.37761	2.03123	9.36371	8.92515	6.57514
C15orf57	1.18063	3.36122	4.50853	2.84773	3.91632	3.75697	4.29051	4.47878	5.95066	2.22251	1.44389	5.3857	8.37033	6.41357
C15orf61	1.50158	2.44358	1.78338	3.19841	2.35468	3.27722	5.32167	5.88784	3.93081	3.30552	3.70799	4.51411	4.85351	3.04615
C15orf65	1.17771	0.434377	1.21785	1.90956	1.80732	1.30551	1.21505	1.47669	3.03761	1.84203	9.41396	4.51143	3.20972	3.10203
C16orf13	49.5779	60.9481	45.1809	42.3499	39.2481	38.5691	30.0124	35.9439	40.1103	39.8771	6.97234	41.2642	37.4225	39.8366
C16orf45	11.4061	11.3861	17.7964	19.4778	21.5403	18.198	16.7318	18.9758	33.5141	34.8288	20.792	43.2822	43.6982	42.5313
C16orf46	2.32554	1.30634	1.37188	1.69228	1.80246	2.49836	2.62932	2.59153	2.84249	2.98392	7.87715	2.27726	1.66133	2.09548
C16orf52	3.89805	4.14421	4.5705	4.76232	3.97258	4.969	4.68115	5.60921	3.64837	2.59018	1.94285	3.12239	3.73391	3.86814
C16orf58	16.3573	14.3497	9.46657	8.74098	9.63796	13.558	14.9662	16.0369	10.5181	11.1134	8.85499	13.3647	12.1568	13.4189
C16orf59	9.70226	23.0276	27.4806	24.6135	25.9001	22.8324	23.6732	23.9137	21.6379	25.3017	12.3685	11.2206	10.1798	10.6366
C16orf62	18.0238	22.6757	21.0526	19.9582	19.1812	19.3002	21.9355	23.8741	15.9235	18.189	11.2182	17.2542	18.3252	18.1523
C16orf70	5.79692	9.00087	10.1446	10.7043	9.98709	10.4859	9.31431	9.70768	9.04961	9.81535	3.48072	7.09054	8.46943	7.43225
C16orf72	14.2569	15.9333	11.8585	11.2	11.4932	11.7027	8.00487	10.8386	12.4503	13.7557	10.3919	12.7439	13.6475	10.6772
C16orf87	13.4701	17.9916	17.2709	21.1869	15.6144	18.1186	19.2254	13.9931	20.4508	15.1033	29.9394	13.9271	12.8533	17.2197
C16orf91	16.4604	18.3383	12.3919	12.3932	13.1625	13.0465	18.3245	8.95779	12.6474	6.67677	9.17905	13.3694	12.3656	13.0163
C16orf93	0.911611	0.319831	1.43449	0.981035	0.741813	1.16316	0.545411	1.9404	1.16535	1.96561	5.57588	1.15933	1.79356	3.08897
C16orf95	3.0583	2.12964	1.8761	1.63064	1.82524	1.70375	2.46311	2.08664	2.84997	2.06192	11.1418	1.01171	1.45497	1.18078
C17orf49	94.8899	71.2223	68.7603	67.6959	66.3316	84.7284	78.0235	84.0961	72.3491	52.8084	67.8825	67.7639	59.7111	67.8202
C17orf53	7.42775	7.14032	6.10108	6.60447	6.88393	7.12167	6.50887	5.69676	5.08713	5.90796	5.94034	3.60536	3.44317	2.61329
C17orf58	10.0556	11.7867	8.46176	7.11943	7.32098	8.95442	6.28134	6.04746	5.22109	7.20425	0.0851284	7.06271	5.90275	7.42032
C17orf59	2.12407	3.36557	1.8065	1.50036	1.67757	1.48429	2.71531	2.31891	3.13838	5.65261	3.32675	3.3118	4.15713	2.62262
C17orf62	12.4073	21.4757	26.6143	25.9233	27.5055	25.4581	30.0749	23.1183	23.8245	25.2783	16.5577	27.7425	28.1614	27.4743
C17orf75	8.08255	8.20221	7.85554	8.00707	7.11114	7.97321	7.24774	7.82035	7.66005	7.5979	8.3194	7.7163	9.17184	7.72653
C17orf80	14.7624	17.8619	21.6777	22.3448	18.8894	21.3816	28.2645	26.869	26.498	28.0481	24.555	15.997	15.4707	18.0642
C17orf85	11.4725	11.4856	13.3241	12.8761	13.5533	13.5021	17.3392	15.3052	11.8333	14.0557	11.4223	12.9459	12.1614	13.0124
C17orf89	44.8992	57.9769	47.0311	30.686	33.9832	44.8735	38.7616	32.3358	70.6873	72.3512	58.786	58.2661	63.6582	60.6462
C17orf96	5.1442	0.944884	6.84296	8.1919	8.37017	12.0933	13.0037	10.5374	9.64063	6.35783	2.92997	3.3118	2.2173	3.33604
C18orf21	28.3258	29.1695	23.6441	25.3812	24.2981	22.8487	21.9114	18.4206	35.4514	29.4528	39.1815	22.9787	23.9161	21.3159
C18orf25	7.39084	6.59494	5.94066	5.44453	5.15508	5.70941	5.84877	7.09348	5.4487	7.35081	10.7971	7.36619	5.4373	7.51069
C18orf32	16.3186	18.0231	15.2351	19.2534	17.271	17.8113	14.4014	15.7321	15.6405	12.6109	18.557	29.6026	39.6199	30.0399
C18orf54	5.27075	8.12081	10.4395	11.5539	10.844	6.62187	5.22616	6.74293	5.39133	4.48973	11.2045	3.92784	3.16054	4.35089
C18orf8	3.77032	6.24679	5.24731	4.91759	5.32175	6.52963	7.24035	4.7286	5.14586	7.01118	2.24033	6.86855	6.37953	7.55305
C19orf12	2.77223	3.13855	3.61332	5.05291	4.40576	5.93205	6.03667	6.5826	5.46584	5.7532	8.15766	7.30293	7.5117	7.49117
C19orf24	28.5016	25.06	19.2924	16.4464	15.5965	24.0706	16.8717	15.7954	17.5824	17.9044	9.69835	8.65018	13.894	7.66438
C19orf25	19.8418	16.4965	14.3169	10.4531	13.7802	12.3975	16.2408	14.8766	14.6131	13.9841	4.27644	9.88896	11.0232	10.7261
C19orf33	16.2805	9.737	3.28689	4.81244	0.902497	0	2.3445	1.85719	1.54215	0	0	0.402234	0	0
C19orf43	147.702	145.376	138.968	157.229	142.658	149.654	141.048	139.069	199.883	157.282	143.508	179.465	200.503	171.221
C19orf44	2.49462	2.04374	3.60754	3.41462	3.33532	4.17069	4.484	4.08437	4.64414	7.52792	5.76053	2.89835	2.60124	2.88609
C19orf47	2.70596	5.82168	6.75971	6.38739	7.82465	7.65917	6.95646	6.64605	6.97388	8.45074	4.74455	6.7276	5.38681	5.59777
C19orf48	69.1146	90.4611	73.1698	73.0001	79.8573	49.5737	55.7589	48.2136	68.6385	55.6865	53.6269	45.298	38.2884	40.9366
C19orf52	15.2231	14.7772	14.4673	12.696	14.0542	15.4627	13.7962	15.869	9.98765	9.12738	13.1499	8.66838	10.4892	10.1572
C19orf53	98.9748	85.6509	60.2338	59.6993	66.4972	75.6338	74.4364	79.9786	90.467	103.31	127.978	62.3632	82.899	72.1716
C19orf54	8.95061	8.17661	9.79234	6.08824	8.54059	6.4008	8.79118	8.66255	5.02501	8.11999	7.48637	5.28544	3.92789	4.7482
C19orf60	46.2589	45.4098	44.2041	37.9943	40.103	36.4555	46.5222	34.5965	31.1774	38.4759	5.57902	27.8625	26.6776	27.3631
C19orf66	8.48433	10.4467	5.45053	4.07874	3.88791	2.1317	3.30081	3.19418	1.46514	1.04697	1.6589	1.21085	1.3237	0.70507
C19orf68	7.75574	8.70867	11.4673	10.2207	10.1535	6.13322	8.35958	8.09787	3.47462	3.75787	2.31344	7.32461	6.77044	6.82577
C19orf70	21.6752	19.2266	16.207	18.4647	17.9313	23.4445	24.3594	22.479	24.5239	11.4417	21.0863	25.5526	28.1162	27.0418
C19orf81	9.19382	7.62879	6.17834	4.76008	5.87766	10.6851	14.5287	10.1932	6.06327	6.97954	0	3.69799	4.25148	3.02718
C1D	15.1143	18.5342	16.4188	19.001	14.8967	20.1409	16.7262	12.838	19.8468	20.1068	21.6507	14.0167	14.4656	12.1779
C1GALT1	14.8607	15.6235	10.9829	10.0499	8.35567	5.07915	6.6493	4.79394	6.61422	7.85756	8.28292	5.15148	5.64169	7.61572
C1GALT1C1	18.9662	18.4143	19.3288	19.8007	17.3473	16.0622	13.9308	15.1057	16.5289	16.3493	23.7152	21.8968	31.165	24.5227
C1QBP	315.461	300.154	229.56	234.424	242.492	143.588	144.518	142.656	153.916	114.656	154.262	79.2321	82.0192	74.5361
C1QL1	5.04792	2.94546	2.49631	2.07844	2.22504	1.79682	2.71143	2.63049	3.8169	2.24155	0.0800203	23.0617	39.2971	15.3635
C1QTNF4	4.78916	2.01054	5.03462	3.25237	3.09406	5.68877	5.81379	6.1569	2.19941	2.69198	0	1.75525	2.34088	2.25565
C1QTNF5	1.19579	0.701591	1.45735	0.778819	1.11059	3.7029	3.39576	1.42557	1.40455	0.503122	0	3.75342	6.17383	1.84683
C1QTNF6	1.38543	1.50001	4.07723	2.59455	3.23409	5.61404	5.48172	6.12325	3.87918	3.96531	7.32244	7.79629	5.9791	7.44702
C1R	7.15031	5.51166	6.90891	6.47051	5.65211	1.62132	1.69581	1.97483	3.05912	4.51008	1.5027	3.06505	2.07628	2.34134
C1RL	6.00073	5.25098	6.57737	5.53888	4.26788	9.2165	6.29955	7.46587	5.54447	6.72554	10.2279	8.74327	5.22118	7.34166
C1S	4.21384	3.96748	1.32661	1.1443	1.63638	1.36817	1.12818	1.25553	1.6568	2.31187	6.34006	8.6053	6.00805	7.51522
C1orf106	7.95386	10.9261	11.4966	10.7914	13.1562	13.9457	12.473	12.695	12.4354	13.8067	7.7924	7.32984	5.50542	6.96244
C1orf109	20.6951	14.8167	17.9233	16.2662	17.7353	17.8088	18.9475	18.1034	12.8588	14.2267	15.1011	9.86965	8.44223	8.78244
C1orf112	4.49101	8.50201	6.7118	9.20598	8.01202	5.15895	4.69729	4.98157	10.709	9.31185	13.5038	4.55915	5.78909	5.60724
C1orf115	11.1618	5.62197	10.4419	9.08144	8.12514	10.7333	8.44314	8.27909	4.57132	1.79015	3.65039	2.65606	3.17407	2.54533
C1orf122	39.126	26.4764	25.5444	25.6325	27.6615	33.2608	32.235	28.7115	36.3556	38.6193	21.6421	41.4706	47.6457	46.2749
C1orf123	37.8095	43.7179	44.9728	40.3105	39.1719	56.6948	48.4886	55.6937	60.4027	48.2419	37.7888	34.1138	36.7441	35.1843
C1orf131	10.4659	8.78764	10.455	12.5208	10.9593	10.8496	13.5286	12.1592	15.1545	22.1551	33.6733	7.78853	9.93254	8.42368
C1orf159	3.15972	4.59697	6.49245	5.09799	5.9736	8.60449	6.85285	6.8807	6.02794	4.44234	0.924674	7.9205	6.95874	6.88563
C1orf174	9.96118	15.2349	15.1861	16.3046	16.1778	16.7208	18.3624	14.9026	13.4565	13.4084	17.7824	16.9128	11.2556	14.7247
C1orf194	0	0	0	0	0	0	0	0	0.431465	0	5.19966	0.187979	0.23875	0
C1orf198	20.2054	13.3218	31.0294	30.7409	31.8997	29.8182	24.3514	23.6773	29.7819	30.8728	20.4992	37.1339	30.1926	33.2164
C1orf21	12.9027	9.95336	18.3044	17.3112	16.9006	10.9673	11.1296	11.4152	10.0814	9.45013	11.0817	10.8286	9.29962	7.87941
C1orf210	4.85208	6.91979	2.61724	1.76698	2.31803	1.57688	1.15894	1.02845	0.924192	0	0	0.607073	0	0.0988911
C1orf216	8.03253	5.40755	8.38665	7.99226	10.9085	5.83608	7.10477	6.03779	3.80485	6.43783	6.72306	6.50602	6.57124	6.19452
C1orf226	7.31909	6.17057	8.90758	9.31443	9.93423	11.5465	9.69769	12.8424	5.33957	6.52343	2.04745	13.0162	13.8529	14.2771
C1orf233	11.2145	15.7924	11.7263	8.50636	8.44183	10.0189	13.9453	13.9919	7.01133	5.12218	1.20623	7.42491	6.43014	9.44237
C1orf27	9.95562	6.36915	8.0872	8.55307	8.35855	6.53663	6.92703	7.03766	7.97501	9.15923	11.0258	8.8582	9.17194	8.98221
C1orf35	14.5168	17.3107	20.643	16.1221	19.5213	25.0417	20.9955	18.7191	18.7925	16.4931	5.24349	14.6976	13.9865	13.8263
C1orf43	98.2442	95.8483	63.7475	66.5496	65.2367	87.632	77.9001	81.1011	109.465	105.633	125.898	87.0981	89.1971	93.0074
C1orf50	6.11791	7.79823	6.79255	9.59735	10.6732	9.51345	9.04003	12.0277	10.2135	11.7452	11.7134	12.397	12.4532	9.15659
C1orf52	21.3468	9.64234	12.1006	11.3861	13.0291	12.8207	13.2954	12.4316	12.6138	14.0005	18.1916	8.57819	10.5387	9.60706
C1orf53	1.35601	0.250249	0.561633	0.734676	1.85172	2.88372	4.01493	3.63583	6.03993	5.60909	0	3.53198	1.8457	4.08034
C1orf54	26.1689	29.8139	37.8677	37.7011	32.8631	35.8598	29.853	27.0702	27.8542	22.1637	0	22.3666	15.9892	16.7729
C1orf94	3.66456	5.98564	1.68428	2.84444	2.17493	0.530826	0.294955	0.293044	1.21641	0.838134	3.05024	0.0496284	0	0
C20orf194	2.10751	2.24009	3.86758	4.03501	3.30338	3.67277	4.11207	4.38783	2.87683	3.60229	4.52274	7.53808	7.39443	7.33793
C20orf196	5.78515	4.79329	4.43431	5.20422	7.14905	2.56492	4.30834	3.584	4.4992	2.23233	4.05585	3.93415	4.64206	2.66944
C20orf24	88.4818	76.359	72.6934	72.1312	69.6974	81.3411	76.994	70.8764	76.3989	87.0209	90.1081	64.8354	67.5392	60.4532
C20orf27	72.3162	54.3371	48.0246	42.128	53.0004	24.6388	33.0155	29.2418	27.5111	25.1645	13.1161	19.5823	22.1805	20.4105
C20orf96	7.71766	9.89996	7.65938	5.36115	6.01701	12.5609	12.0711	13.2184	9.95411	12.1455	6.66126	10.1095	11.4101	9.80736
C21orf2	5.66843	4.8726	7.67837	6.52752	7.13142	8.8179	8.51696	7.7326	7.85065	6.2461	8.65474	9.86111	9.86169	10.9281
C21orf33	80.4878	73.0034	62.9457	64.2309	65.3317	49.8215	55.7737	57.7445	55.3766	48.0464	41.5051	46.933	42.3231	50.0497
C21orf58	5.49114	5.20401	6.19606	5.78284	6.04625	7.48231	10.1474	10.6799	5.11468	9.73053	7.45987	7.53847	6.31451	7.00617
C21orf59	51.9038	59.3186	56.8973	59.4067	52.4129	41.7857	38.5191	35.4277	51.9724	46.2202	40.3896	38.0392	38.157	39.2889
C21orf91	9.02538	8.38771	7.093	7.58225	6.15041	8.65977	6.48385	7.19327	6.68814	7.65383	3.88266	5.85618	5.97745	5.30715
C22orf23	1.59214	1.24564	1.72087	2.62822	2.02918	4.22595	3.21263	4.54129	3.97766	6.51962	0.592195	5.55915	4.60171	4.80684
C22orf29	2.94945	5.60976	5.29838	4.9262	5.33851	7.8261	7.72043	6.94598	6.61096	7.44113	5.03558	7.6388	5.89622	6.25219
C22orf39	22.7603	16.0912	17.4635	17.87	17.1367	21.6355	23.3773	22.8964	18.8785	21.997	15.3434	16.4665	18.5277	14.9591
C22orf46	6.81674	3.70257	4.35044	4.87339	4.76039	3.99569	4.15632	4.88605	3.5444	2.80525	2.43679	3.62933	2.49905	3.28681
C2CD2	1.89022	2.80584	5.52723	5.6769	5.28735	8.9541	7.60991	9.76862	3.48734	3.69951	1.97499	6.50548	5.47511	7.13121
C2CD3	2.92326	3.69508	5.31708	4.69477	5.30251	4.21833	5.54409	5.53791	5.63775	5.686	6.78459	5.70546	5.88506	5.96418
C2CD4C	6.43947	12.5334	12.4319	8.83085	11.7822	7.13124	11.4182	11.6334	6.96045	6.80501	3.56535	9.15159	8.27126	9.36586
C2CD5	16.2739	25.8492	20.2373	21.8271	20.5905	13.9966	15.2862	15.9057	19.5198	19.3332	28.4965	17.4485	16.3048	15.1867
C2orf15	5.85992	5.00385	5.27565	4.48323	4.53147	1.71074	2.92159	3.30656	2.4562	2.75394	1.89655	1.36322	1.43211	1.37997
C2orf40	6.46114	3.28614	2.07252	2.00516	1.51899	0	0.287519	0	1.56738	0.615169	2.54662	3.07256	2.16951	1.04807
C2orf44	10.8286	15.531	11.7535	12.1485	11.8923	9.44012	10.7635	11.1046	14.2224	13.0273	17.6462	7.46214	5.51278	4.79543
C2orf47	19.5374	22.3879	12.5465	11.7174	12.3188	11.8836	12.8236	11.2582	17.7826	16.2679	20.787	11.432	12.6697	9.32245
C2orf49	9.28421	8.34	7.99067	8.89547	8.52019	11.9555	11.5221	12.1275	8.10533	8.97945	5.93537	5.4673	5.57287	4.11932
C2orf68	9.26986	11.9948	8.22389	7.49807	7.17933	12.0663	13.9801	14.5534	9.0716	6.89356	12.1416	10.2937	9.53376	9.34433
C2orf69	9.77448	12.0541	11.1167	11.6289	10.7336	8.61921	8.66977	8.89451	5.75976	4.75044	2.95181	4.21901	2.90424	3.19328
C2orf74	8.00804	7.91778	11.8982	8.42137	12.6398	9.01822	10.7279	8.50491	16.836	27.3453	20.9336	14.8155	11.8026	11.5801
C2orf76	1.88083	1.73197	3.35112	1.2266	1.30935	1.90379	2.54449	2.07551	2.40676	5.90993	0	1.9652	3.66919	3.05809
C2orf88	0.463034	0.455548	0.832193	1.03727	0.632169	0.42084	0.803538	0.599851	0.563171	0.719194	0	3.5556	4.76843	5.04605
C3orf14	7.72517	5.48077	9.3455	7.7722	8.14846	7.52094	4.47312	6.08627	11.9834	12.2676	3.04652	10.0986	12.3252	8.54474
C3orf17	17.8686	18.5464	21.5889	22.1414	20.4714	16.3576	15.7142	14.6126	12.5571	11.5534	12.6072	15.551	12.9153	12.0152
C3orf18	3.06785	5.25797	5.70129	4.889	5.06951	4.05271	4.60498	6.61965	5.07678	6.35872	2.02897	8.33555	7.102	10.5673
C3orf33	2.67251	2.48737	3.15346	3.16881	3.25211	6.36783	4.87718	3.59184	3.31313	3.10849	2.93647	1.83703	2.72368	3.3515
C3orf38	18.5093	14.4048	15.838	18.4717	16.7367	13.055	12.1527	10.9675	19.1668	16.4283	23.5194	12.6882	12.5873	10.1762
C3orf52	5.87748	4.9259	4.70268	4.59432	5.37679	3.04179	2.03878	1.60883	2.26324	2.52987	4.52579	6.32506	7.0771	10.3764
C3orf58	5.91777	5.65848	3.23985	4.56587	3.4766	3.92163	3.5311	3.17576	4.62142	3.63161	3.72142	5.53614	6.42038	3.94968
C4orf27	30.7422	34.2607	35.516	35.7447	35.1452	30.5488	22.5332	27.5512	33.6543	45.7877	35.4636	40.1247	34.6713	32.13
C4orf3	32.2584	57.0873	31.2729	31.7482	25.8993	28.5835	25.8769	25.8629	35.3223	38.7178	53.9336	39.1873	39.0528	38.8752
C4orf33	2.73564	2.58561	5.44717	5.18923	3.10407	3.48957	3.91793	2.36919	3.56136	4.01404	8.74153	4.17263	5.03162	5.20155
C4orf46	21.5875	17.7439	26.8582	26.7648	27.2293	20.1323	20.9563	17.7498	18.7203	16.8384	14.8716	12.3786	13.1933	11.5122
C4orf48	25.1094	15.73	33.9305	24.2108	22.9072	41.1389	44.6275	41.0448	73.2436	88.3106	29.0193	69.7848	97.407	93.8461
C5orf15	30.3773	28.6278	28.3601	32.6505	27.5437	35.5394	30.4197	32.3747	43.9981	43.5762	52.1622	36.1892	41.8118	42.6867
C5orf22	11.4234	12.5346	16.1051	16.7297	18.1218	12.9685	12.5101	13.3348	14.2499	14.6042	20.0693	15.5523	14.8753	14.9653
C5orf24	6.0806	4.64785	7.8282	7.20029	7.09221	13.7837	10.4959	11.6378	7.86517	8.98181	10.4849	15.3744	14.8862	13.5397
C5orf30	10.9206	9.66318	9.25089	10.417	8.57839	12.5243	8.81969	9.23238	6.02057	8.25379	5.32757	7.85938	9.56628	6.65304
C5orf34	5.30421	6.1523	4.6216	5.71834	4.81474	4.58035	4.29061	3.68784	4.46637	5.45018	2.96895	3.65453	3.04292	2.82776
C5orf38	20.6816	2.52238	13.5118	12.0742	10.271	4.92444	6.66647	9.62617	4.98869	2.44425	0.535896	1.99857	2.26981	1.22167
C5orf42	0.956948	1.32265	2.63166	3.16488	3.0979	3.15436	3.24714	4.27321	4.69416	4.0965	5.25006	4.97031	6.40298	6.37975
C5orf45	4.31242	5.75371	8.02825	7.06028	5.78939	8.85041	8.54206	10.5321	7.41137	6.48632	3.07584	7.09012	7.58497	7.44118
C5orf46	0	0	0	0	0	0	0	0	0.229865	0	0	2.40266	3.41822	5.52322
C5orf51	13.8743	13.3963	15.83	18.2424	16.926	10.2611	9.12771	9.81687	10.79	14.2715	14.5755	12.0745	13.0413	12.3806
C5orf66	1.97947	0.606854	1.18582	0.782559	1.54042	5.44805	3.60383	2.94414	1.58435	2.74571	0.454716	1.89926	2.31886	2.33777
C6orf1	2.70716	4.68558	3.90275	4.05133	3.46003	5.27823	6.73818	9.27498	3.9938	1.84542	0	8.00228	11.3582	8.2564
C6orf106	41.5556	50.1011	46.5658	43.0962	42.9562	37.2305	46.0296	42.7925	28.3759	33.4635	40.6465	26.9164	29.5709	30.0428
C6orf120	18.5292	16.9861	15.0953	14.1419	13.332	13.9687	12.5027	13.2426	9.22728	10.4251	9.16677	15.4512	15.2843	15.2129
C6orf132	6.97758	9.2598	12.1921	11.4064	11.0154	4.013	3.61136	3.54508	1.55879	1.27248	0.864808	0.799291	0.650578	0.625677
C6orf141	6.30884	3.94341	44.192	38.3869	47.3965	37.5826	45.109	38.1721	17.5756	16.1274	21.1695	2.06286	2.63315	2.37761
C6orf203	8.33907	12.747	7.37194	6.0924	7.03004	9.98261	9.87811	6.7264	17.5456	19.5882	32.6005	10.712	13.2509	10.8869
C6orf226	15.5856	5.27254	5.53043	7.60401	7.15973	6.58704	7.79294	11.1502	13.8154	22.1463	17.8119	16.0143	13.6286	14.995
C6orf48	26.64	1.50146	0.721271	1.13453	1.006	21.0292	2.31016	2.47795	1.06112	1.37702	1.15491	1.073	0.2297	1.5824
C6orf52	0.395832	1.09839	0.411533	1.32401	0	0.573041	0.760322	2.04175	6.50909	10.8692	0	2.58044	3.31794	1.48682
C6orf62	64.3298	56.7942	46.8909	49.8106	45.0506	29.723	27.9461	29.305	20.0631	18.6518	19.206	35.1529	35.6062	35.354
C6orf89	4.76266	4.01046	5.27542	6.41621	5.61861	8.40825	8.58914	8.99395	7.22721	7.67217	7.70974	15.0431	13.6749	14.2825
C7orf13	3.77494	2.64246	2.58495	1.91941	1.42264	3.69795	4.05587	5.50602	3.20088	2.57619	0.396269	4.40851	4.7516	3.83989
C7orf25	5.64471	6.96464	5.4839	4.89099	5.9698	7.09945	6.23475	7.06278	8.48706	9.86141	9.73324	7.40739	8.70065	8.96161
C7orf26	8.99284	8.72827	7.48162	10.2306	10.8486	16.9688	12.5693	11.7796	10.7437	10.129	6.90874	10.7748	11.4068	9.07146
C7orf43	7.37376	6.57877	5.44745	5.5201	5.08191	6.45955	7.1842	5.88568	5.94831	3.85108	9.56512	9.63562	9.44269	9.73967
C7orf49	24.5097	19.8388	24.0316	21.8282	24.046	31.5378	28.2241	27.9985	26.8101	22.0779	15.251	19.7878	21.5396	23.1604
C7orf50	39.9458	51.9082	52.6394	50.5261	52.2521	68.0205	69.8943	61.5779	91.9155	88.0821	62.9645	62.6804	66.8274	65.8671
C7orf55	3.81594	2.5483	4.11618	3.95756	2.7467	7.86921	8.08032	4.69903	12.2874	13.1862	11.076	8.46242	6.8466	6.30051
C7orf55-LUC7L2	21.3475	16.7261	10.4115	16.5628	15.8229	16.4194	16.1679	14.9724	25.0546	20.1881	24.8522	24.4931	32.1211	24.1587
C7orf60	1.52968	3.57264	3.17334	4.04626	3.49361	2.31492	2.38416	2.41241	4.4908	4.24623	2.80973	8.02836	8.89557	10.4701
C7orf73	19.3134	20.391	16.202	18.6302	15.4052	9.60674	8.60687	9.09025	14.7553	14.288	19.077	22.8489	22.9067	21.7401
C8orf33	39.6496	33.9527	34.4496	35.1683	37.5123	35.4709	39.5169	31.9338	31.2585	29.0671	33.5674	33.7156	30.3231	33.5691
C8orf4	0.0765579	0	0	0.0682004	0.1299	1.41908	2.09091	1.90405	1.84236	2.44096	2.27545	5.9845	6.74185	15.6536
C8orf46	0.152614	0	0.11747	0.576265	0.226312	0.742105	0.174028	0.501521	0.224012	0.423583	0	6.40396	4.41078	2.48155
C8orf58	5.21872	9.43353	8.47556	7.9804	5.261	10.5657	7.85103	5.78809	12.9302	18.4795	12.1731	17.0978	15.6165	16.225
C8orf59	75.3818	71.8684	56.8736	71.0299	59.661	47.0986	45.0859	40.9787	52.073	52.4168	33.1484	46.3635	47.9183	50.1483
C8orf76	11.4566	12.7705	13.8129	11.2492	13.8038	19.2946	16.2873	16.2735	17.3164	14.8386	28.5673	18.2063	16.8933	11.1292
C8orf82	8.91386	11.4551	9.45814	9.48749	7.62284	11.5308	12.0196	11.9316	9.10308	4.82274	14.0051	11.33	8.65217	10.5164
C8orf88	12.0336	11.7912	8.60515	9.58647	8.3755	7.82772	9.20325	7.78074	6.05677	7.24696	1.47433	3.7009	2.94606	3.61578
C9orf114	18.1203	20.0611	20.9039	19.7783	22.3692	18.2029	17.9334	18.0594	16.25	12.9213	11.7006	10.1449	8.32402	8.55294
C9orf116	7.49488	10.4229	4.73586	6.3074	5.54024	1.91534	6.19265	4.13591	11.2073	14.3605	23.7774	14.5462	13.8543	20.5548
C9orf135	38.6518	39.3732	5.83836	5.21119	2.30741	5.07222	1.8226	2.13473	4.27417	4.84841	1.22132	1.62391	1.21956	0.440624
C9orf142	20.502	21.0378	18.9976	16.7261	18.0062	18.6839	21.9704	27.299	21.1906	17.416	2.24527	32.0638	24.0893	27.6438
C9orf156	4.52513	4.23978	4.20541	3.25829	2.73249	4.83558	3.78928	3.06739	7.04805	6.51231	4.45087	8.1361	5.95829	5.41116
C9orf16	85.2433	69.477	59.773	51.6399	58.1734	66.091	67.8629	79.5608	74.4226	64.5832	54.0947	77.392	87.6238	72.035
C9orf3	1.28984	2.40516	4.00405	1.8971	2.66976	2.85044	3.87299	2.58481	2.98823	5.61437	9.47404	5.62063	7.72219	7.22403
C9orf40	15.0762	10.1718	8.64973	11.2656	8.63872	19.3938	16.7125	18.7416	15.2458	13.8309	9.00714	10.2003	11.1278	12.5431
C9orf41	6.15896	11.953	11.1043	11.0187	9.11345	5.47771	7.6069	5.94458	4.83282	4.29963	0.207766	4.91281	4.30648	4.14578
C9orf69	19.3012	19.6427	33.6305	29.8064	31.5998	23.6259	24.7159	25.8362	18.4795	17.896	14.7608	16.4276	12.7253	14.5768
C9orf72	10.9962	14.9738	15.1765	15.3652	14.2519	18.6009	18.1641	16.7346	14.7683	16.8364	21.6263	14.5078	17.6694	14.4578
C9orf78	28.1924	28.7665	26.423	28.8531	28.7946	22.3289	24.9473	23.4584	21.6984	18.2304	20.0041	18.3917	17.6297	15.8067
C9orf85	6.81545	7.20892	6.78104	7.20309	5.88517	5.7142	4.93922	6.09854	9.46456	7.13098	0	5.39687	3.6633	3.85163
C9orf89	9.64993	8.55279	7.51578	7.18947	5.26905	5.60965	8.47699	7.85288	7.47433	5.1169	10.5871	11.4396	12.7824	12.3387
C9orf9	0.754059	0.231841	1.30037	0	1.28638	0.53523	2.26724	1.12453	3.09385	8.20619	0.409555	3.65873	1.46718	4.01891
C9orf91	3.91941	2.33507	1.41203	1.27521	1.39405	1.08692	1.67736	1.18045	0.860816	1.59199	0.471017	3.66898	5.60015	4.541
CA11	81.8027	70.4978	74.0412	74.6233	63.4645	54.35	61.8951	52.358	55.0792	40.3509	47.6826	19.3913	18.7322	18.8594
CA12	1.24096	1.51044	1.00897	1.25013	1.45778	0.92202	0.512735	0.802535	1.66736	0.969726	1.92783	7.13948	8.30764	7.93309
CA14	48.3718	55.3584	54.021	56.8373	55.2445	69.7683	69.1569	76.4826	54.0985	54.696	60.4759	29.3475	25.6364	34.4025
CA2	16.7451	4.4205	9.35884	11.9414	12.6799	19.3103	17.5252	14.0876	28.1729	37.3292	44.9165	12.6352	15.7074	17.071
CA3	0.648652	1.93767	0.750151	0.578051	0.894358	0.244584	0.210852	0.32989	1.57042	3.1093	5.62112	2.92045	2.30038	1.83348
CA4	2.26665	1.96295	5.35615	4.29292	5.66572	12.5374	10.2	14.5999	7.58761	1.41478	6.24733	0.613022	0.130216	1.00446
CA5BP1	10.4759	8.30939	9.97118	6.78791	8.77369	11.6031	10.7463	9.28013	8.41334	12.7788	3.56947	7.16264	7.07658	4.70353
CA8	3.91568	1.93715	1.48506	1.23289	1.12379	1.61187	0.940976	1.49975	1.55598	1.64311	0	4.5245	5.01294	6.58553
CAAP1	10.8981	14.9658	11.7699	12.4506	11.7153	9.09181	11.0779	8.71815	9.57282	7.1338	9.12467	6.82984	8.0959	7.64397
CAB39	19.8891	21.058	21.6695	23.013	19.421	18.9777	17.5024	16.1686	20.0974	25.5376	27.8302	23.5608	27.8592	27.1628
CAB39L	3.92428	5.33761	4.29325	4.11119	2.6037	6.99939	4.27011	5.70583	5.65154	4.69256	6.43826	6.80617	8.66894	8.82913
CABIN1	14.1307	16.0613	13.5362	12.6604	13.9272	14.8013	14.5708	15.7382	11.011	11.3867	6.32071	12.5086	11.4254	12.0158
CABLES1	3.48692	7.86192	6.95802	5.29497	5.46474	2.88593	3.12812	2.65519	3.21852	3.57944	2.43215	5.62455	4.91387	5.18849
CABLES2	3.29855	2.5826	5.09506	5.30472	5.266	6.72511	5.63461	6.80035	7.58385	8.96328	4.02624	9.92612	7.62069	9.62278
CABP7	3.35264	3.9732	1.75917	1.67835	1.71705	0.478831	0.66792	0.551341	0.48845	0.997995	0	6.22121	5.52444	1.99271
CABYR	5.9671	6.18302	4.69264	6.48927	6.42513	4.13852	4.16691	3.9163	3.42792	3.68546	5.27931	2.12111	3.06843	1.98778
CACFD1	10.2346	11.3096	12.5743	11.7346	11.1524	15.2778	14.5588	15.0432	15.2165	15.0244	11.1465	24.1809	25.7786	23.0118
CACHD1	44.9389	27.1456	34.9697	36.2169	38.8693	25.5954	19.1924	29.1622	11.4405	9.62782	11.9706	9.34631	9.1782	7.93959
CACNA1H	9.16654	9.679	13.857	11.5545	12.3013	19.4461	26.8896	25.9496	12.3178	13.181	9.48472	22.6227	19.283	23.0394
CACNA2D1	3.68365	3.93721	4.70995	4.96906	4.89985	1.53633	3.01296	2.51403	3.80755	2.96628	4.15191	5.46292	6.08507	4.21843
CACNA2D2	15.626	10.621	12.3162	10.1291	11.4757	6.24857	8.04842	8.41939	9.35404	8.77726	7.18047	11.769	9.09432	13.5272
CACNB1	5.19325	2.905	3.35417	4.02381	4.31656	2.09686	3.47856	2.72467	2.70332	3.49619	2.67825	3.69039	4.75227	4.4159
CACNB3	5.5759	2.99647	15.3937	14.4822	15.3848	18.4576	15.758	19.1661	14.3483	11.6733	2.70296	20.4067	19.6363	20.1902
CACNG4	3.04708	2.79828	3.28558	2.22751	2.15715	1.68377	2.28704	1.15384	5.32179	7.85046	3.64087	30.0344	32.6862	34.6123
CACNG7	44.8596	25.1354	25.2242	20.3452	23.3462	25.6067	30.5663	25.7483	30.7175	32.2825	25.851	12.7864	17.7051	16.5479
CACTIN	19.2234	13.7361	14.7987	14.7566	15.6873	17.4424	18.3267	18.0175	12.5528	16.5016	10.9744	11.5375	10.3841	11.4617
CACUL1	10.6024	11.5261	9.51158	8.95287	8.75398	7.15829	6.47028	7.10094	8.00797	7.11054	9.7832	9.65258	8.59026	7.79654
CACYBP	75.3151	64.6983	52.8281	54.3408	51.4618	46.1312	51.8102	48.16	51.8713	42.0647	55.3809	32.0728	30.7852	31.5581
CAD	27.8801	35.2187	42.5686	38.8204	41.6041	27.9644	35.7231	36.7452	15.536	17.2366	13.2541	11.3142	8.10642	10.7892
CADM1	9.48504	4.18996	29.9569	33.0078	33.1652	25.8015	28.3089	25.8914	32.5928	28.2291	33.572	68.4075	78.6603	65.6307
CADM3	3.84193	2.51706	7.80107	6.33366	6.92713	5.43961	3.42503	5.46516	7.77033	6.67969	5.61888	26.9067	33.3648	21.1217
CADM4	21.9346	5.88308	14.0018	12.5822	12.7951	20.3232	16.7487	18.1322	19.4626	17.993	12.679	46.3501	56.7819	48.0922
CADPS	1.84854	3.13099	2.16344	2.27237	2.36508	4.866	2.45979	3.70923	0.494123	1.12052	2.57118	8.25496	13.1915	7.09386
CADPS2	4.93454	7.68624	3.61674	3.4787	3.60942	2.72716	3.12146	2.8595	7.77882	6.96589	6.94894	9.0129	8.83732	12.9363
CAHM	2.06365	1.03689	1.3555	1.68426	0.638827	1.36421	2.18298	5.22394	2.64035	0.604928	14.4364	3.16237	1.64604	2.64851
CALB1	9.74273	11.7038	1.37428	2.0949	1.36148	3.05093	2.16088	1.43023	1.22562	0	0.442744	1.92825	5.76605	2.67396
CALCB	7.22603	3.11359	3.01126	2.61631	2.48416	1.25247	0.696969	2.00661	2.79569	1.06333	6.56165	0.824656	2.10072	1.4475
CALCOCO1	5.30292	7.40631	7.94298	7.05045	8.18985	15.7732	13.2698	15.3742	19.4264	21.6888	18.1155	44.7738	45.1868	42.2589
CALCOCO2	6.00715	6.79692	8.91655	9.1423	8.30143	12.5982	9.92682	10.4229	13.4154	12.3732	15.5473	11.7019	11.0708	12.5724
CALD1	53.4839	45.621	52.8486	59.5576	57.7809	47.1586	47.7692	47.4237	66.8166	74.5026	88.7551	98.1618	118.818	105.525
CALM1	124.855	107.575	86.1035	91.5669	87.9031	54.3529	50.9482	46.1769	89.3522	80.1976	106.927	124.035	141.523	135.795
CALM2	493.189	535.696	477.793	528.122	477.124	349.943	315.016	321.032	808.619	787.322	921.161	1151.5	1203.69	1266.53
CALM3	268.817	196.925	197.365	195.058	201.807	198.244	193.353	199.564	221.337	229.653	195.82	200.38	205.901	213.28
CALML4	3.36304	3.70814	4.60764	4.16873	4.61958	6.13876	5.34596	4.85509	3.69566	3.92583	3.92019	4.12732	3.54745	3.86695
CALR	626.398	458.063	426.265	418.501	428.046	430.923	369.365	376.397	376.889	416.155	431.729	412.238	477.483	491.995
CALU	100.313	75.7927	70.624	74.6422	68.5943	87.626	72.6485	74.3137	87.5234	99.0824	129.275	118.613	121.792	131.804
CAMK1	3.12607	3.50306	7.93849	8.54103	7.46385	12.5727	12.9445	9.66169	10.3765	6.4062	8.53546	9.50762	10.125	10.031
CAMK1D	1.39283	2.72502	5.80454	4.89301	4.0463	4.89402	4.8826	5.55106	3.0055	4.46923	3.04716	4.79928	5.18577	4.66145
CAMK2D	2.17126	3.85191	4.3392	4.46003	3.94567	14.2346	12.1206	12.5179	12.3886	13.0467	18.7984	23.8189	33.5699	36.7089
CAMK2G	9.98468	11.6029	12.6742	10.848	11.8227	11.971	11.0474	12.2209	9.03069	11.1287	7.15157	10.4396	10.6071	10.1853
CAMK2N1	3.25753	5.50453	3.70421	3.67452	4.09375	8.16003	8.89795	11.7714	5.42953	9.19755	7.31025	10.432	16.4022	8.55211
CAMK2N2	8.72616	5.6177	6.1737	5.35644	6.48419	1.26666	2.05341	1.9198	4.28837	5.84135	6.37797	2.25687	4.37115	1.95212
CAMKK2	8.99254	15.9863	18.2096	19.832	18.8618	10.4564	9.82224	11.5894	9.05302	10.2052	6.57887	10.1815	9.87513	9.86982
CAMKMT	8.00257	9.15395	12.5368	13.1124	13.0324	8.77452	12.2727	12.0642	12.4511	9.24033	7.90302	6.7032	6.36998	6.31182
CAMKV	20.2012	37.5938	24.4045	20.3468	22.5416	2.34398	2.95935	4.9963	10.3582	9.2004	12.1567	3.58329	6.61021	6.06983
CAMLG	25.6921	23.6054	20.4704	21.1716	16.6388	20.9832	18.4764	18.0954	17.2415	21.6848	14.2929	16.1187	20.2893	16.1222
CAMSAP1	12.4463	11.8384	17.9128	17.8796	18.3102	19.464	17.1421	18.7038	15.1958	18.6188	12.8279	21.0227	21.984	23.1392
CAMSAP2	10.3066	10.1017	12.2114	12.2384	11.8726	10.4272	12.0889	11.249	11.9053	15.1796	16.8438	16.4688	19.8508	20.432
CAMSAP3	5.5125	8.10458	10.0383	9.20681	8.36865	11.7869	10.4776	9.96884	5.98501	5.67734	4.30286	6.30081	6.59018	7.43598
CAMTA1	95.8746	74.1039	62.8751	64.8775	61.6067	60.5636	58.5591	55.765	73.588	66.105	79.3237	50.6848	52.6222	53.0701
CAMTA2	3.83192	3.67426	3.29376	2.47981	3.2725	5.34607	6.5472	6.06934	3.04817	2.24212	3.26711	3.92457	4.61618	4.33864
CAND1	39.7914	53.9583	52.2836	51.7226	52.8833	38.5558	42.2883	42.1767	50.9471	53.918	70.6562	51.4542	53.5829	56.04
CANT1	8.37761	10.4779	11.348	12.14	12.9445	22.0476	20.1653	19.8867	20.9215	16.164	13.6076	20.6354	19.8947	21.1229
CANX	222.993	185.466	167.529	168.316	162.87	123.103	119.912	116.744	183.445	200.618	231.938	234.994	253.42	283.877
CAP1	119.767	103.499	84.6941	84.9322	83.7143	95.5524	79.6699	80.7608	85.4409	86.2179	76.6382	81.8943	89.4711	89.5372
CAP2	6.53023	5.02511	6.70346	6.94158	6.43206	15.6511	13.3075	15.3541	15.2321	17.3054	17.5294	16.604	19.103	18.1744
CAPG	44.6934	39.4836	15.092	15.6606	12.5696	9.77146	7.80236	7.38509	1.35672	3.68205	2.28394	3.72094	1.58166	1.85113
CAPN1	67.4052	82.2829	54.6962	55.3999	54.0614	22.5416	29.201	28.9695	20.5512	18.3175	16.0638	30.4043	31.3108	30.4356
CAPN10	7.65722	10.9601	10.5499	8.68218	8.31983	11.3359	11.0173	13.173	9.48287	7.87118	10.5205	8.61886	11.4633	9.68366
CAPN15	10.0644	13.1576	16.0482	13.9368	17.1667	15.8168	14.5501	13.6327	9.28198	8.21311	8.49943	7.06394	7.45139	6.75504
CAPN2	9.81272	10.23	16.563	17.1994	18.0092	35.3377	29.8949	30.0856	34.9663	39.3609	50.8523	71.4116	85.3074	79.9259
CAPN3	0.35515	0.650843	0.361305	0.311161	0.223332	0.761732	0.305988	0.477321	0.425096	1.13755	0	4.19271	7.40357	7.5117
CAPN5	6.29106	6.02155	5.41924	4.71654	5.5306	4.59459	3.67556	5.88103	6.39469	6.17868	2.80307	6.16358	6.16515	5.87468
CAPN6	10.1605	5.01896	65.16	58.4267	75.775	31.8393	61.1923	55.8525	26.2101	23.1791	31.2275	6.32543	3.77351	4.8753
CAPN7	6.29465	7.14923	7.83543	7.57605	6.69729	9.47015	8.51809	9.34861	9.47658	8.06113	16.2402	13.3987	13.4482	14.1179
CAPNS1	157.709	145.411	141.921	144.771	140.636	140.948	137.954	126.148	121.195	124.33	120.16	192.238	205.442	198.009
CAPRIN1	120.92	140.59	114.705	118.331	117.021	105.36	113.528	111.944	139.056	149.762	161.477	113.851	116.435	116.436
CAPRIN2	16.5334	11.3295	16.1178	12.5082	13.1313	14.5939	17.0785	16.0768	9.44241	9.09556	10.6238	12.9958	12.8587	12.8963
CAPZA1	65.7808	64.5775	57.8471	60.5428	57.0518	52.15	43.3183	44.2043	71.0604	65.3183	90.5436	57.7247	63.6042	63.158
CAPZA2	36.2129	54.3826	41.008	46.5201	41.2348	33.1649	36.2262	38.5943	44.254	45.1018	55.4664	47.6789	53.1254	53.3252
CAPZB	155.305	166.451	145.321	137.958	145.864	138.128	152.077	148.047	118.335	101.091	84.3813	120.321	108.423	106.376
CARD10	4.87829	5.28275	3.31412	2.68933	3.84812	2.47289	3.68383	3.00499	5.09649	4.68504	5.37856	10.9588	10.0216	12.6224
CARD11	6.11215	6.90711	2.77361	2.37436	2.38979	1.22008	1.13024	0.799602	1.10428	0.734216	1.63139	0.33783	0.201583	0.249317
CARD8	3.74311	3.37595	6.3276	5.91445	6.24677	7.18784	6.63932	8.34939	8.7389	10.6773	12.9318	10.4536	9.73629	7.38036
CARHSP1	95.4391	95.9634	104.593	95.7206	86.9318	55.2102	47.0231	51.9771	58.1156	50.1117	64.311	55.8866	50.8954	58.9776
CARKD	17.0926	13.2331	13.1673	11.9993	11.8367	12.4727	9.40282	13.1053	14.9389	17.9071	21.3492	17.0541	19.6724	17.4891
CARM1	67.0688	59.4067	60.0128	56.0108	60.5883	52.1867	53.3456	50.6046	35.3802	28.9135	23.6128	25.7703	23.3987	27.2747
CARS	36.3055	22.8658	34.6331	33.6351	31.7509	18.1593	17.7205	15.7435	31.9952	36.0381	51.6281	22.3875	30.7325	25.4946
CARS2	11.8273	15.4602	13.1362	14.4596	12.5881	14.3167	15.6234	15.6824	16.8596	15.786	12.3757	13.4555	16.9654	16.3363
CASC10	20.7571	13.4038	25.0759	22.4791	23.4355	22.319	25.6819	25.8224	16.3825	13.3203	15.0025	9.72737	10.2258	9.77981
CASC3	51.7212	43.904	51.8807	52.2301	54.0641	48.125	51.9873	53.1002	36.7913	37.0158	41.4007	34.3954	30.2876	31.4049
CASC4	18.2062	16.0025	11.4445	12.2272	12.0961	14.8073	11.9068	12.7295	11.4867	10.3269	18.6379	30.7732	32.3478	34.1373
CASC5	3.80951	4.70158	7.34552	8.30071	7.75329	7.88812	6.62799	6.77071	10.7894	8.39835	16.5208	7.63333	7.60785	8.36414
CASD1	7.23912	11.6174	13.0168	14.512	15.2762	10.7793	10.3403	9.83111	10.8645	13.0365	13.0295	12.4707	12.1978	12.1494
CASK	15.1732	18.6211	21.8029	23.2407	21.6099	28.8443	28.1986	26.9169	24.3274	28.2351	27.7381	23.581	25.1086	23.517
CASKIN2	4.00051	6.33996	6.83521	6.62445	6.9476	5.78102	6.29962	6.43685	6.25964	9.43363	8.4331	8.45412	8.00551	9.03567
CASP2	15.4233	8.57577	15.1575	12.2499	14.5609	13.6622	13.3713	12.658	11.5616	13.3893	13.4048	15.7133	14.9631	13.6502
CASP3	125.969	73.662	42.6988	44.6267	41.5545	35.8586	25.2089	26.1225	40.3851	39.3765	42.4897	56.0668	66.6355	71.5911
CASP6	17.4929	20.0409	17.5428	17.4325	17.4044	19.3402	17.082	17.6024	17.8022	16.5998	21.1143	16.6747	15.5018	15.0196
CASP7	4.47415	2.82987	6.21574	6.57516	5.79236	9.58495	9.27739	7.79976	7.44449	5.9406	11.1514	15.0242	15.5475	16.9283
CASP8AP2	11.0443	8.47275	13.102	13.3128	13.0043	8.67352	9.94168	10.7169	11.5492	9.85314	13.2155	8.61178	6.58455	8.80555
CASP9	8.89303	13.3662	7.35387	8.30641	7.7215	7.98401	7.34941	6.32752	6.85596	6.30005	3.21255	8.14099	8.37654	7.69575
CAST	16.8351	8.7693	16.836	17.2629	16.6135	22.3756	15.612	19.1772	17.3457	17.6666	25.5427	29.2801	33.7969	37.4402
CAT	3.3973	6.5163	5.32605	6.84121	5.4076	8.7973	11.5602	11.7092	8.29213	8.32135	14.1903	12.3788	11.2034	15.2781
CAV1	14.1559	2.51944	1.32162	1.10756	1.20872	1.32845	1.49814	0.773585	4.15936	4.9545	4.64607	10.5967	12.0686	9.31206
CAV2	1.42154	0.396324	0	0.115057	0.0391337	0.0797952	0.150398	0.117321	1.02699	1.19752	0.267532	4.46478	5.03774	3.9533
CBFA2T2	2.43852	7.03931	5.30497	5.47036	5.20681	7.23049	10.3056	8.59537	4.5721	6.31258	4.21826	9.35859	10.0513	8.80799
CBFB	9.13765	10.3473	14.3929	17.9747	14.463	14.811	12.2437	12.8817	14.2403	13.9336	19.3309	18.7823	17.3084	19.5097
CBL	16.7596	14.4243	14.9499	14.4942	14.4085	11.3995	12.5699	11.4674	9.59835	11.0689	10.6	10.3505	10.9855	13.0505
CBLB	6.62341	8.41178	11.868	11.5016	10.5811	9.53209	11.2759	13.2228	8.86146	6.92145	7.50672	7.62722	7.03906	4.59737
CBLC	7.92747	7.99563	8.69129	7.66634	5.06142	2.34091	2.14689	3.60199	0.650671	1.90837	1.24598	0	0	0
CBLL1	12.2549	12.0471	9.17863	10.9854	10.0382	9.88381	11.1573	9.16566	9.04214	9.46185	12.3951	8.89121	7.70475	6.28317
CBLN1	2.63115	1.69717	9.60133	11.7028	10.8692	1.37752	0.655983	1.11527	2.76057	1.00945	4.49036	1.58746	4.0014	2.69077
CBR1	38.8276	75.3151	30.5279	32.393	32.467	25.9079	23.2346	30.5034	26.4794	26.0562	20.2755	23.0245	25.328	22.5557
CBR4	12.1503	11.0541	10.7657	10.8954	9.52837	9.31321	9.31896	8.17576	7.37758	10.0194	9.40526	8.32903	8.35497	8.35875
CBS	165.818	182.939	147.158	133.629	138.646	61.2576	69.273	62.1724	87.8821	86.596	59.9846	37.835	38.0771	45.171
CBWD1	29.0892	23.7763	26.6135	25.6833	26.4954	16.9687	16.6708	14.7618	29.0711	30.4287	36.6465	13.2142	16.5565	13.6655
CBWD2	15.6773	11.9954	16.3517	15.4113	14.873	15.0135	14.6635	17.2858	23.1176	24.1232	24.4189	13.1983	15.9439	20.3749
CBWD3	1.39273	1.55489	0.785626	0.610308	0.808561	1.246	1.3749	0.983178	0.941596	1.7899	7.51224	0.878357	0.779736	0.882371
CBWD5	13.6607	9.56546	19.1411	20.1214	15.1127	19.0902	22.6847	25.0353	34.9504	36.6878	37.1442	19.872	16.0441	26.8167
CBX1	193.305	177.386	205.408	207.113	198.623	150.665	154.271	164.459	167.024	160.777	190.021	210.632	199.411	201.538
CBX2	48.8449	52.7604	74.6293	68.7274	72.1992	78.2883	80.9913	81.1766	58.0173	49.1665	42.3031	34.3061	26.4625	26.9944
CBX3	166.378	185.61	167.463	178.48	177.016	112.964	103.205	100.625	151.306	162.436	205.04	149.19	151.512	138.863
CBX4	12.8038	1.31202	3.09031	3.08461	3.11347	9.91298	7.63978	5.19827	4.85144	6.76988	4.13542	5.31695	7.04365	6.49053
CBX5	31.6602	39.4613	44.1706	50.6335	46.256	59.2234	59.4513	64.9288	46.7345	48.2816	44.3928	52.9864	50.4749	52.2541
CBX6	5.65854	5.45533	6.20886	5.9742	5.78334	7.02234	8.16278	8.84498	8.04914	7.74099	8.98223	10.4279	9.93143	10.3642
CBX8	3.46647	1.63659	2.98704	3.84377	3.8172	12.6661	8.82578	9.43752	13.0308	12.8082	5.48463	21.3238	18.5987	21.1829
CBY1	25.9088	24.4526	26.1278	28.1015	27.86	32.3567	25.5323	27.3597	35.831	33.8066	24.1582	32.1697	29.2628	28.5032
CC2D1A	4.92278	9.20742	9.28647	8.84267	8.8331	8.12113	10.3554	10.0915	5.24942	5.89427	5.27603	6.24202	6.73832	6.96064
CC2D1B	2.34454	3.78238	4.31924	4.12121	4.95475	4.97391	6.30887	5.45285	4.75839	4.37168	2.60418	6.07129	5.46645	5.6225
CC2D2A	3.36899	5.34943	4.84622	5.12796	4.61694	7.46865	6.28379	6.90772	8.87429	6.86525	5.29818	10.1663	8.90789	9.26496
CCAR1	35.5421	42.3212	42.7094	42.7509	42.5793	29.481	32.4633	33.227	50.8083	52.5517	72.6107	33.2762	32.6926	31.801
CCAR2	49.5283	51.3643	55.4323	55.7707	59.7755	60.1634	56.4813	58.2379	58.7661	67.7981	57.0378	49.6479	46.1125	47.4526
CCBL1	11.4617	12.7427	10.3635	8.18726	8.30339	11.3632	12.8498	12.5571	8.54733	3.51508	14.8357	6.45372	4.25994	8.44782
CCBL2	23.9313	27.4119	22.0899	27.6575	27.1478	11.3984	12.8134	14.0673	21.3604	25.096	21.0118	21.1529	18.6741	17.0595
CCDC101	6.01944	7.75428	6.88928	5.50338	7.8442	11.1993	11.7939	16.4552	7.14137	9.87378	14.2941	9.4302	9.79783	12.2186
CCDC102A	2.18825	3.04123	4.84041	4.79163	4.42417	6.39452	4.96754	6.98619	7.04886	6.97841	3.99015	5.93426	5.76849	5.81679
CCDC102B	0.429317	0.228427	0.342816	0.486472	0.323465	2.77101	2.00955	2.39861	1.68045	1.93202	6.50148	0.913976	0.700804	1.03509
CCDC106	9.24079	7.39812	6.25828	7.23089	6.23485	8.18188	11.2026	9.21574	7.56094	8.41219	2.6022	9.76448	8.49566	8.37788
CCDC107	5.43833	7.03543	7.38151	7.27458	7.36457	9.80418	8.79772	10.0294	11.6385	15.3749	10.0371	11.6758	13.3265	14.6723
CCDC109B	13.6928	10.6409	13.3668	12.1279	14.8403	7.915	5.59107	6.7617	30.6133	40.4251	26.5211	34.8256	32.6417	35.3542
CCDC112	7.66177	10.0446	9.22653	10.887	9.4175	7.71095	6.12496	7.15038	9.16571	6.94885	0.855616	10.3495	11.8292	9.90455
CCDC113	3.79989	4.00628	4.07379	4.09095	4.506	5.46235	6.0747	6.87412	3.095	3.08769	2.64178	2.68692	1.11407	2.35743
CCDC115	15.2421	17.1784	14.3818	12.9293	11.3219	10.9195	10.7185	12.3289	19.1244	16.7007	15.1187	17.5144	17.8864	22.2309
CCDC117	21.3978	24.3061	24.346	27.7219	21.5903	20.8637	22.7378	24.9056	14.5919	14.2131	15.8412	10.9068	9.46643	10.2446
CCDC12	40.4403	56.5587	49.7624	50.1149	59.9203	40.9561	42.8369	48.1713	46.2791	57.4968	61.2364	38.2802	37.8807	35.1135
CCDC120	5.80206	6.43825	6.56957	5.87188	7.14514	8.55461	6.99215	8.43803	6.33734	7.4993	5.70054	7.12446	6.61796	6.65538
CCDC124	92.6698	71.631	69.5622	71.8263	77.1242	82.7982	94.7576	85.5579	73.4596	56.5329	45.2247	63.1988	64.7492	59.2144
CCDC127	10.9804	16.9558	15.9868	15.2549	12.5776	26.0287	24.5513	26.8894	30.0898	23.1497	31.2368	14.6858	12.5571	12.7828
CCDC130	6.33249	8.00434	12.2993	9.8015	13.6595	16.9337	13.9465	16.6127	14.4014	10.3194	8.77853	15.3675	14.1081	13.0922
CCDC134	4.04464	3.92669	3.12209	3.61209	3.72144	5.10957	4.08351	4.96792	3.88957	3.21552	7.13841	4.04653	4.61167	2.22229
CCDC136	5.96895	6.05871	8.59861	8.23329	9.98804	14.8444	16.2241	19.3972	13.768	13.3959	11.1433	6.85919	7.74164	7.03173
CCDC137	31.2672	28.9716	27.804	27.9498	27.6317	27.6007	28.4218	20.5686	25.5643	21.4055	23.8278	16.6128	13.6951	13.123
CCDC138	6.28523	9.7852	13.7644	15.6667	14.7907	7.26267	6.32671	6.76964	9.44445	7.86576	8.2591	7.11446	6.04465	4.80282
CCDC14	13.8118	25.6166	34.3819	36.6253	34.8394	33.44	39.1337	39.9793	37.8258	41.2018	42.6295	36.9185	36.6136	37.8475
CCDC144NL-AS1	7.31645	8.71369	9.50334	9.0057	9.00903	14.1815	10.1557	11.2272	8.30058	10.1887	11.1702	5.63671	5.22668	5.63946
CCDC149	1.22413	2.15697	1.73135	1.49859	1.54169	2.18872	2.39361	3.1202	2.54479	1.74496	2.24733	5.17286	5.25186	7.11088
CCDC150	3.25105	4.52734	7.25903	7.23572	9.11153	10.008	9.84837	7.87118	11.5998	9.3049	7.66339	6.16078	5.07555	5.45565
CCDC152	9.76593	8.9692	9.74792	11.1411	10.4777	7.36394	8.02741	8.79352	9.01896	9.17999	13.5679	5.00445	2.91922	3.87963
CCDC160	4.15034	9.54369	19.3429	26.5686	23.6976	22.105	18.105	20.5432	18.4674	19.4764	39.2886	24.3835	15.6598	22.3686
CCDC167	12.5853	16.272	33.9332	33.9057	31.1892	51.2484	37.7939	46.2895	81.4981	74.4038	44.1495	95.4425	91.6432	90.7856
CCDC169	10.3736	9.45756	12.5276	13.02	12.0215	1.94197	3.54963	3.21543	3.08345	5.21788	2.55231	1.46376	1.14546	1.63104
CCDC169-SOHLH2	6.5081	3.02116	3.14769	1.97247	2.72285	1.48165	4.26843	2.8268	2.57168	0	0.00492325	0.669382	1.51539	0.726585
CCDC174	8.72459	9.30042	10.5342	7.79543	8.19919	10.585	11.3363	12.2682	10.5894	16.2657	15.1892	10.7748	8.81124	8.1808
CCDC177	0.281335	1.34903	6.63908	6.99539	7.78594	7.69167	7.98753	7.31428	4.05633	4.12194	10.2557	1.29375	1.31718	1.20819
CCDC18	4.70084	6.43212	5.74615	5.8739	6.72811	2.67801	3.96161	3.81253	4.14194	5.69491	7.94865	3.54496	3.47832	3.82455
CCDC181	4.31367	4.50286	5.78854	7.03685	7.19599	7.82142	5.28096	6.28495	12.2778	9.42685	12.1363	7.90216	6.44024	5.37906
CCDC184	0.875438	0.214476	0.479547	0.778884	0.395886	0.302286	0.531838	0.158526	1.91861	1.07929	1.39931	1.74442	5.2569	5.83026
CCDC22	3.01207	6.45702	5.5202	6.989	6.86073	10.9864	10.0716	10.7745	8.4942	6.22536	4.44319	10.5916	9.30933	10.0744
CCDC24	3.00435	5.8934	2.78159	3.03821	2.55069	4.18056	3.0569	3.16535	3.05599	2.636	1.81568	2.7628	2.34996	2.73584
CCDC25	18.1822	19.0688	16.4039	17.7552	15.6779	14.6433	14.8975	17.0189	18.8454	20.2853	27.6224	16.3187	15.2644	18.4179
CCDC28A	12.4648	9.22245	11.3191	12.1627	11.243	12.1141	9.42491	11.4345	9.48659	11.1081	9.63249	6.64181	4.76095	4.58689
CCDC28B	15.3633	18.2193	15.4203	14.4435	12.5728	13.8611	13.2401	10.0224	15.3416	9.82004	19.9542	16.8193	21.3011	18.3364
CCDC34	23.6906	16.68	23.4009	25.3192	21.5386	14.4157	12.6866	14.7803	22.7837	25.0637	39.0981	18.6185	17.7927	15.5404
CCDC43	19.1381	26.1397	23.7499	24.2285	22.7006	21.8972	16.8283	17.2333	20.8743	22.116	33.9276	20.4151	17.2145	19.01
CCDC47	55.9266	44.8203	48.9772	49.4497	50.0153	32.754	31.9522	30.4889	41.3122	37.8836	57.3003	36.6045	34.9221	35.0599
CCDC50	4.85509	4.08488	8.1381	8.14596	8.22989	12.1664	9.33988	9.81221	8.07591	8.0314	6.50281	12.624	12.7637	12.4592
CCDC51	15.8466	22.2962	16.1728	15.4712	14.9157	11.7519	14.0677	14.394	16.8803	11.9524	19.8322	12.1932	16.6724	11.9448
CCDC53	8.47807	7.08123	6.47659	8.99597	6.9422	8.81756	10.3648	10.0324	12.3354	13.8921	17.1196	13.2285	12.3999	15.5147
CCDC58	54.775	80.9292	55.8181	56.8701	44.0798	28.7087	33.2808	33.1744	46.8357	50.8693	74.0156	20.1302	26.5014	20.0222
CCDC59	36.5056	20.5545	22.1827	24.3929	22.1894	29.1964	26.2996	23.4581	19.3283	26.0387	26.1644	15.7211	17.556	14.8997
CCDC6	24.115	24.7109	25.2317	25.5916	26.5348	10.4255	11.0507	10.2007	12.8909	12.6715	18.036	15.1009	16.2852	18.159
CCDC61	4.25819	9.46387	5.25207	5.44895	4.86066	5.03921	5.58807	7.1066	2.18122	1.89604	0	2.72934	2.65133	2.99094
CCDC64	3.80936	8.5081	5.37664	5.07851	5.02613	4.13355	3.97608	3.413	3.88846	4.24457	4.98046	4.2798	6.53001	3.83542
CCDC66	5.6129	7.70127	7.10116	5.00036	5.06757	4.23724	6.19933	6.14766	8.18063	7.95553	17.0913	5.66131	6.46359	5.48802
CCDC69	7.86742	5.40093	2.91802	3.04527	2.90435	0.690173	0.761324	0.91795	1.73791	0.37834	0	1.52237	1.41179	1.90906
CCDC71	13.7208	20.4924	17.148	18.6141	20.2394	19.3552	17.8432	17.5896	18.303	13.4723	25.0992	12.7257	16.7047	14.2504
CCDC71L	4.29742	4.10794	5.91885	5.54072	5.68523	7.70182	7.00383	5.74002	6.65398	7.46335	8.99975	7.58002	10.0959	8.10244
CCDC74A	8.82353	5.00412	8.61439	8.58201	9.93162	5.75733	7.4291	7.12393	14.9132	8.57939	10.8845	11.756	11.0347	16.4224
CCDC74B	2.02442	1.72808	3.82075	2.20418	2.7359	1.51209	0.968829	0.757408	5.68813	2.22403	9.91278	3.29239	3.58082	4.87587
CCDC77	9.56951	24.3713	24.0983	23.0711	21.9642	20.5226	25.041	24.3991	33.4476	24.0706	18.3305	10.9324	8.53892	9.32438
CCDC8	9.82135	14.9354	9.38643	9.64547	8.69342	10.6545	11.0624	13.4439	7.05036	10.9621	6.05754	17.2488	13.1274	14.0177
CCDC80	0.6886	0.733403	3.30606	4.35277	5.36646	10.2293	6.41102	7.44585	3.0149	1.10886	3.67507	6.67102	5.83086	4.90028
CCDC82	6.61424	7.5264	10.0852	10.4455	9.37235	7.67457	8.83963	8.40656	10.9537	15.339	9.63763	19.3311	20.2547	20.1443
CCDC84	9.69103	6.6034	6.85366	6.56701	7.74711	11.5401	10.3617	10.6776	10.8292	6.77403	3.25517	5.46886	6.68721	3.0249
CCDC85B	20.9062	30.4327	19.8796	19.8933	20.0604	29.2209	25.8461	26.9493	18.7601	16.2877	14.6698	16.6801	17.6613	15.8673
CCDC85C	11.438	8.67591	20.2696	20.3133	19.5687	23.0063	20.6593	20.844	18.9608	18.0307	11.9457	25.2052	23.1444	25.4409
CCDC86	44.2952	40.6416	29.2545	28.9188	28.5448	32.8747	25.7126	24.9482	21.6204	23.9862	15.813	15.3586	16.0968	15.6936
CCDC88A	11.9414	12.0399	16.0174	16.0974	17.9983	10.8634	11.6048	12.1403	17.3025	18.2326	25.4392	17.53	19.646	20.5135
CCDC88B	1.73732	4.08434	4.05045	2.73404	3.27771	4.27018	6.11008	4.68055	0.927396	1.77839	1.52717	3.22801	2.7605	0.967817
CCDC88C	6.23045	6.95911	12.1722	11.6089	13.1973	13.4559	12.2153	11.6254	12.8006	13.9034	12.4499	11.6084	11.1738	12.7037
CCDC9	9.74584	11.7155	10.9046	10.7559	11.889	11.2876	13.2461	13.0479	10.5795	7.15806	14.4501	8.74799	7.64433	7.92587
CCDC90B	9.89831	11.5733	9.81026	10.8745	10.5891	9.82802	9.15031	8.63801	14.5538	13.575	12.6897	12.6448	16.2241	15.5403
CCDC91	5.80257	9.96193	6.20059	6.93572	7.30552	6.14733	4.84507	6.44761	8.80822	6.74722	16.5724	11.4995	12.3949	8.94842
CCDC92	0.402571	0.203622	0.393787	1.98972	2.00491	6.90932	8.30939	7.45804	6.84787	9.01052	2.11188	12.8501	13.2966	13.3764
CCDC93	4.07341	6.9371	5.57612	4.84063	4.90125	9.01495	10.1714	10.1715	9.83864	12.3102	10.593	14.8475	16.9673	17.3604
CCDC94	29.0471	22.0497	18.6935	20.5543	21.5258	20.4025	17.282	14.3988	14.5038	12.6309	21.9269	16.0268	15.591	15.2228
CCDC97	15.8869	12.2806	18.3132	15.6772	16.541	18.1828	16.1767	17.675	16.5927	16.5437	10.7408	16.0614	16.3848	15.0127
CCHE1	0.162924	0.14967	0.111541	0	0.138127	0.234472	0	0	4.81416	6.02656	3.41347	18.0222	16.5915	15.2015
CCK	0.943301	1.08163	1.96749	2.7746	1.41932	2.53426	0.446583	0.319435	7.38819	2.4066	5.04238	11.4741	3.01665	3.57921
CCKBR	2.27404	2.08942	17.4556	20.1267	21.6951	38.839	45.0108	44.4827	23.3606	20.6735	18.9507	15.4915	8.71874	10.7151
CCL2	2.14028	1.9736	5.65653	5.14198	5.88003	40.3454	10.7328	11.7126	6.13359	9.51701	3.87875	121.887	87.027	122.588
CCL26	8.85281	10.2303	1.14957	2.01099	1.26279	0	0	1.31213	0	0	0	0	0	0
CCM2	12.1168	12.6958	15.137	17.7651	17.239	16.7116	19.9368	17.9394	13.4354	16.9943	6.54929	15.7609	18.515	18.7124
CCNA1	1.99407	1.04623	0.365593	0.633467	0.584095	0.982757	1.80508	1.54386	1.04467	0.24238	0	5.12945	5.60204	4.01372
CCNA2	51.2235	66.5755	65.3756	69.0108	66.4229	40.7899	39.6233	39.6728	46.9182	38.4679	47.2759	37.1305	34.0338	34.4675
CCNB1	99.2912	174.796	119.536	133.211	130.382	96.0676	93.6628	94.337	173.584	163.777	227.222	87.5659	98.6908	98.4911
CCNB1IP1	230.478	141.294	165.349	158.97	152.172	126.289	140.368	141.274	95.4714	78.9254	114.702	69.5798	59.1884	56.1059
CCNB2	97.0277	91.6122	96.7134	106.296	106.242	111.967	102.634	107.548	118.493	101.068	140.044	61.1758	63.1654	61.9075
CCNC	66.5829	64.7011	48.6204	55.2842	45.8549	39.3881	28.5041	31.353	37.6049	41.2472	44.8345	18.8016	17.5628	20.2649
CCND1	74.9675	44.1213	86.7136	88.0397	87.6777	75.3903	73.2151	66.6142	39.8042	42.6931	35.2273	121.139	120.197	128.356
CCND2	17.6416	9.27733	12.3569	13.3204	10.0379	17.3681	19.7752	20.7307	18.6448	17.8649	23.7904	19.5376	15.6206	18.2792
CCND2-AS1	1.13694	1.05127	1.57526	0.344561	1.62221	1.12126	2.67078	0	1.55504	5.21554	0	2.90283	1.83616	2.49159
CCND3	10.738	8.28	7.15087	4.85636	6.37524	6.59075	6.48127	6.06312	6.56155	9.04938	9.2859	7.12	7.87814	7.08607
CCNDBP1	8.20444	7.23941	5.62965	6.903	7.29218	8.45631	6.90864	8.09831	8.49744	6.82875	13.9643	10.373	11.1141	11.7224
CCNE1	19.8992	20.9276	16.6838	16.6974	15.1124	10.8731	8.22382	8.74098	15.4752	10.4911	7.41648	7.98297	4.92116	6.29543
CCNE2	2.81803	1.99815	2.08119	2.76942	2.47257	2.69039	2.70442	2.41851	2.54142	4.82398	4.82651	5.22888	3.83307	4.42672
CCNF	12.1407	15.9809	19.8238	18.9136	19.3847	16.1856	21.3823	21.3602	11.0235	12.0793	6.80691	8.69869	7.39487	8.28974
CCNG1	361.558	268.232	267.523	290.125	256.568	150.022	164.135	172.324	154.772	150.882	176.9	179.45	189.644	197.344
CCNG2	2.58978	5.72782	11.35	14.8363	14.896	17.0423	15.2456	17.0258	12.7464	12.8238	9.75858	14.5441	14.3769	11.6085
CCNH	21.3786	26.1734	18.4521	20.9983	19.6546	20.5989	19.2903	18.2937	28.0941	27.4494	17.3382	17.1662	17.9639	14.3763
CCNI	100.968	83.9624	109.478	121.966	120.872	117.35	119.217	135.49	98.0383	99.7327	102.709	126.337	128.034	129.162
CCNJ	21.6806	19.258	18.3799	21.2703	19.1165	16.6433	12.7078	14.0594	17.1551	21.8194	19.0249	20.1916	17.3725	15.7943
CCNJL	7.58697	12.7863	9.02029	9.68457	8.77806	9.57646	8.13555	8.87982	9.81766	8.13571	13.8373	6.63792	5.95056	7.36728
CCNK	31.7279	28.2671	30.1349	28.9734	29.7527	31.3707	29.0785	30.0667	22.7443	22.7415	14.305	19.6518	18.9922	20.6936
CCNL1	32.2144	23.2822	28.4138	24.36	25.6655	39.4619	40.9049	33.7083	39.2978	40.1975	50.3467	28.0386	28.3622	27.7668
CCNL2	42.6005	49.2869	69.9631	57.8352	69.9948	73.3438	77.8675	81.7059	76.5926	83.1564	75.9073	94.2157	89.6392	82.5477
CCNT1	16.8953	10.2743	10.7124	9.96628	10.7589	10.378	10.1103	9.32623	12.0557	13.5679	8.92603	9.73843	9.29011	8.97567
CCNT2	14.8538	14.3909	12.6298	13.4791	12.5227	12.5723	12.1861	13.0274	16.2068	18.0838	22.644	13.0246	13.7606	11.5499
CCNY	15.9832	14.5189	17.3163	18.2243	19.3685	17.3823	16.3373	16.9898	17.2963	15.9657	19.1999	19.0675	20.3542	18.9809
CCNYL1	20.5071	13.352	16.8786	17.0358	17.3114	8.06126	7.9014	8.76851	12.7218	15.2898	19.7229	17.8092	15.2555	17.1086
CCP110	6.36796	4.6729	5.82558	5.90307	6.00703	4.3798	4.85505	4.96374	6.21188	6.78872	9.75571	6.06932	6.53529	6.60343
CCPG1	7.03477	4.87325	7.63759	5.58492	5.9713	5.16718	7.30032	7.71895	7.00276	3.53696	4.48363	13.3403	15.5049	13.3474
CCS	21.8047	25.5844	26.4343	25.1676	25.7247	21.2657	24.3638	22.3911	13.2405	19.1871	18.4005	18.1199	12.1391	15.1799
CCSAP	4.03869	9.40883	7.94907	7.23723	6.15766	5.51472	5.44796	5.04966	3.30527	3.06036	2.84544	5.49438	6.01189	5.66363
CCSER2	3.62769	4.71525	6.4008	6.78559	5.2788	5.81958	5.78138	5.48339	4.13724	3.35532	10.8586	7.71165	9.94971	8.77078
CCT2	232.654	246.429	194.379	215.763	207.861	178.822	160.973	166.492	283.011	263.398	340.787	143.23	148.983	142.075
CCT3	212.211	309.927	245.424	259.873	257.259	220.542	203.251	217.275	291.67	268.796	356.616	138.635	145.193	136.502
CCT4	269.465	228.337	180.003	185.273	171.754	185.821	195.711	191.392	151.776	118.975	151.878	91.6563	95.4277	89.0587
CCT5	209.095	201.039	162.688	171.837	160.055	135.702	132.631	122.394	183.536	202.052	249.207	98.3995	105.957	97.8786
CCT6A	223.095	222.625	193.772	204.406	197.749	164.463	152.299	145.004	192.611	190.306	263.377	104.568	111.759	101.658
CCT6P1	6.6641	5.23964	6.10754	5.72351	6.26744	3.39098	3.07982	2.06902	3.44011	1.63226	2.31943	4.98405	4.94876	3.70688
CCT7	356.062	309.031	225.815	234.593	227.719	232.948	228.949	219.928	262.782	258.198	279.345	171.801	173.222	167.963
CCT8	252.386	250.737	191.423	203.625	190.39	152.58	162.806	164.904	200.815	167.873	266.525	110.763	110.736	108.003
CCZ1	26.1521	23.1115	27.8344	24.9529	23.8285	16.9426	25.6589	17.7729	21.3445	26.0275	33.5988	22.0582	20.289	19.9028
CCZ1B	19.7366	26.6796	29.6783	22.5765	24.2367	12.6457	14.1823	14.0294	17.1736	22.8529	10.1444	23.1884	17.3577	19.6098
CD151	91.7524	65.0191	48.35	53.8662	47.309	50.7678	43.2074	44.8058	43.4623	43.3339	39.89	91.3566	100.817	102.903
CD164	49.6029	45.9285	40.4789	46.9536	41.7026	33.1256	27.9127	31.4979	35.4479	46.4018	53.8792	51.4368	61.8176	53.4359
CD200	20.4597	36.7332	17.3531	16.5665	17.5383	18.2366	18.4554	20.4538	28.7916	33.2314	32.4139	23.4751	32.1658	28.6331
CD24	1668.03	1524.89	829.84	789.716	765.416	195.035	191.663	196.919	312.291	292.576	411.134	173.581	180.685	162.381
CD276	68.0293	35.6659	41.736	38.2705	44.9236	51.2598	48.4336	52.6285	43.5799	44.5624	37.6	65.1821	62.8043	74.333
CD2AP	15.6144	17.6618	18.0213	18.4082	17.9704	10.8506	11.4414	11.2476	9.74271	8.82554	8.24057	6.74205	7.15006	6.29283
CD2BP2	40.5359	34.1003	35.0834	36.147	38.6683	37.0744	32.585	34.4574	38.3293	34.0309	34.9737	34.8391	35.2527	32.3399
CD320	41.1568	40.0807	25.2247	22.703	24.0955	19.1541	28.8928	22.0439	28.8221	26.3877	30.4881	26.4517	29.5988	25.4626
CD3EAP	8.27512	9.84462	9.20576	7.80607	8.17896	4.52735	6.33647	5.23278	4.49161	3.96375	8.53604	1.77439	1.76872	1.5945
CD40	5.90445	6.54054	7.28888	7.84382	6.58528	4.55566	4.21384	4.45976	1.83864	0.610717	0	0	0.180359	0
CD46	47.9247	57.4466	36.7516	32.4655	31.5818	24.5784	26.0099	24.3739	27.9249	28.5098	40.3624	59.282	58.5461	60.7625
CD47	4.54056	3.07958	10.2913	9.54558	8.95612	11.0533	10.6064	9.65302	5.1753	4.89097	4.96108	15.7461	17.6827	13.8953
CD52	3.99282	10.6782	3.69484	9.71618	6.46749	12.7115	10.7765	7.66959	5.46466	9.96725	0	0.33997	1.28724	0
CD55	22.9359	7.32755	9.1492	10.3502	7.8659	6.85387	9.18586	7.09646	4.06059	4.38135	3.80542	4.57393	3.34906	2.20996
CD58	2.0516	2.07522	1.92481	3.79268	2.3768	2.08689	1.5576	1.51864	2.06588	3.32522	5.37626	7.45887	7.10938	10.425
CD59	13.452	10.6954	10.5869	9.75081	8.23687	9.61985	9.70827	8.54485	15.0252	17.3341	21.3886	33.1154	38.8996	37.3982
CD63	316.515	264.951	248.24	245.673	233.741	281.998	259.29	230.044	262.399	288.443	303.11	292.679	355.32	331.288
CD74	43.3747	25.3372	19.2434	15.5994	20.3944	20.1469	17.898	17.9455	14.8114	10.0843	13.794	12.6547	8.23758	19.1965
CD81	184.1	121.195	123.025	112.823	123.205	153.455	148.086	137.449	119.363	142.47	105.811	144.688	136.452	153.229
CD82	8.44052	1.86208	2.69027	3.31021	4.8705	22.3643	14.3194	20.1809	3.56676	1.32578	0	6.20972	5.61451	6.60051
CD83	5.38147	4.23826	1.80453	1.53289	1.36058	1.79637	1.23702	1.34835	3.38514	3.98604	5.10955	5.97073	5.35358	5.79629
CD9	105.055	136.991	35.1068	37.9782	26.9423	17.9404	18.8157	17.8507	21.5483	25.7161	31.0756	47.3967	36.5554	39.6226
CD99	31.9825	12.2823	23.7196	18.076	21.2194	10.8926	21.2736	19.7381	32.5855	36.0853	12.0809	90.2787	43.2008	82.5867
CD99L2	12.8052	8.59826	9.19556	8.68363	11.0738	20.9163	21.3742	23.6196	29.4345	33.7701	22.7338	53.4579	56.4826	58.8202
CDA	3.71537	10.73	11.3224	11.3562	9.77047	3.97828	3.3877	4.55607	1.68384	3.19119	4.43032	0.129402	0	0
CDADC1	1.12446	0.819552	0.914592	1.16216	1.15813	1.48586	1.58477	1.10338	1.81135	3.41239	6.72508	2.44594	2.73141	2.62949
CDAN1	1.94781	3.50115	2.84251	2.72785	3.11404	5.69604	5.31225	4.81551	3.81777	2.48809	1.29592	4.41555	4.16746	4.88806
CDC123	120.125	108.962	108.085	99.1488	98.2365	73.4073	70.1422	69.4707	105.318	100.861	152.295	52.8966	52.4713	54.4822
CDC14A	3.13289	2.10428	4.48931	3.81395	3.85717	6.09521	5.81523	7.2251	4.6144	3.99566	2.78482	4.47784	3.23756	3.54299
CDC14B	11.8541	17.9632	12.3196	11.3873	11.7156	13.3457	12.7397	12.0623	11.6249	10.5669	11.7136	10.6709	9.47948	12.6354
CDC16	43.1135	48.6423	44.0552	43.1185	42.4528	26.3899	29.24	29.6112	43.1975	46.0231	48.6129	40.7406	42.425	41.0289
CDC20	130.743	146.638	107.82	106.494	118.994	105.071	113.509	102.818	89.4644	79.1384	82.5051	56.4787	45.1919	48.7576
CDC23	29.7467	30.6138	32.136	33.9733	31.7893	28.8802	30.6765	32.3517	29.7271	31.4013	36.0456	26.1292	24.2207	24.3003
CDC25A	45.2928	31.7951	29.7471	30.0722	29.5952	24.0182	20.669	23.2414	30.8154	31.8901	34.0842	17.6823	13.9644	12.4106
CDC25B	6.33197	9.51421	8.83052	8.09491	9.31035	10.2612	12.0469	9.26291	13.4345	13.1429	8.86647	24.8559	22.8173	24.0385
CDC25C	14.8644	18.0229	16.1121	15.3959	16.2411	13.3206	12.4205	14.2077	25.359	30.241	31.4587	9.40718	9.32103	10.8881
CDC26	31.149	35.9588	28.1873	34.5355	32.7417	24.2548	22.2438	22.7914	45.5512	28.3389	39.3369	20.1832	19.3043	18.6385
CDC27	8.40627	15.2539	13.9722	15.4316	15.5778	12.8688	12.5433	11.2347	15.0077	16.1674	12.2947	18.0177	18.8165	18.0799
CDC34	72.5447	68.2002	65.7602	66.6388	60.4727	72.5208	73.665	70.9137	60.1357	48.912	46.1512	54.6602	59.4175	58.1107
CDC37	96.0149	117.051	109.1	110.988	122.219	98.6523	90.4942	93.0134	114.511	92.5064	107.033	76.2047	79.5217	78.4483
CDC37L1	6.98863	8.28112	7.09511	7.67764	6.81334	5.97671	4.11327	4.59848	5.73575	5.47505	0.404482	4.11799	3.57073	3.43552
CDC37L1-AS1	0	8.52953	0	2.23644	1.03817	7.38718	0	5.18517	2.13387	0	0	10.1815	12.4572	10.5838
CDC40	10.2921	12.2047	10.8058	11.1999	10.3082	9.07649	9.79523	10.4759	8.30412	9.74373	10.868	6.3732	7.01248	5.91113
CDC42	154.069	138.504	128.443	144.654	127.58	116.131	96.5043	96.4677	143.395	129.175	166.134	145.297	167.618	157.603
CDC42BPA	3.92461	6.0479	6.01262	6.64287	6.64425	5.96355	6.23398	6.47539	6.32327	7.78285	6.32164	10.6135	10.5929	10.1451
CDC42BPB	20.4738	19.6879	22.3275	20.7226	22.3643	30.6388	33.7658	29.5705	17.7595	21.2039	13.3706	21.425	23.1762	25.9231
CDC42EP1	11.8768	3.28554	5.83813	4.54662	5.46923	8.7609	5.52621	5.57712	5.36002	7.9694	6.86006	15.3661	16.4388	17.9318
CDC42EP2	1.92632	7.14376	3.95858	4.59404	4.08465	5.84551	5.32591	4.97995	3.59408	3.40228	0	4.85068	3.43399	3.37113
CDC42EP3	22.2045	3.45187	10.8106	10.7879	10.8362	12.5051	14.1639	11.0143	9.19437	8.09849	10.1942	11.3124	9.04681	7.54531
CDC42EP4	45.0502	11.4493	19.2827	18.3766	18.3614	14.302	13.4976	16.6154	21.7046	22.646	12.5605	20.064	20.2539	20.9075
CDC42EP5	5.77192	7.71787	7.49476	5.01419	2.37744	12.5052	12.2779	9.86826	1.52862	0	0	8.98764	4.90113	2.45334
CDC42SE1	26.8886	32.4023	26.4947	25.9326	26.5309	38.4032	33.6511	27.8793	28.0384	33.6704	22.0106	28.1512	26.4676	31.962
CDC42SE2	12.4297	12.6714	20.6675	22.2433	19.3237	12.1328	12.2559	13.2323	10.4031	11.8502	17.5447	12.7016	11.6841	12.6337
CDC45	9.47807	13.4546	16.3876	20.0869	18.6856	10.8425	12.3546	14.6559	14.254	13.8684	11.0808	12.6266	10.5301	13.4607
CDC5L	19.7489	21.1815	23.5004	25.6147	23.1322	26.925	24.0092	25.5661	34.0076	29.5953	46.124	20.5381	19.5356	20.1772
CDC6	44.9412	38.3049	69.1093	69.6687	68.3223	42.8772	32.949	35.6955	55.2858	50.0438	43.9643	22.4822	17.8997	16.1529
CDC7	22.6178	40.3357	41.6939	43.5211	42.9936	31.4308	32.7294	33.0549	51.5328	47.0599	76.8596	23.9019	18.5079	19.178
CDC73	7.43956	11.4358	11.4233	11.17	10.4404	9.36795	9.80264	9.25339	12.3184	10.3491	19.5266	7.85688	8.39498	9.3383
CDCA2	15.6326	16.7586	18.655	19.3527	18.3699	17.7212	17.2178	16.7394	20.6414	21.5977	18.8938	8.64709	7.86632	8.30153
CDCA3	13.1383	18.5197	15.7055	15.7285	15.5054	19.4612	16.2441	16.6559	20.4478	18.7273	16.1074	14.434	12.9529	15.6566
CDCA4	23.8112	31.3077	50.104	51.7424	55.5752	42.7952	41.481	36.6414	43.6945	28.5626	26.0246	21.1696	15.5457	17.053
CDCA5	58.6981	55.1771	58.9785	53.6533	60.8641	46.7621	49.3486	44.9708	39.8939	28.1146	31.1928	24.3072	19.8295	19.8782
CDCA7	26.3259	46.9469	38.3186	39.2801	41.9493	19.1083	19.8769	18.1823	28.6168	24.6157	24.8543	20.2571	13.1672	13.8823
CDCA7L	38.5964	57.6602	35.4266	35.6778	33.8475	17.7303	17.5211	15.0721	25.5438	26.0353	33.9783	20.3095	17.6125	22.265
CDCA8	37.835	33.9757	36.1113	37.824	39.7986	43.3198	39.0992	40.1561	35.1773	38.2038	37.6188	23.5925	20.6584	21.6135
CDH1	147.848	107.685	109.437	101.089	93.8555	32.6474	35.146	30.5814	14.2767	12.9328	19.4587	5.42749	0.0791673	0.406139
CDH10	0.384984	0.106065	0.118534	0.136821	0.260983	1.01503	0.677306	0.85504	3.70699	5.03984	4.90919	6.66838	4.26201	7.62078
CDH11	2.01243	2.1754	2.93178	3.28745	3.51482	7.76594	8.29315	8.22191	39.5418	54.1265	45.0912	63.0195	55.846	92.3192
CDH13	3.67944	0.60195	0.575933	0.64269	0.671455	0.0446864	0	0.0312373	2.0474	1.94296	4.25287	8.66968	11.9203	12.556
CDH2	21.3923	6.59902	34.6383	42.7492	49.8399	108.035	91.1025	107.357	110.002	143.553	121.176	141.038	148.143	170.288
CDH20	0.517128	0.0431806	0.723961	0.668699	0.916489	3.24918	1.65341	2.3214	29.2008	30.1336	31.5881	29.8331	25.2323	47.2348
CDH23	0.976068	1.26217	2.07611	2.28371	2.31113	4.33257	4.05762	5.33133	2.61672	3.89535	4.3856	3.95355	2.97575	3.03313
CDH24	7.15402	5.12168	10.5182	9.91542	11.5051	14.7625	13.4583	13.0228	11.0673	10.997	7.64356	8.64771	7.67911	8.71508
CDH3	67.6721	56.6174	33.62	29.0165	24.7104	12.337	12.6891	10.8751	8.09747	8.48414	12.412	15.3401	9.74706	9.3477
CDH4	1.80253	1.65481	2.36807	2.9655	2.79601	1.84952	2.0344	2.23333	4.40061	5.32445	3.66124	8.07237	8.8553	8.91765
CDH6	1.16954	0.0951222	11.4609	12.0944	13.2252	25.8107	20.3411	16.9815	16.6311	17.1868	14.0984	52.6155	57.9446	72.276
CDH7	0.543386	0.272248	0.912954	1.14019	0.845499	0.128003	0.433102	0.425137	0.812029	1.07638	0	5.24779	8.17036	3.49208
CDH8	2.03929	1.00816	3.35249	4.08483	3.65412	7.02361	7.17681	6.90218	2.47166	2.34707	2.08025	3.78727	4.48429	3.49998
CDIP1	33.2754	28.3954	24.3725	21.5117	24.1089	21.8829	25.2601	25.1173	20.4797	20.3119	21.1558	16.1094	17.1918	18.6718
CDIPT	39.956	30.4696	26.4336	27.3981	30.5072	31.7133	30.035	31.8556	29.5482	32.5808	39.2594	26.9648	32.4481	32.9144
CDK1	34.4018	74.8615	52.0664	64.9022	51.3563	53.7635	55.3994	66.6051	75.518	67.4412	90.3203	60.692	61.4828	63.6496
CDK10	13.656	15.8514	18.546	16.2719	18.6523	15.4395	20.4632	18.9028	5.27637	7.09949	2.98522	3.64266	3.48504	3.93661
CDK11A	5.85198	4.49367	4.47072	3.70481	5.09588	6.52896	7.56223	6.25876	2.84444	3.87242	1.67888	3.58913	2.66097	3.22574
CDK11B	8.31462	10.8197	11.2629	11.9864	10.5702	11.3352	13.1121	13.0722	9.11569	12.0477	6.83308	11.9294	7.88699	9.78486
CDK12	18.7581	16.8643	19.3699	20.5634	20.7951	20.66	19.1182	17.2065	16.8886	17.162	20.0876	11.417	11.3965	11.4361
CDK13	12.4741	12.599	11.6781	12.0879	11.7144	12.7052	12.3489	14.3159	12.1736	12.191	11.1519	13.8058	13.7997	12.4896
CDK14	2.06604	6.28754	8.43622	10.5563	9.77443	11.3144	9.33164	9.63507	13.833	13.723	12.7393	15.4542	15.3919	15.5552
CDK16	112.373	91.4275	79.0709	71.702	74.9238	87.7481	96.1436	95.9925	62.883	67.7637	56.0492	96.8317	96.3951	103.516
CDK17	7.93463	6.67029	11.2996	13.4589	11.9763	8.92504	9.22376	10.3062	11.7532	10.283	16.0101	9.4299	10.5424	11.7205
CDK18	12.3032	16.3789	15.4809	14.5437	14.6634	16.8441	20.5163	17.6213	6.87411	7.25453	2.04167	7.81382	5.15708	11.1316
CDK19	1.93055	2.1422	2.54688	2.04827	2.06154	2.41548	2.78526	2.44927	3.283	2.94296	2.05233	8.81583	10.7636	10.9098
CDK2	26.4523	26.9747	30.0136	34.4354	31.9003	38.4736	33.4239	33.7184	31.9426	33.2418	42.3042	39.3968	33.996	39.2037
CDK20	1.12378	1.66353	2.43721	2.09253	2.85372	2.42573	3.76314	3.83921	7.51045	8.08846	4.32289	10.4964	12.9449	11.6459
CDK2AP1	177.39	118.674	152.282	154.689	161.986	48.1406	44.146	35.9254	104.789	105.944	122.055	103.562	110.431	117.452
CDK2AP2	28.7338	19.0257	14.4895	12.1017	15.8111	15.2539	14.3648	12.0822	20.1517	19.4687	13.9088	18.5727	27.8512	26.3757
CDK3	4.54336	7.43089	4.8218	2.54389	3.16843	4.96886	6.31108	6.52464	4.15185	4.54063	2.31482	1.9084	1.84629	2.56388
CDK4	105.013	117.788	114.696	117.945	121.985	91.8649	87.6333	91.3267	167.104	159.732	148.644	107.159	109.168	107.092
CDK5	7.5488	6.47432	4.55388	4.34672	5.10978	4.23163	3.48485	5.36366	7.2814	5.90363	10.3114	12.0982	14.5873	12.3764
CDK5R1	5.44974	4.25366	5.2077	4.96152	4.90597	3.93197	5.4388	5.52847	3.5998	3.52976	4.37303	8.95411	13.4499	9.08656
CDK5R2	0.107389	0.0986509	0.0551389	0.14327	0.182084	0.324565	0.0699172	0.36472	0.094565	0	0.399677	2.75714	5.15263	1.97361
CDK5RAP1	16.6994	21.5825	18.7557	17.9552	21.8875	16.0721	21.0222	18.3667	14.6415	17.0841	26.4816	12.2871	11.0036	10.7607
CDK5RAP2	8.46246	13.6483	18.3515	17.2113	17.8197	24.8362	26.5331	25.383	21.7738	23.9729	21.494	21.6745	18.8224	18.9341
CDK5RAP3	31.1108	46.0631	65.6957	56.6299	63.1441	65.8148	69.2004	67.1669	56.4112	73.4027	69.3481	70.0279	68.4096	67.0923
CDK6	10.1347	5.47648	4.42775	4.69975	4.72242	1.70067	1.74846	1.40888	2.25405	3.27056	4.21345	8.24071	7.65995	9.49754
CDK7	33.241	45.9763	35.3727	37.5135	34.0727	33.3625	22.4648	25.1814	30.7513	35.6144	53.7806	16.9581	18.6409	16.8758
CDK8	16.2672	12.5212	15.6509	16.9941	14.0742	21.0663	21.9858	25.0337	16.7438	8.73787	16.3369	15.5986	17.483	16.8373
CDK9	19.7572	28.1606	25.4329	22.2736	26.0356	22.7378	20.8521	20.8325	18.5124	17.4813	17.1125	22.6075	22.7944	24.1702
CDKAL1	3.61212	8.72196	8.24802	8.5113	9.18315	8.54172	10.1539	10.5027	8.3162	10.7945	5.40972	6.43888	6.79879	6.15923
CDKL5	4.66558	5.48858	6.2921	5.65269	6.20804	3.54981	5.9545	5.36543	5.70499	4.95852	5.65798	2.54149	3.58869	3.45288
CDKN1A	21.587	3.29065	5.73671	7.00134	7.36123	28.3928	40.3401	37.6009	27.1796	26.9716	27.5355	35.5702	61.6244	42.9675
CDKN1B	23.9026	23.5898	20.5101	22.8877	19.7622	22.616	28.5656	30.1556	46.0471	39.6283	34.5508	30.9443	29.1515	28.6668
CDKN1C	12.1723	8.89297	9.93792	9.23299	6.06072	11.539	12.9712	13.445	16.5596	21.0797	18.3259	36.242	38.6726	34.8622
CDKN2AIP	18.9329	13.4286	18.2039	18.6357	15.9065	17.7356	20.4901	14.6157	17.837	16.9744	21.0782	15.6127	14.7619	15.0771
CDKN2AIPNL	56.4403	45.0556	37.0446	39.4642	32.3057	27.824	25.6079	31.9116	32.4096	31.0465	27.9243	22.5013	24.2215	20.7413
CDKN2C	0.332146	0	0.0682496	0	0.100368	0.43239	0.53664	0.0901734	1.16981	0.614093	0	4.51861	6.92915	4.29539
CDKN2D	4.17327	2.23004	2.99508	2.64398	1.6151	3.41047	3.95127	1.51607	3.14233	4.03052	0	15.7749	19.8354	19.3629
CDKN3	27.9286	39.1039	24.7904	26.0738	23.6159	41.4894	29.3707	34.8407	39.9624	40.8267	16.8823	26.5349	35.9417	27.6877
CDO1	21.3823	14.415	7.60395	9.45293	8.09068	12.5092	12.0424	11.2315	21.1242	29.1781	23.7358	28.7444	40.6937	25.7686
CDON	2.80476	4.63994	6.23799	5.79543	5.55938	18.8686	11.731	13.8438	6.46555	8.25356	7.78306	48.3685	22.2653	33.094
CDPF1	4.39603	7.2756	6.63212	5.14204	4.9759	8.36776	9.1373	7.19112	7.05144	14.662	12.7226	5.6896	3.72525	6.44194
CDR1	1.8446	0.530205	0.356005	0.102979	0.391696	0.743442	0.748139	0	0.338231	1.06428	1.1388	3.44549	5.29504	6.18938
CDR2	18.5697	15.2692	16.8113	17.7991	14.8949	19.3812	12.8077	13.4756	8.90901	9.00272	6.35985	13.0842	13.4438	12.515
CDR2L	16.4422	11.4961	11.4283	10.8892	10.4493	9.0456	11.9806	8.85904	10.3998	9.76691	6.25091	7.24599	6.22395	7.99606
CDRT4	1.6228	0.00169297	1.46411	2.54466	0.430514	4.90382	5.02177	2.54764	2.46272	0.000432759	0	0.581183	3.60633	0.511418
CDS1	4.84285	5.18322	2.38129	3.2058	2.06339	1.99548	1.4385	1.16968	2.60804	3.77891	2.82577	6.3473	4.94267	6.78062
CDS2	9.81856	10.1341	10.3597	11.4307	10.1535	15.3762	14.691	14.9129	12.2496	13.9495	13.2382	16.1128	17.2038	18.1054
CDT1	26.4964	29.5311	33.3207	29.0811	30.504	21.6649	25.0756	23.796	18.6663	16.08	22.2118	13.3059	8.4517	10.1319
CDV3	60.1045	72.2427	69.4808	70.7163	67.8545	78.7648	76.5101	65.2296	59.271	63.2523	82.8412	90.7265	92.1616	92.7801
CDX4	8.26873	2.72084	1.01642	0.176863	1.17352	0.168317	0	0.17674	0.461768	0	0	0	0	0
CDYL	41.2084	39.7323	32.977	32.3477	29.595	23.506	22.6722	21.8025	26.5329	19.897	31.1519	12.4072	11.5518	10.0692
CEBPB	14.8802	7.56105	5.05918	4.84229	3.31484	8.82538	7.80136	7.51142	6.2298	6.07247	6.83896	4.5651	5.98295	5.98071
CEBPD	2.65528	2.10951	1.11834	0.970649	2.15322	2.64526	2.03581	1.79617	1.41632	0	0	5.64181	6.13202	2.61446
CEBPG	35.7752	23.3419	28.6963	28.8352	23.9895	27.8281	27.474	24.8661	29.3378	27.8263	34.1539	33.4054	31.5	30.2067
CEBPZ	111.626	106.87	75.7521	75.7805	74.3989	32.4834	33.3919	34.7693	54.1202	49.5327	63.0874	21.9304	22.2147	23.4031
CEBPZOS	30.5466	53.7567	15.7683	18.2328	14.7321	11.3016	11.6557	12.5873	14.2329	13.9492	15.123	12.7991	14.2132	13.3984
CECR1	23.474	28.1008	27.4364	24.9465	23.6151	22.6877	27.7536	29.9964	9.84769	13.0413	7.16582	7.528	5.03771	5.6155
CECR2	32.0429	27.331	31.3489	29.1825	31.8583	29.6122	33.9103	35.5669	14.9562	12.7437	12.2848	6.54451	4.00709	4.4298
CECR5	48.9085	56.0633	30.9133	33.3632	26.7754	23.4188	28.739	28.5024	23.6837	20.0712	31.114	19.2522	17.8197	17.9007
CECR6	8.94926	5.28299	5.63421	4.84779	6.38987	4.70681	6.01462	7.34833	3.39671	2.12918	2.21642	3.01763	4.95842	3.40021
CELF1	39.6391	46.0607	48.2992	46.4059	46.3883	45.2002	44.777	45.8665	31.1508	34.6039	33.9726	28.2366	26.459	25.6429
CELF2	7.44047	5.54354	12.6665	11.4014	11.9452	6.89867	9.03914	7.79411	11.9327	12.2184	15.1325	21.284	23.8664	22.4609
CELF3	0.307525	0.177025	0.412495	0.461916	0.439261	0.307056	0.270009	0.555052	1.57951	1.01155	1.16024	4.99759	10.8135	4.97742
CELF4	0.484631	0.397173	0.273115	0.236398	0.197318	0.359645	0.303594	0.512905	0.273493	0.169318	0	2.34896	5.21896	2.55827
CELF5	3.49611	4.01583	5.21741	4.50574	5.17722	4.40017	5.63828	6.48459	7.0299	7.55111	4.88992	4.35088	6.62086	7.18144
CELSR1	4.76969	3.5855	8.14628	8.2043	9.03239	9.98264	9.29406	11.3404	4.48428	4.33418	2.77322	6.76025	5.77314	6.90767
CELSR2	9.82167	8.49809	14.5276	14.6589	16.1552	14.0818	17.1319	20.3921	16.3962	21.7633	16.229	21.2527	18.9796	22.779
CELSR3	5.06309	7.47772	8.88144	7.28067	8.21688	8.44707	10.2555	10.1083	5.77365	6.03284	4.21018	5.09893	5.32618	4.67471
CELSR3-AS1	0	0	0	0	0	0	0	0	0	0	0	0	0	7.36336
CEMP1	8.99954	17.2413	20.1788	13.6511	16.3779	11.7715	15.3185	13.4003	14.7946	13.6674	14.6751	11.5594	11.5848	12.0773
CEND1	4.26707	4.16273	8.50631	5.43434	6.79911	1.6505	2.8298	2.12506	5.82641	5.79279	7.68673	5.1387	6.38837	4.34838
CENPA	12.2347	16.3585	17.214	17.5254	13.5295	27.8701	23.0324	25.9612	24.4427	19.6537	25.6677	15.3637	17.8683	19.3697
CENPB	16.2649	19.1521	19.8536	19.2938	18.9562	16.0121	17.8605	14.9934	17.9042	13.7975	15.5323	31.2364	28.6648	31.8637
CENPBD1	5.56024	4.14166	3.71813	3.80114	3.81866	4.7704	4.99273	4.78529	3.21045	3.51202	4.62347	1.94579	2.13734	2.396
CENPBD1P1	7.06182	8.89005	9.77248	9.16546	9.6152	11.0422	13.0797	14.3488	12.8112	10.8824	11.1353	14.291	14.6137	15.1455
CENPC	7.95387	9.66675	11.8999	12.2009	11.6696	11.6809	13.3814	12.5724	9.13073	12.1541	17.5286	8.88624	8.80006	8.01961
CENPE	5.56498	10.8605	9.12134	9.32167	9.35551	8.39881	8.61887	10.0754	12.8072	14.9957	19.0637	9.66031	10.451	12.4329
CENPF	29.6025	40.7955	55.3685	57.6641	60.4641	55.7148	59.0283	62.6968	85.1056	102.213	123.835	49.7883	51.702	58.738
CENPH	98.1641	72.8652	77.9176	92.2816	81.9119	58.2404	54.1345	60.0534	50.9879	50.8214	40.5615	33.171	26.51	29.6534
CENPI	1.69247	6.26752	8.74405	8.98434	9.55042	4.20201	4.20121	5.00585	5.7752	5.64928	5.03076	4.58043	5.54167	5.58291
CENPJ	5.46504	11.1	10.6797	11.6656	11.8082	11.8083	14.0402	12.7371	16.2981	17.7037	20.131	7.50778	8.59548	9.42531
CENPK	17.7034	21.7121	29.7838	31.5177	27.2899	22.1699	24.0327	18.6727	21.9285	19.0928	35.1819	18.5361	16.7223	19.8265
CENPL	7.86484	3.96869	4.24657	5.65815	4.9682	6.14544	5.87201	6.65399	5.54727	5.74065	3.13762	5.32743	4.34613	4.53944
CENPM	20.4859	24.7663	15.9999	20.7551	16.0614	20.4956	17.0499	14.6489	29.2099	25.0719	26.278	16.3258	16.9891	16.7603
CENPN	27.5406	21.9813	26.9456	29.6117	31.9319	24.8711	23.0669	22.5112	45.5752	35.7605	46.9687	20.2452	20.1562	19.2685
CENPO	17.6252	17.6585	20.994	18.9412	21.8612	17.0297	16.4899	17.3449	18.2899	16.5197	14.1205	14.374	13.5787	14.0333
CENPQ	12.1839	12.9396	15.3182	15.9938	16.276	8.15882	9.79353	8.63347	11.4512	13.6543	18.8186	9.7158	7.16768	7.98918
CENPT	9.62527	19.5617	21.3297	19.5667	21.5656	18.2293	18.5676	18.2219	19.04	16.7481	16.5427	15.9606	15.4777	15.8882
CENPU	64.6283	61.0156	78.7821	78.8841	80.2795	34.7556	35.6039	32.2217	56.9559	50.7907	74.0098	34.9503	30.1278	31.5928
CENPV	103.812	72.3368	94.4249	82.3378	95.7328	85.1904	83.1295	86.1364	84.1985	80.758	62.3551	71.8675	61.8393	62.1095
CENPW	35.5693	34.6764	40.8816	40.923	42.7805	71.0559	57.6065	53.4109	70.3636	81.0145	70.2318	26.6807	26.6641	21.6396
CEP104	2.87464	3.42148	3.4768	3.14887	3.34117	5.70576	5.1594	4.97495	5.32025	5.09243	8.1704	6.57942	6.51061	8.14936
CEP112	0.499546	0.6352	1.59169	2.42402	1.33504	2.84012	2.10325	2.96094	5.22531	7.10707	8.04761	6.4606	5.54199	7.25063
CEP120	8.30432	5.8472	6.6817	6.1274	5.77463	7.62354	7.11559	8.03483	6.80603	5.85138	6.75816	5.35449	7.25833	6.74395
CEP128	5.28605	8.12493	8.53927	10.1391	8.36228	6.55557	6.2829	6.79464	9.77451	8.63485	12.1482	9.06535	11.9634	9.1405
CEP131	3.13222	8.02699	7.62475	7.57103	7.49914	7.37287	8.59186	10.5189	6.88574	9.40155	4.48585	8.95621	8.17173	8.85766
CEP135	3.49872	4.26205	6.32599	6.96655	7.5032	4.62914	5.29473	7.10262	5.96588	5.78129	6.95409	4.43493	4.72658	4.54604
CEP152	5.20616	4.0624	6.83223	8.14677	6.51477	5.61197	6.97752	8.09098	5.74058	6.79474	4.61895	3.04519	2.33299	3.02368
CEP162	2.43107	2.8072	4.39619	4.98331	4.52174	2.80113	3.50468	3.9793	5.96023	7.1675	8.42249	3.71202	4.00405	4.40393
CEP164	2.18663	3.69946	4.68446	4.98009	4.97355	7.83632	8.08862	8.33692	6.23317	6.78489	5.54394	6.77856	6.04284	7.20833
CEP170	14.8535	16.5315	13.7286	15.2839	14.2678	18.3913	18.5782	20.4419	21.1563	23.8629	23.269	22.6765	27.0289	24.9795
CEP170B	8.17272	7.04354	8.61592	8.04421	9.15744	8.64038	9.20583	8.07358	8.59862	10.4041	5.51021	8.02234	8.79459	9.53694
CEP19	1.75168	1.14961	1.73515	2.1157	2.22817	4.21111	3.62332	4.04888	4.66391	3.26789	1.18923	5.75343	3.8582	5.36497
CEP192	4.63887	9.14545	13.2406	13.3352	13.1749	12.8704	11.97	12.1775	12.516	13.8868	15.4838	9.32248	9.01805	10.6412
CEP250	3.60041	8.82226	7.11775	6.84761	7.28597	7.06046	9.10705	8.88459	5.40223	5.45167	2.89801	7.76418	7.77804	7.70985
CEP290	2.10006	2.34444	4.21891	3.93045	4.15662	5.38581	6.6965	6.3074	5.773	4.89801	7.53089	7.20761	7.96341	9.15599
CEP295	2.97086	4.59821	4.99087	5.20072	5.56665	5.44549	8.30929	9.10213	7.79504	9.15787	10.2503	6.52831	6.32127	7.53902
CEP350	5.29428	4.97049	7.34198	7.26924	7.08307	6.16319	6.5446	6.41071	7.01894	7.49148	8.63241	6.63432	7.25206	6.66482
CEP41	2.45252	3.02495	2.237	2.63008	2.69796	3.09212	3.91668	3.76345	5.85844	5.87039	6.05542	8.48821	7.59611	7.99981
CEP44	4.12204	5.11137	4.5672	5.12052	4.79524	6.98411	7.19256	8.76167	5.74024	3.71779	4.08293	5.14423	4.83116	4.46072
CEP55	10.4829	9.37967	12.2515	14.9401	14.8163	9.39652	8.20765	9.43509	16.0274	13.5354	11.8335	15.415	15.8069	17.204
CEP57	22.8955	28.8532	30.0159	31.1054	28.0455	28.9662	26.0446	24.344	29.9181	31.4224	35.107	24.2384	22.786	24.1023
CEP63	8.21236	9.53893	7.7357	9.96582	8.34253	12.0554	10.4507	11.5554	14.7085	13.162	23.6058	14.4838	15.0483	13.4158
CEP68	11.268	9.33815	16.9085	16.2839	15.7634	12.2563	15.1406	14.1541	11.65	11.0992	9.36035	9.94691	8.03687	7.93646
CEP70	8.69331	14.5688	11.9162	11.4243	10.2922	11.8442	12.2384	10.9066	11.6817	14.4426	13.3467	18.1248	15.5274	17.8103
CEP72	4.91498	6.07234	6.90439	6.73439	6.17892	8.5599	7.72294	7.28973	7.69415	6.52994	2.84955	3.72353	3.37417	3.78022
CEP76	6.64745	7.00871	6.84927	8.37553	7.69965	8.29462	6.34784	6.02179	6.18664	7.53947	3.80999	3.89271	3.36404	3.93386
CEP78	13.7869	13.0743	23.4712	24.6794	26.9558	24.0714	29.5865	26.4159	24.478	19.252	13.2979	14.7038	14.8022	15.7166
CEP83	5.07598	8.86852	7.93742	6.75208	8.2701	6.72529	7.85606	9.32979	8.23609	6.9572	16.4092	5.69264	6.24628	6.13981
CEP85	13.0154	16.6721	19.8228	18.6278	16.8788	21.9885	22.6619	22.6779	14.9549	15.5833	17.2832	10.4831	9.5645	9.81434
CEP89	2.57815	3.99347	4.30817	4.31539	5.39944	5.85076	5.69484	6.91461	4.80777	4.65189	4.34924	6.58635	6.6833	7.05151
CEP95	18.1158	14.7506	16.3851	15.6177	17.2282	14.412	14.5418	13.8875	15.7025	19.3767	28.6869	14.1148	11.7947	12.9594
CEP97	2.68878	2.35938	3.77631	4.49479	4.24042	3.62008	5.29349	3.83739	4.37098	5.64879	5.43444	3.03084	4.48311	4.82038
CEPT1	11.2606	10.4605	7.73284	7.47447	9.1153	10.2281	10.8909	9.702	9.74418	10.3648	15.529	6.48441	9.65813	7.37655
CER1	13.0166	0.465064	2.34245	3.95397	4.40252	0.0542874	0	1.08245	0.370727	3.90702	0	0	0	0.23803
CERCAM	1.61782	1.25794	1.02258	0.624687	0.633275	2.01428	1.29623	1.47745	0.511386	0.460151	0	7.96476	7.73283	5.21664
CERK	19.1249	23.2879	27.6138	28.2675	30.3438	35.303	34.5205	34.3752	42.4251	38.4591	48.8766	44.0191	43.7993	55.1371
CERS1	10.036	11.5656	8.97361	7.8123	6.68904	14.4179	16.5874	15.8021	11.8967	12.1706	14.6126	12.6268	14.1521	12.8666
CERS2	109.607	76.4534	60.1966	59.6103	57.0697	62.8798	65.5519	65.9321	56.0851	64.5782	61.6171	81.4021	87.6583	94.0619
CERS4	25.7395	34.449	19.1828	22.1002	21.3098	35.3286	33.3722	33.9659	22.1822	19.0079	29.2091	17.3421	21.1517	20.4426
CERS5	15.6715	15.4661	15.2733	15.9297	15.5036	16.9394	14.6599	16.1802	21.4902	19.2906	22.7687	19.3211	20.8916	20.2703
CERS6	9.69908	9.67355	12.3804	13.0814	12.823	12.1861	11.769	11.8808	9.47334	9.58103	5.1842	11.2569	13.1649	11.0614
CES2	8.59459	6.22377	6.04226	4.98846	4.91739	6.33513	7.20133	7.80953	5.83785	6.2992	4.69331	12.8996	14.1316	12.3441
CETN2	45.9356	38.8097	47.1871	52.5305	47.4304	42.0257	44.5965	43.9142	75.145	81.0652	65.2186	77.2823	76.8166	79.5456
CETN3	36.0177	37.5307	35.085	37.0527	30.568	32.3097	27.2193	28.6387	32.3165	44.4423	21.3272	30.3123	23.7984	30.6283
CFAP126	2.44637	1.02506	1.60904	1.80135	2.84294	5.69405	3.44409	4.38552	1.43419	1.84221	1.08948	2.21508	1.94907	2.09237
CFAP20	48.6688	36.7532	35.6304	42.853	40.6493	49.1836	53.515	44.2228	66.6553	74.3079	71.6101	51.537	51.4176	56.0136
CFAP36	16.313	30.6003	23.3875	26.1413	20.0037	23.5414	24.4842	26.3956	49.5606	61.9547	57.1054	34.8688	39.7743	40.6733
CFAP97	15.3451	14.0727	14.7364	15.6044	12.6947	15.5328	17.8855	14.9164	15.3404	14.7224	22.1775	11.8456	11.4155	12.2606
CFDP1	154.604	112.926	110.656	105.584	98.1969	112.661	101.917	116.897	142.62	146.782	145.324	104.7	97.3463	107.329
CFI	0.0638867	0	0	0	0	0	0.0415719	0	0	0	0	21.2005	17.8231	9.69302
CFL1	786.541	684.897	629.644	605.556	680.411	423.786	396.785	364.732	487.333	505.601	515.799	612.017	647.745	609.466
CFL2	4.5567	6.76377	6.09282	6.42865	6.03003	4.49236	6.15668	4.22831	11.4006	11.797	23.0552	26.274	33.3427	29.0005
CFLAR	3.12929	5.8243	6.03038	7.249	6.80076	10.0561	7.67143	6.97584	9.00206	5.53671	8.72073	9.72093	11.691	11.3497
CGGBP1	37.3369	27.876	33.4954	36.9164	30.7902	28.2665	26.6335	26.5493	26.1247	31.3204	45.7932	35.7523	40.404	42.7679
CGN	11.3041	16.4516	18.2514	16.2889	16.9816	9.81365	8.39549	8.04818	6.50372	6.31001	3.94951	12.8016	13.3897	10.5613
CGNL1	26.8169	24.6041	11.229	10.6509	9.8995	3.40827	3.2937	3.5196	3.93956	3.03161	5.98858	7.61818	9.65376	8.97174
CGRRF1	12.6293	12.4455	13.8108	15.9114	13.6953	13.8668	11.6363	14.1437	12.2406	14.7307	20.7959	11.0606	12.5629	12.8513
CHAC1	89.0884	17.8129	21.9282	17.2794	18.5702	18.1622	20.7797	14.9507	29.0524	30.8714	30.6421	9.80395	11.6044	13.013
CHAC2	9.08053	10.0883	4.24899	3.7929	4.90863	2.12894	2.67812	2.49999	3.87494	6.69486	3.97928	3.34368	2.99603	3.7764
CHAF1A	27.4759	40.3072	51.8422	51.0469	58.0237	39.0341	38.749	42.8571	36.1044	32.773	33.3846	21.8178	15.8861	19.6578
CHAF1B	16.0163	15.379	21.5228	22.1812	23.6903	17.9818	17.5955	19.4328	15.2694	16.3674	11.5476	13.6592	8.95996	11.5191
CHAMP1	23.6252	18.4196	22.5248	23.5702	28.8612	28.9901	25.4373	22.1686	19.4238	29.0148	20.334	23.3892	17.3961	18.761
CHCHD1	57.311	73.6713	45.9405	58.1604	53.9274	50.1849	51.9106	50.2696	72.3792	87.6598	81.9418	41.4543	40.8121	34.1317
CHCHD10	24.0562	31.1324	15.038	15.6838	19.2662	8.12295	21.0196	13.3055	19.5505	10.8175	3.6191	9.2139	9.7066	10.3631
CHCHD2	302.384	322.087	247.869	251.671	245.596	162.37	168.901	168.816	323.635	331.063	331.146	341.718	357.663	280.569
CHCHD3	77.9698	103.353	68.713	75.3471	72.8712	67.5453	56.6137	60.746	110.141	113.738	105.95	59.6824	58.9648	69.4417
CHCHD4	14.1775	18.7772	11.0095	12.1117	10.9534	3.17204	4.31955	5.49957	10.154	10.2163	3.20582	9.33693	8.35425	10.4163
CHCHD5	30.6527	26.4429	30.5796	34.3996	33.3422	37.3611	36.971	36.4721	42.7219	41.3	20.7891	30.8654	37.5	34.1119
CHCHD6	34.2935	34.7264	20.5697	23.0395	22.139	31.207	31.7954	30.7235	40.0481	30.5441	39.782	27.4719	23.7313	21.72
CHCHD7	56.7648	31.6021	27.6699	27.3969	28.0109	28.3602	23.2603	22.8049	37.6171	35.9808	61.3253	25.2712	23.9447	24.0571
CHD1	15.8825	14.3616	21.9826	24.1394	24.7689	19.7545	19.3218	20.7758	24.5795	22.0616	25.9785	15.9421	13.1983	13.1046
CHD1L	33.6457	31.2815	30.0318	31.4632	29.0674	35.6161	36.5565	37.2181	36.8263	34.3611	37.7298	26.7093	21.3684	24.1927
CHD2	28.3257	18.0558	20.631	19.1802	19.0147	21.8867	25.4719	24.6773	21.6946	25.6274	27.0755	25.747	24.8051	26.3726
CHD3	8.17145	8.06873	11.841	12.261	12.44	8.57143	9.11116	10.477	13.8037	15.8801	12.4709	26.6461	28.1401	26.6466
CHD4	102.716	77.8083	84.7189	86.1475	94.865	102.407	111.72	115.631	86.6827	85.0744	85.1617	95.6639	86.5656	99.1407
CHD6	9.96228	11.6599	12.7255	11.7936	12.2474	17.6199	17.8198	19.0665	12.4544	13.8572	12.9122	13.9034	12.4111	13.9249
CHD7	13.0347	12.8424	28.4894	27.3246	30.0772	30.6648	31.7089	31.7597	29.9226	34.5234	31.2566	28.6959	22.6935	22.2928
CHD8	23.7692	24.583	26.8058	24.3322	27.8917	24.0321	24.4701	24.078	17.5946	23.4449	20.5466	19.0224	15.8365	18.12
CHD9	3.5833	4.51965	6.4011	6.58959	6.65432	5.38887	6.82151	6.88761	8.59185	9.13425	11.6108	9.42795	10.4555	10.1364
CHEK1	36.2236	34.9582	42.7348	45.028	37.1595	30.166	30.6735	29.2101	37.7763	35.6417	47.1516	15.6423	13.8916	15.0528
CHEK2	31.7671	57.0956	41.2226	42.6072	38.8566	29.8961	30.1304	29.7111	25.634	27.0433	38.1889	10.3719	9.90973	9.49421
CHERP	22.2291	23.4719	27.4559	24.0779	27.9571	30.8311	30.969	29.6071	15.922	20.5369	18.5188	13.8566	11.5741	13.2318
CHFR	15.0197	15.8994	16.8348	16.4145	15.5285	12.4174	14.5069	14.381	11.7393	11.2241	7.42177	10.9636	12.4417	9.78484
CHGA	12.043	14.6301	3.98476	2.90764	3.6933	1.13201	1.19514	1.26966	9.30562	9.11975	5.44636	5.2144	7.85797	4.71153
CHGB	3.31436	2.57613	2.46076	2.08578	2.29091	0.462415	0.498042	0.415691	2.00563	3.01807	6.91765	5.0412	11.4849	6.53591
CHIC2	8.30244	4.80549	4.68982	4.67101	3.86947	3.62214	5.20878	5.79266	6.44205	10.8729	7.81517	11.0822	14.1241	10.9709
CHID1	20.9698	21.3853	17.9256	19.2292	18.7734	19.9326	17.973	15.9853	16.4938	18.4062	21.699	22.2759	20.826	24.0551
CHKA	21.8559	19.4276	18.6647	17.1399	18.7209	19.0934	18.2389	15.0955	15.9427	20.4284	14.6428	21.2573	22.0611	22.0732
CHKB	6.5823	13.77	13.8062	13.9781	14.1151	18.1519	14.6732	16.9299	13.8008	6.11807	18.8304	15.4928	16.118	13.437
CHKB-AS1	1.186	0.813003	1.49146	1.34178	1.20547	2.59168	1.96777	2.9804	1.46435	0	7.68902	0.900343	1.08412	1.52347
CHM	8.13225	11.5475	9.79152	11.8341	10.2991	8.69616	9.58078	10.3674	12.0393	12.1792	15.069	10.0855	12.6209	13.0316
CHML	26.0822	25.1031	26.6548	30.1759	27.7014	18.3259	17.4731	18.985	13.407	14.438	14.3357	14.2455	19.5317	16.2463
CHMP1A	31.3302	28.0043	31.2745	30.9983	29.6691	32.0327	28.4299	29.0165	28.5442	24.5821	25.9997	30.7097	30.4253	31.1414
CHMP1B	38.4633	32.5627	32.6785	34.7287	33.5592	35.9696	39.1743	38.7296	25.5775	29.7706	23.8231	24.0644	29.9871	25.8137
CHMP2A	102.215	98.4297	80.2109	90.7761	78.8966	116.003	115.22	106.816	93.7281	74.3456	111.298	84.6792	71.7932	79.7775
CHMP2B	40.0106	33.4188	23.0371	24.619	23.3375	19.6877	17.4232	16.966	15.5879	19.7329	23.7092	16.417	17.9897	16.8774
CHMP3	9.30526	11.5185	11.0561	11.5259	9.38578	7.22808	8.00037	8.45059	22.3461	25.6505	23.9728	30.8022	31.9518	30.9661
CHMP4A	20.0318	30.6044	21.2906	26.7801	21.6599	20.3378	20.8907	22.9704	31.8592	31.7356	42.1885	19.4611	26.7475	23.7146
CHMP4B	64.6571	58.957	65.5865	59.6578	59.5979	61.1758	53.5024	57.2185	60.1638	63.5151	69.7782	70.4906	75.2447	76.1661
CHMP5	28.5223	28.3775	26.1748	27.0368	22.2324	36.149	31.6394	33.6091	39.8649	49.3621	52.954	29.9659	35.5918	32.8313
CHMP6	11.007	12.0152	12.378	12.1881	13.7922	15.892	15.5933	17.1384	17.9669	19.1871	23.0569	19.0451	17.748	19.8493
CHMP7	10.4019	13.3665	15.7346	17.1392	18.1223	18.3691	21.9517	21.2863	18.3901	16.7331	14.8475	14.7248	15.2859	15.3295
CHN1	22.1237	14.9616	25.5578	22.1028	23.2555	10.7542	13.9518	11.8946	31.502	27.6088	29.356	20.8032	25.035	22.3046
CHORDC1	21.5162	30.2501	11.9247	17.6577	12.7961	20.5262	21.6918	23.3202	27.3556	36.2643	28.0508	7.25581	10.8077	12.427
CHP1	35.9802	27.2974	30.8881	29.3031	28.2936	28.6065	26.1501	31.1748	17.8617	17.2328	11.1785	19.0571	16.7361	19.4409
CHP2	6.19198	2.47559	3.35637	3.06037	1.89584	1.26215	0.895691	1.194	0.538509	0.609663	0	0.0439399	0	0
CHPF	23.5815	19.1743	11.3795	10.2208	10.8315	10.0032	9.17159	9.73336	10.9936	16.5589	12.0602	46.385	50.5829	51.3573
CHPF2	8.80303	6.77956	7.6171	6.62219	7.65305	11.2385	9.22749	8.71348	7.64294	9.12196	4.70738	16.5652	15.8035	16.5349
CHPT1	21.026	11.8696	7.87172	8.22417	6.65335	5.91674	5.81203	4.66603	4.16732	6.60211	10.9506	13.569	13.6182	16.2465
CHRAC1	16.1211	11.1157	10.8298	10.8205	9.55371	7.19119	8.08969	6.65879	7.18381	7.40115	5.44116	8.39337	10.1168	8.54055
CHRDL1	12.5051	8.0141	9.29402	9.95651	9.29646	6.21533	6.96411	8.09299	14.8118	14.3782	10.1376	13.703	16.6269	16.4583
CHRNA3	0.959223	1.17459	0.861454	1.03006	1.1177	2.64284	3.22911	2.77402	0.657056	1.51796	0	17.8424	24.056	7.0828
CHRNA5	5.0202	3.97535	5.93582	6.49563	6.07238	2.3746	3.17667	3.38064	4.14366	2.47384	0.602543	7.80673	10.1462	6.54969
CHRNB1	7.37958	7.44711	4.24869	4.82395	4.26592	6.5404	3.89418	4.63221	3.2163	1.65429	3.14363	6.38408	4.43389	3.89895
CHRNB4	0.445031	0.868788	2.05675	1.63298	1.65078	4.84879	3.58527	3.37515	0.555167	0	0.552021	9.46473	10.6759	2.93595
CHST10	16.9777	16.5445	14.9193	14.6334	13.7127	13.8752	14.7025	12.8897	15.1582	18.5308	17.2788	18.6708	18.609	17.2876
CHST11	2.38877	3.42388	3.80139	3.80496	4.25268	5.19317	3.98809	4.97102	4.28611	3.83814	2.80946	4.11207	5.5843	4.98826
CHST12	3.01948	5.19905	6.41583	4.96656	5.34947	7.12789	6.60056	6.33876	6.29507	1.82459	3.8054	4.84053	5.28068	5.01623
CHST14	10.0299	8.75476	10.0457	8.08954	9.51556	17.2842	17.5414	14.526	12.8794	10.548	6.89076	17.6797	16.63	21.6806
CHST15	4.73213	3.65699	1.36261	1.20964	1.08643	1.13454	1.1847	1.34271	6.05207	6.71364	3.25446	32.4878	31.034	38.1105
CHST2	5.43438	3.82949	3.43629	3.75982	3.69392	5.54709	6.15787	6.41847	4.61934	4.37084	3.7693	8.62077	9.81461	15.1305
CHST3	1.99595	1.46241	2.0281	1.9496	1.82985	3.28131	3.45198	3.43212	5.50553	5.60222	2.76387	9.82443	11.0224	11.8952
CHST4	4.81801	7.68063	1.30249	1.41057	1.04951	0.561975	0.593308	0.344285	0.644629	1.05372	0	0.149735	0.127492	0.368257
CHST6	3.85914	4.87104	5.97452	5.49821	5.4993	3.51735	4.2237	3.83108	2.52767	1.09918	2.03102	0.568816	0.363778	0.402329
CHST7	5.66346	9.95097	10.5594	10.8578	8.90387	4.29664	5.65585	4.92963	9.26409	11.5421	11.8681	13.6957	12.3831	12.5926
CHST8	4.93401	11.8483	2.37929	2.87901	2.58424	1.17218	0.934914	1.37586	1.923	1.37549	1.92445	2.6349	3.97189	1.70732
CHST9	1.89273	4.71126	1.81127	1.43373	2.34665	0.865922	1.0081	0.55045	1.57408	1.77593	3.63626	4.44141	7.33701	4.5842
CHSY1	16.8029	20.0456	11.4923	13.1935	13.5079	16.7724	12.3331	12.0273	10.5542	14.6242	10.4193	16.3608	14.5068	16.3792
CHSY3	0.832436	0.451724	0.116497	0.201701	0.384752	0.228973	0.0986237	0.137209	0.622047	0.875173	1.09664	10.411	9.67545	7.63277
CHTF18	12.9456	21.996	25.5583	22.8196	24.7224	21.2555	28.0264	26.9056	16.7464	15.6077	9.57253	11.0462	8.62299	10.982
CHTF8	60.5383	69.177	58.2311	60.9418	59.7551	56.9934	56.9831	58.795	70.8482	76.0486	73.837	41.0098	40.817	44.338
CHTOP	44.0496	69.2634	60.6817	66.5234	64.5857	59.4866	60.3577	64.1598	72.7133	65.5932	52.0717	48.9433	48.8859	44.9876
CHUK	8.28102	9.29081	9.76755	11.6181	10.9224	6.20339	5.42059	5.72395	10.0982	10.1056	9.18468	9.76428	11.1602	9.92522
CHURC1	11.6242	12.5906	10.8679	11.8898	10.5511	11.1675	8.0024	7.83829	10.0112	12.2502	11.7441	15.8151	14.2793	15.0773
CHURC1-FNTB	11.1489	10.9625	8.27863	8.79798	8.7953	11.4915	12.0112	12.8962	14.9317	13.0026	18.0632	5.99419	3.88328	2.83655
CIAO1	18.1626	20.4299	20.5995	22.5248	23.6312	25.2297	23.5924	25.2505	20.2431	20.7826	12.1713	21.502	20.3399	20.3318
CIAPIN1	47.4206	43.899	35.7166	40.7424	38.8156	37.2952	39.1701	39.6589	43.7772	43.7915	34.0032	38.33	38.507	39.9974
CIART	12.3165	20.6888	15.947	17.2957	13.8321	12.1268	12.2683	13.3403	10.6132	8.93709	9.05172	5.29323	4.98784	4.92557
CIB1	16.2543	13.4372	8.61575	10.1076	11.5665	10.5918	8.64098	7.15779	13.0774	11.8518	22.7997	24.8141	25.3406	25.9428
CIB2	32.8385	34.2901	27.0856	22.7134	22.5495	19.2625	25.8055	22.7796	23.8278	22.5463	15.6182	24.7479	24.1693	28.0619
CIC	11.919	11.1929	17.4004	14.7284	19.0308	20.5109	22.3277	23.3262	14.9805	16.3451	6.36359	17.1271	16.7802	16.0237
CIDECP	4.508	3.36353	3.3271	1.73778	3.29215	5.13247	4.15717	3.65756	4.27912	1.48213	0	7.40116	6.48176	4.64554
CINP	35.014	33.4492	25.2592	24.4584	25.4508	24.5093	26.8121	20.7754	31.6246	26.5959	36.3983	20.7831	19.8871	19.0343
CIPC	7.01468	13.5422	15.8085	16.1308	14.1961	12.8479	13.4644	12.7518	9.92741	7.86443	3.97414	8.36314	7.96117	8.02576
CIR1	15.7022	14.9397	13.707	14.1309	14.0588	16.9701	17.2381	15.2335	21.8132	16.3334	15.3715	16.0851	20.3037	16.0589
CIRBP	168.245	152.732	258.294	244.608	247.532	163.314	174.956	169.194	193.556	225.158	255.267	336.953	284.137	294.544
CIRH1A	38.7062	48.4429	38.0054	39.8676	43.6761	30.5659	26.3013	30.6525	42.0436	32.6026	38.7966	22.8437	24.1078	20.6223
CISD1	10.3786	13.7615	8.77311	9.06321	7.52072	9.5214	7.52216	6.86612	11.7218	7.04407	15.1977	6.89682	7.45834	6.43769
CISD2	8.26597	6.90767	5.995	6.8905	6.92695	7.73899	6.61413	6.64996	9.05455	10.0129	9.51141	7.0208	8.6585	7.50515
CISD3	6.04642	4.70879	4.29579	4.39374	4.66614	5.7691	4.74832	4.23686	3.16517	1.69547	4.28677	1.73963	1.92383	1.36968
CIT	6.90388	9.21145	13.3815	12.2993	13.2458	13.8353	14.6722	16.4562	9.3231	11.6167	7.72082	8.11593	6.95475	7.42947
CITED1	1.86569	0.388924	0.87695	0.4574	1.59311	2.21908	1.1891	0.987409	1.57026	1.72203	5.4353	0.955279	2.01679	1.94544
CITED2	44.6096	40.3975	119.695	133.414	122.109	151.391	134.823	149.647	45.6635	44.6732	33.3191	39.3961	51.155	50.6193
CITED4	5.34311	6.73096	9.2065	5.81057	7.79441	10.2362	9.72315	8.59305	7.42886	5.683	1.81654	5.25161	4.8807	4.92307
CIZ1	19.7374	21.9863	22.9362	22.2031	24.9129	29.1209	29.6928	31.2988	24.7486	20.123	11.2915	28.2265	23.3565	28.6554
CKAP2	33.0624	39.4075	47.984	51.9548	49.9413	63.588	57.2508	58.3727	97.4908	107.845	144.071	66.183	68.8793	72.5761
CKAP2L	7.45156	10.6195	12.2255	11.705	11.6501	14.9901	13.2033	11.7395	15.8492	15.2585	21.2031	14.656	15.0507	14.8032
CKAP4	70.9426	41.8493	44.0196	45.8157	47.7502	85.9868	65.1213	67.8762	80.8483	86.0261	79.2854	122.867	118.602	124.202
CKAP5	36.268	61.7597	65.4811	70.0447	67.0067	79.79	75.7595	85.5092	82.5924	86.814	117.947	61.7316	64.5357	66.7157
CKB	359.694	241.02	223.898	215.615	210.178	122.739	137.436	135.397	182.273	174.488	147.923	388.042	378.172	346.592
CKLF	8.94865	9.8115	5.13347	7.60233	7.51682	5.13248	10.6036	9.88413	14.5246	2.39202	21.2691	13.3989	8.90103	8.32011
CKMT1B	6.68788	7.24466	2.45522	4.25665	3.10758	1.23531	3.31303	2.12377	4.39273	3.0169	3.81162	0.732305	0.156055	0.525424
CKMT2-AS1	1.67996	4.24147	3.98642	4.47227	4.04364	6.24511	7.48166	8.18517	2.66872	3.33938	4.03512	3.0082	2.56539	2.71071
CKS1B	258.683	263.633	231.488	215.925	218.792	203.974	218.734	165.606	302.165	246.421	262.856	123.843	111.539	121.57
CKS2	385.564	517.272	345.487	403.067	312.133	448.219	436.271	421.943	635.018	591.377	553.417	203.312	217.549	237.5
CLASP1	9.62359	12.9722	14.9718	15.8136	16.8411	18.5681	19.0793	19.9404	16.6712	20.8195	18.8751	19.8968	20.7595	20.9012
CLASP2	5.4001	11.7513	10.583	10.9599	11.4426	9.89434	11.1142	11.25	13.9366	12.2067	10.8167	14.571	21.8294	19.6423
CLASRP	17.2273	18.4553	21.924	20.9117	21.0976	25.373	29.302	22.818	17.882	21.6749	9.36309	17.6309	17.2845	13.6173
CLCC1	3.30429	6.63527	4.72492	4.89046	4.8491	5.58671	5.90632	6.68012	6.89074	7.08508	5.48604	9.52549	9.40732	10.4691
CLCF1	3.14506	0.518261	1.90449	0.717774	1.36694	4.2351	3.09269	2.66406	3.81712	6.14089	1.26319	5.73933	5.91434	6.45538
CLCN2	3.06584	2.62999	7.19569	7.84906	8.96276	7.844	8.58127	11.1907	3.81279	7.31534	1.91905	2.6585	2.87826	2.92744
CLCN3	9.52923	11.7459	11.9037	12.8124	11.3005	15.9002	15.1916	17.8545	15.4479	20.1053	24.2707	22.5635	27.6584	23.9086
CLCN4	3.48321	3.14561	5.21334	5.66315	5.9761	6.40518	5.53876	6.09208	5.89298	5.46834	5.8727	10.6643	13.2711	11.5153
CLCN5	6.12436	6.30896	9.04926	9.40159	7.00605	12.0283	10.1655	10.9613	14.7787	14.7456	14.8825	18.5751	20.8352	19.3288
CLCN6	8.24231	7.30624	7.06065	7.07358	8.22357	7.9432	9.36043	9.66044	6.91688	6.37928	7.73112	7.5831	7.79436	8.96377
CLCN7	14.0963	18.3522	16.4606	14.0831	15.2055	21.1302	24.1348	22.5037	12.2047	11.3344	8.67652	15.2241	19.6642	17.9681
CLDN1	2.10691	2.42738	0.668353	0.54456	0.454452	5.01694	1.54759	2.39615	1.07959	1.32903	1.11021	26.2476	34.1898	30.007
CLDN10	14.6603	9.5803	5.59777	5.36195	5.6665	3.21541	2.4736	2.30518	8.53349	5.81806	7.61881	1.42762	0.621749	1.25653
CLDN12	23.1747	25.0591	25.238	26.6945	25.3677	16.1039	19.1287	17.5545	21.4151	21.0156	18.4402	15.5258	16.9168	18.0272
CLDN15	5.19398	2.1046	2.00011	1.61735	2.35418	2.57569	1.5201	2.86677	2.1332	2.45968	3.27112	3.12886	2.9371	3.17997
CLDN19	6.45206	2.72277	2.26526	2.24376	2.13875	1.25005	1.19259	1.51487	0.855846	0.564419	0.217657	0.673334	0.588619	0.483071
CLDN3	19.3588	13.5726	21.0223	20.881	15.6425	12.1769	14.1692	13.5234	7.82648	12.5307	9.1318	8.23151	5.42105	13.3412
CLDN4	13.7893	15.7887	25.8122	24.2257	20.3911	54.8242	38.0706	25.0108	10.3092	12.3163	9.03104	14.8774	3.24114	11.9041
CLDN6	651.112	458.499	419.904	392.398	395.459	188.162	202.009	164.252	142.055	122.846	145.598	49.1338	55.2725	78.5222
CLDN7	86.9804	62.4062	57.9336	47.6027	40.9943	15.3979	17.3301	12.4401	5.35613	6.0045	5.42059	2.25959	0	0.383268
CLDND1	31.1737	33.7131	26.7017	30.0209	23.9881	26.7124	22.8589	24.1511	30.7424	28.7463	27.4984	37.7046	39.4005	36.318
CLEC11A	4.60813	4.23763	4.0948	2.71093	3.37926	9.01148	10.5402	11.63	4.73219	5.07734	3.96886	6.82189	7.67847	6.60975
CLEC16A	2.79559	2.3629	3.4113	2.84805	3.83123	6.19563	6.43714	5.11736	4.88629	4.82276	2.9155	6.45308	7.77502	7.24243
CLEC18A	0.372895	0.0570928	0.127676	0.497785	0.316213	2.65502	0.849357	1.63149	4.37802	3.10289	1.69517	7.90685	6.99676	13.8223
CLEC18B	0.216017	0	0.0739947	0.512998	0.427556	2.54606	1.12403	1.79134	3.12762	6.32262	0.654163	9.32598	10.0766	15.2664
CLEC18C	0	0.213605	0.398134	0.621158	0.722985	2.4377	2.41797	1.6464	3.77407	2.18361	14.1342	9.26182	7.57998	24.5995
CLEC19A	0.217999	0	0.223871	0.193904	0.323435	4.4471	2.48371	3.15881	3.07146	5.19103	2.47896	17.1252	6.61729	10.9919
CLEC2D	2.55067	3.15732	2.65356	2.63786	2.09972	1.6825	1.93918	2.50011	2.8452	2.65637	6.12185	2.5299	2.52097	3.07223
CLEC4F	0	0	0	0	0	0	0	0	0.209821	0	1.92068	10.4369	4.67064	3.96219
CLGN	3.83781	1.8078	3.83935	4.58344	4.29585	8.30897	6.57428	7.66667	13.923	12.9694	13.9221	19.2318	17.2027	16.3701
CLIC4	215.212	149.448	156.537	165.304	142.713	74.9559	75.9404	74.603	91.1067	102.907	132.657	66.5726	75.3094	77.2608
CLINT1	28.2001	32.7136	30.4367	31.3629	28.4702	25.008	27.0237	26.0252	30.6866	33.4586	38.2202	24.5625	24.9142	27.3442
CLIP1	3.11724	5.39645	7.3537	7.57382	8.14036	12.2872	13.3324	13.4201	15.3476	19.6982	13.8819	13.3616	14.2697	14.5391
CLIP2	7.95841	12.6529	7.89668	8.46491	7.56986	8.30707	8.07696	10.4298	10.1081	11.6937	6.75397	17.5909	19.6767	22.1717
CLIP3	14.2951	14.9485	18.2362	16.7737	18.9078	25.9687	25.0944	32.9854	16.19	20.6176	15.9868	25.0419	24.8333	27.8284
CLK1	33.0709	25.5282	15.1198	9.83662	10.5021	15.6807	15.76	20.6267	48.8799	27.2046	23.8799	45.6702	36.8897	23.5551
CLK2	19.6337	25.2335	26.8063	23.8938	25.6312	25.4708	27.1515	27.3657	23.7164	14.0235	13.3639	19.0159	16.8477	16.5273
CLK3	9.46584	17.9062	7.69166	8.64011	8.68116	14.0171	19.9016	16.3694	14.1575	15.9048	10.7221	13.7494	11.4319	11.0809
CLK4	2.60107	4.53002	1.33555	1.49415	1.562	3.13506	2.54014	3.70522	8.17567	9.39588	4.39197	6.27111	5.25308	3.67714
CLMP	5.75844	5.14796	7.70781	7.13262	7.0608	6.19448	6.93003	7.05553	4.91997	3.30469	3.44497	2.56129	3.42376	2.32598
CLN3	7.31301	9.73909	8.49585	8.29002	10.2597	10.5829	10.1789	11.475	9.31174	9.34353	8.89833	14.4	17.5737	17.6984
CLN5	4.32151	5.68951	5.27488	5.12283	5.41318	6.78201	5.00346	5.9816	8.76707	7.68316	6.95279	10.893	12.4152	13.3961
CLN6	37.5265	36.3376	37.9174	38.7965	42.6369	23.8939	24.1829	30.0018	29.1198	26.3052	34.5157	13.7221	15.307	14.9665
CLN8	5.72981	6.23979	5.62042	4.95723	4.11386	6.73955	5.79219	5.52387	3.18707	4.16751	1.21015	4.93718	4.43107	4.91567
CLNS1A	143.426	166.118	134.273	142.585	137.548	127.234	123.214	120.411	132.571	108.236	148.595	99.5804	96.4481	91.5219
CLOCK	3.20695	3.57021	4.10293	4.55685	4.03222	3.70173	3.64983	3.64427	3.59339	3.06428	5.61228	4.51283	4.91255	4.2647
CLP1	33.1235	17.6062	19.9033	20.7365	18.5829	19.31	16.1796	14.0467	19.2178	18.9959	21.1457	12.941	10.5297	10.2118
CLPB	4.46895	4.71805	3.77259	4.11995	4.84919	7.83284	5.1971	4.97046	3.80167	3.32381	4.23867	3.32906	4.25501	3.81871
CLPP	30.4985	30.1555	28.935	28.474	26.261	25.5001	30.6988	27.6664	23.543	16.23	34.9656	25.8306	29.7854	26.0748
CLPTM1	43.3078	34.9666	31.4824	30.5373	34.3476	29.6934	31.8828	31.2645	29.9921	35.1679	23.2546	35.2732	37.0558	37.8901
CLPTM1L	44.0172	34.7682	28.2294	28.4103	29.9616	22.3503	22.4864	25.7147	31.8069	31.9776	28.5577	33.7835	37.1655	40.8134
CLPX	18.2654	29.4465	23.4799	23.3927	21.3566	22.9485	21.2036	20.6723	19.6351	19.8473	21.546	16.7626	16.8009	15.1855
CLSPN	5.23099	5.34508	8.65302	8.49299	8.58253	6.48983	5.22178	6.3358	6.97206	5.78233	8.90598	4.79298	3.77628	3.52634
CLSTN1	42.521	30.2521	46.6229	42.9916	44.6083	50.2526	56.4247	54.7776	34.9438	37.9176	29.7312	57.9757	53.4024	60.094
CLSTN2	0.344994	0.219286	0.381131	0.376943	0.651907	0.608437	0.0692123	0.325012	5.20464	6.95054	2.94726	37.2015	43.9561	49.5364
CLSTN3	11.8466	10.2169	10.1744	9.67838	10.3695	14.2494	14.9738	14.2151	14.2959	12.491	13.8259	26.7622	24.2107	27.4251
CLTA	171.786	187.717	124.846	133.425	138.445	186.335	155.904	146.899	197.379	189.364	164.605	179.362	197.266	195.294
CLTB	22.1049	15.1515	12.4764	16.7214	12.0675	21.2395	10.8104	10.6383	37.188	42.4631	37.6409	41.3048	51.0514	49.2539
CLTC	66.5579	71.6999	59.3398	63.4741	64.3772	49.4178	49.7928	49.6642	50.3821	51.8917	49.4312	49.9668	58.5245	58.7223
CLU	128.47	79.2674	106.745	100.093	105.62	96.953	77.0716	79.2306	68.9386	65.144	73.5932	137.944	146.791	158.331
CLUAP1	3.43685	4.22699	4.20571	4.36814	4.54118	6.43569	7.33739	7.30615	9.44197	8.69466	9.48243	8.04734	6.61212	8.32262
CLUH	14.3137	17.8394	9.5855	8.7555	11.789	9.88265	11.6711	10.0372	7.56302	8.77457	7.58199	7.78747	7.53574	7.761
CLVS1	0.0405566	0.0762364	0.0840981	0.184498	0.105134	0.833631	1.42642	1.32096	2.93398	2.47472	6.39961	4.57048	3.76782	4.96009
CLYBL	9.26338	7.94241	5.74049	6.20831	7.15156	8.23596	7.18012	7.36506	5.6875	5.58314	0	6.94323	5.6613	9.95268
CMAS	41.872	58.1986	37.6903	40.4686	35.2582	27.0534	25.6868	28.5223	33.4163	41.2447	38.0788	29.0072	27.543	29.9426
CMBL	6.53263	2.93984	2.85371	2.3264	2.38371	3.60787	4.82717	4.69244	5.20287	4.71313	0.884102	4.51109	4.08797	3.68881
CMC1	28.5832	31.8466	28.6711	21.3772	23.627	19.2453	24.5518	26.4613	25.8543	31.9587	11.595	17.3737	20.8162	20.7337
CMC2	41.7683	42.2123	31.6754	37.1628	37.0188	30.317	32.2808	25.8319	51.6731	39.4044	56.3066	40.483	46.2605	50.0911
CMC4	11.509	9.57892	6.9552	8.70263	8.91849	8.70748	12.4998	11.2074	8.53404	6.37247	12.2437	10.4906	10.8462	11.5833
CMIP	7.83694	13.2929	12.761	12.4303	13.329	12.3284	14.0786	13.4159	8.18454	9.02002	11.168	13.5262	16.2688	13.3944
CMPK1	17.7343	16.8764	21.115	21.2902	20.8033	15.599	15.0343	14.5783	21.1772	24.4154	16.6433	30.7917	36.3967	33.6463
CMSS1	31.9812	49.0653	39.585	38.6331	39.1992	33.2712	32.0833	33.4739	51.1583	60.1846	45.5273	23.91	27.8369	23.4837
CMTM3	24.7486	16.1992	22.1191	19.5334	26.3079	46.2993	43.945	39.3772	39.3693	31.7241	35.7803	32.8358	33.2226	36.1982
CMTM4	10.4541	14.7021	12.9557	11.9603	11.4211	10.7059	12.6245	12.0098	8.80626	9.31232	7.85092	11.8438	10.469	11.9624
CMTM6	56.753	36.2164	32.2343	35.2849	30.8834	26.9268	26.0797	24.3133	24.1474	24.2314	37.3444	38.3085	37.3618	43.665
CMTM7	20.3029	18.9205	16.6163	14.8029	17.8316	21.0435	17.7829	13.2983	13.471	15.6025	19.5576	15.9584	15.4017	23.8539
CMTM8	3.80098	7.47693	7.55965	6.32904	5.68052	8.49907	7.22359	9.56933	4.53687	3.80971	0.431041	6.52835	4.35252	7.89947
CMTR1	16.833	18.8912	20.1662	18.0737	19.6324	20.4939	20.1882	20.5845	19.0415	18.9643	21.2729	15.331	16.6504	16.2867
CMTR2	6.57576	6.61047	7.07116	7.25875	6.8523	4.26214	6.8789	6.6979	8.20815	9.98517	6.32893	11.623	10.9007	9.80004
CNBP	215.559	165.911	132.909	133.058	128.127	118.203	125.442	113.396	118.848	102.352	152.646	90.9605	80.9896	82.1293
CNDP2	44.8657	40.1414	40.1243	38.7403	40.5756	29.7541	30.1389	31.0846	27.3551	29.4674	30.1303	31.8275	28.0869	30.0439
CNEP1R1	8.64874	5.58352	7.24978	6.47193	6.55694	4.9328	6.80747	6.84599	5.98187	3.71485	3.70786	6.5759	5.35161	4.79089
CNFN	15.5862	20.1122	10.2385	9.33969	11.2456	3.98111	11.2866	8.55648	10.1006	12.7908	6.28569	1.88495	2.38248	6.54658
CNIH1	47.841	51.7847	36.7832	45.4645	37.901	22.8073	25.832	28.1752	36.0173	48.6168	46.4831	35.3158	43.739	39.5176
CNIH2	7.2246	6.5437	7.77276	6.64616	6.4143	2.49515	2.34487	2.76633	6.93708	8.03496	12.5743	8.64664	10.0571	11.6511
CNIH4	71.8122	54.2641	46.2492	43.1724	37.2016	31.5688	28.7031	24.2636	43.1865	40.6994	55.3873	25.2661	34.7122	30.6851
CNKSR1	4.48262	5.35782	7.63769	6.97974	6.65024	8.34023	8.26332	9.51044	1.88787	1.48682	2.08337	0.820137	0.262264	0.504784
CNKSR2	5.22943	7.16423	14.1928	16.6566	16.6837	6.78916	11.7811	10.7985	13.3029	10.1013	7.75912	4.84272	7.13711	4.41095
CNKSR3	8.6863	3.47833	6.8875	8.2678	7.53567	5.53272	5.55187	5.8208	5.34158	4.5129	5.93005	5.33219	4.27477	3.99682
CNN1	22.06	15.2701	11.4771	11.675	12.0834	11.2812	8.91028	7.06929	15.6807	19.6093	15.3697	18.859	22.6945	33.5353
CNN2	185.456	131.546	146.583	133.32	146.812	134.244	95.6148	91.3356	93.4655	106.716	91.9046	105.197	94.2507	94.4415
CNN3	171.507	135.884	220.731	233.231	217.192	288.462	259.154	262.403	334.827	320.655	399.799	305.63	316.405	362.832
CNNM2	6.2878	5.99048	6.85485	6.22617	6.472	7.05569	11.3567	9.59274	5.97926	5.6918	4.24588	3.21414	3.80052	3.63011
CNNM3	8.99261	10.0865	8.43213	8.55994	7.92232	7.98919	10.3925	10.2144	6.99234	7.15618	6.44237	6.44134	5.93885	6.20925
CNNM4	9.04966	5.82854	8.89568	8.17795	7.48275	10.7506	12.5228	12.2653	5.6152	4.23755	1.47762	3.644	2.93879	2.95416
CNOT1	48.5901	55.2793	61.4107	63.3297	64.7846	44.7325	49.2948	52.6613	40.8528	46.3919	47.6704	33.452	33.4083	37.0796
CNOT10	15.1065	22.4683	21.1726	24.7726	21.9997	12.8582	12.1563	13.7724	18.0331	18.8759	24.3325	14.1958	14.307	14.4553
CNOT11	34.4605	37.998	30.4037	29.4512	29.6723	25.3796	21.2771	22.247	19.8187	19.7988	18.3759	23.7654	24.2912	27.0396
CNOT2	20.7299	35.1792	31.794	33.1784	32.5099	30.5441	30.4368	32.1116	42.9581	42.725	67.178	35.0858	29.839	36.8176
CNOT3	23.3159	26.0229	25.5577	25.9296	28.6199	25.7218	25.6227	26.8072	21.4054	20.084	22.6767	18.9731	15.1031	17.0294
CNOT4	12.0386	9.37844	6.11898	7.49573	7.70223	10.4992	11.116	11.0198	10.4985	12.2701	10.0478	8.12389	8.4382	7.95986
CNOT6	10.8569	11.3401	11.5702	11.0871	12.02	8.2073	8.51858	8.74307	12.5727	17.4511	12.9925	16.7356	14.6861	15.7256
CNOT7	91.6216	71.1088	68.0503	70.7145	68.6641	45.4244	38.8142	42.2118	58.0309	53.1903	68.4268	60.5398	62.9766	61.7446
CNOT8	32.8357	37.3814	36.4198	34.851	35.6443	26.1006	23.2042	24.8907	25.3918	24.3772	33.0288	26.9566	27.3414	26.7421
CNP	15.3692	13.3468	18.8066	19.3528	21.3543	20.5237	17.2353	19.2675	22.9909	20.5066	19.5256	21.974	20.5824	25.0393
CNPPD1	16.858	17.2732	15.6708	16.0796	19.0636	10.8213	12.1866	13.7117	21.2048	26.437	28.5202	28.5566	30.5124	30.3222
CNPY2	105.751	108.903	94.9299	98.471	93.8318	80.731	85.4051	84.8283	134.749	109.165	128.66	71.7729	76.3418	83.0701
CNPY3	46.8397	48.6644	37.1646	32.5738	37.6292	40.5103	41.7873	38.5377	32.0657	29.2142	20.7557	26.722	30.5764	29.2958
CNPY4	6.96359	10.1718	13.4217	13.4275	11.1685	14.1099	12.1686	13.4556	15.2646	13.4382	14.1273	26.6542	23.6634	30.418
CNR1	0.767529	0.176309	0.114796	0.12784	0.203326	0.072702	0.176043	0.132678	0.409964	0.666317	0.676583	2.01054	6.26276	4.30562
CNRIP1	1.25584	1.34638	1.20578	1.11821	1.18356	1.02305	0.317696	0.315623	1.3924	1.87022	1.04778	4.27754	7.64755	4.33911
CNST	6.20044	6.52483	5.69539	6.38314	6.10716	6.83117	6.71522	6.9994	5.47732	6.4178	8.69341	5.16115	6.16047	6.03719
CNTFR	5.74397	2.13425	5.21738	5.24793	8.6921	49.7898	55.396	57.5247	28.609	28.3348	18.1788	29.9278	25.5564	43.2115
CNTLN	5.61732	8.39892	5.08629	5.69132	5.82232	2.80813	2.94604	3.09856	4.89012	5.24667	8.51712	4.95197	4.21911	4.9539
CNTN1	4.15599	4.2583	0.932858	1.31168	1.45749	0.0172868	0.314552	0.185867	0.331663	0.729705	1.59979	3.4021	6.02578	2.37867
CNTN2	0.464704	0.33516	2.09333	2.54714	4.97518	1.44407	1.62404	2.04138	0.643242	1.42117	0.468033	19.0172	33.2914	12.44
CNTN3	0.0785174	0.0240293	0.16109	0.139403	0.0221697	0.0339664	0.0853254	0.142464	0.414941	0.823554	0.281998	6.59963	7.59288	7.47619
CNTN4	0.10018	0.122604	0.333854	0.504691	0.46656	0.671556	1.17656	0.499723	2.05623	1.11225	2.49035	8.18025	6.84059	8.59459
CNTN5	0	0.0267511	0	0	0	0.126014	0.0949708	0	0.205101	0.337031	0.787964	6.73544	6.93629	11.8113
CNTN6	0.0357196	0	0	0	0	0.138995	0	0	7.43803	8.90327	9.19374	12.3357	17.3975	16.2437
[truncated: 9,729 more rows]
