# Supplementary material for: Low-dose radiation induces unstable gene expression in developing human iPSC-derived retinal ganglion organoids
Source: Sci Rep. 2023 Aug 9;13:12888. doi: 10.1038/s41598-023-40051-6 (PMC10412642; doi:10.1038/s41598-023-40051-6)
Supplement: Supplementary file 1 — Supplementary Tables. [file 41598_2023_40051_MOESM1_ESM.zip › S2 Table.xlsx]

## Sheet: reordered_data
S2 Table: Gene list of clustering heatmap(RNA-seq)
Gene_ID	D0_FPKM	D3_FPKM	D6_0mGy_FPKM	D6_30mGy_FPKM	D6_180mGy_FPKM	D10_0mGy_FPKM	D10_30mGy_FPKM	D10_180mGy_FPKM	D17_0mGy_FPKM	D17_30mGy_FPKM	D17_180mGy_FPKM	D35_0mGy_FPKM	D35_30mGy_FPKM	D35_180mGy_FPKM
GRPR	41.0319	46.3387	29.2069	23.3242	20.9121	13.4369	19.4083	12.7013	6.79804	2.49109	7.83017	0.50161	1.23261	0.521963
SPINT1	61.9515	52.3334	40.794	34.9267	35.2738	22.0214	24.4816	16.7854	7.21374	6.44875	7.90974	3.62506	0.646074	0.777322
FBXO2	50.3243	38.6242	26.8926	29.0124	20.3647	16.9962	18.4619	17.342	6.72605	4.4121	10.2791	0.954622	1.46229	1.33013
PRSS8	59.8694	59.394	34.2456	28.3288	26.2491	31.5391	33.5922	27.2432	9.69567	8.43378	6.97004	5.19632	0.141178	1.08751
FXYD5	95.7569	81.6425	30.5024	24.4427	31.1014	28.1076	39.7239	30.8127	16.6306	10.7426	9.69835	3.13564	1.62398	2.78705
FKBP1B	64.451	47.2686	32.497	35.564	30.4228	25.6432	26.2021	28.9399	22.9519	14.9585	15.8235	10.2772	16.8206	11.3289
NCBP2	128.111	93.1393	78.8093	82.7898	83.0766	72.6772	65.0511	65.1647	49.123	42.8635	73.0151	58.8061	59.0355	48.6583
NQO2	87.6972	66.9473	35.4168	31.7044	27.9586	31.5919	26.6201	30.2691	18.6415	14.8272	36.9858	15.9264	14.7876	16.7347
LINC01405	98.6886	55.9987	31.0586	26.6727	31.8238	27.6156	33.5276	32.2416	9.02517	4.94932	38.6096	0.01	0.01	0.01
CYP2S1	171.175	102.886	74.8369	57.6627	65.8039	28.0894	31.3805	32.8212	28.6859	30.2217	20.8493	1.58012	0.353326	0.971585
PODXL	724.49	271.744	221.284	213.95	206.2	62.1352	81.9409	87.4135	77.0748	73.3564	88.4237	16.0703	19.9278	19.4954
PLA2G16	120.103	111.024	43.3273	40.4781	38.6379	30.6172	37.385	32.1473	27.3347	28.5496	45.5899	25.5976	27.3005	33.0209
PMAIP1	225.289	156.54	25.7816	24.4678	21.5883	9.35282	11.0041	9.67999	10.8217	13.1313	24.3027	7.70191	11.1791	10.0149
MAL2	84.8582	57.7687	28.3229	23.4673	21.7681	10.4755	11.5435	10.6841	8.33581	6.72055	20.5403	10.2612	12.6929	11.1372
LOC101927746	58.9104	52.7572	19.1371	18.2101	19.0982	6.84601	14.2783	10.1332	13.2702	12.5396	25.0034	1.11899	3.07949	3.66361
MT1X	635.307	459.028	0.01	2.53211	5.3231	71.1051	115.548	87.8723	37.1843	31.7937	44.4126	12.0866	17.8036	9.6339
RNA45S5	82.4308	57.8335	28.76	29.7885	10.9756	39.5681	40.4599	14.1654	24.4034	23.2536	42.6675	16.7577	19.1525	21.1121
H3F3A	147.929	221.269	95.1369	152.847	73.2433	82.2526	124.131	75.3294	82.6662	119.412	61.7752	71.1611	60.6598	52.5868
BLMH	58.4592	45.8411	39.3802	42.7179	42.1239	36.0715	36.0416	35.3373	34.9155	34.2767	51.7121	35.8262	33.8332	34.0256
NRAS	57.428	42.2904	39.3685	42.5313	39.9595	35.1395	32.5418	30.856	33.6173	34.4152	48.1189	30.1721	33.9395	33.4196
NIPA2	38.2745	28.4908	24.002	25.773	27.3238	20.8564	20.2886	18.4642	19.5283	18.8765	29.6509	23.4212	23.8255	23.6576
CYCS	73.4542	68.2681	46.2601	56.2549	47.6558	25.5327	24.1934	22.2766	32.2743	33.358	47.6853	22.3198	31.6679	24.2968
G3BP2	179.984	153.855	129.893	136.932	124.94	71.7383	66.3729	63.7994	80.3398	86.3326	117.132	71.6714	74.2233	75.2283
SLC16A1	347.728	268.935	184.973	187.644	163.427	94.6226	90.3245	89.1033	148.19	151.082	217.172	81.1504	64.1536	84.7229
HMGB3	243.477	205.749	168.982	170.541	162.692	91.9161	93.9993	95.3048	135.245	149.792	201.971	102.861	103.363	97.025
CLIC4	215.212	149.448	156.537	165.304	142.713	74.9559	75.9404	74.603	91.1067	102.907	132.657	66.5726	75.3094	77.2608
GJA1	1033.7	594.819	528.32	570.833	532.433	230.398	229.227	235.187	316.492	348.22	489.869	152.811	128.385	108.455
TOMM20	204.56	155.562	160.039	158.606	144.868	74.4794	84.524	76.58	63.3933	70.8819	94.55	89.6182	91.4826	87.1365
TFRC	53.7165	50.7675	46.9368	46.6679	39.5654	26.3105	22.4082	21.1843	22.347	20.4835	39.1352	24.1478	28.1003	25.7337
EXOSC5	43.5721	37.887	33.281	33.2613	31.5718	19.6401	16.9238	18.0035	19.1204	13.0186	10.1927	4.45158	9.60516	6.68469
PCDH1	78.8633	54.9365	52.6992	49.6927	51.2931	23.0221	24.4989	21.8777	24.3421	21.2234	21.5706	5.39233	7.19148	8.21979
CLDN6	651.112	458.499	419.904	392.398	395.459	188.162	202.009	164.252	142.055	122.846	145.598	49.1338	55.2725	78.5222
LOC653653	36.2979	28.1572	28.5178	26.6565	24.2052	9.78393	8.15941	9.37264	8.23831	8.43424	7.18768	5.68473	8.0217	8.98208
CLDN7	86.9804	62.4062	57.9336	47.6027	40.9943	15.3979	17.3301	12.4401	5.35613	6.0045	5.42059	2.25959	0	0.383268
CDH1	147.848	107.685	109.437	101.089	93.8555	32.6474	35.146	30.5814	14.2767	12.9328	19.4587	5.42749	0.0791673	0.406139
GYLTL1B	44.3854	33.3999	30.8764	25.6847	27.524	7.43836	10.2617	10.8331	7.42616	4.6598	4.16714	1.73993	0.892233	1.26294
PPAP2C	45.7903	32.7604	35.2578	26.1857	26.8421	4.35353	7.0614	5.69376	6.02054	2.89024	7.58461	0.905405	0.92359	0.556392
GPR176	97.7003	97.98	50.8372	50.2835	51.3271	11.1759	16.938	12.6449	13.0569	16.5408	19.8319	4.11238	4.83631	4.14729
DNMT3B	495.463	484.339	314.937	285	302.693	65.1164	94.027	82.6857	100.298	77.9774	86.7194	12.7187	10.6242	10.5343
ESRG	573.751	643.802	342.278	255.123	263.427	36.4021	55.8492	58.0608	21.9521	22.0836	49.3945	0.0975811	0	0.0400035
SCNN1A	55.242	48.4066	34.6997	29.6799	33.4371	6.91508	11.2078	8.32456	7.58738	9.8211	17.5444	0.552917	0.122116	0.0783321
USO1	97.0993	88.2605	62.0225	58.415	55.7587	23.9772	27.5043	29.7974	27.7137	28.6306	45.5325	22.4571	25.6878	24.6816
RABGAP1L	60.9505	50.6247	41.0302	42.5529	32.2217	7.44291	10.874	10.2161	16.3528	15.1745	11.6105	4.99932	5.3804	4.43086
SMPDL3B	44.7536	43.4928	39.0548	31.8361	31.4509	3.31185	6.12781	4.6621	9.97095	8.79645	16.8386	1.68856	2.43501	2.13584
RPS18	2488.7	2356.5	1296.21	2228.39	1832.11	1509.77	565.948	790.212	1484.93	655.365	1765.15	1042.16	548.434	702.554
KCNQ2	31.0964	26.4135	28.0258	25.7749	25.6239	11.1568	17.0691	13.44	20.0478	17.2281	15.4407	14.821	15.6934	20.554
PDLIM1	154.535	119.148	97.7761	90.4052	81.5512	42.7915	42.016	41.8404	18.9748	18.8149	36.0782	44.1654	69.0463	67.1152
SLC25A1	61.7557	55.9674	50.4091	41.9707	43.4738	13.718	17.9463	19.5635	24.5588	21.7178	20.785	37.2191	34.4725	38.0471
TDGF1	355.226	450.121	44.8451	39.4783	42.324	8.50857	11.0467	12.246	21.4665	23.7779	61.3396	0.01	0.01	0.01
LINC00678	161.631	241.907	33.4806	22.9202	23.3242	3.53001	3.91818	6.20146	3.6499	8.06183	25.9232	0.01	0.01	0.01
TERF1	343.467	377.084	104.312	102.858	100.735	26.9174	33.3387	31.539	52.3531	37.1617	60.2192	20.5674	19.9822	23.8801
POU5F1B	290.461	301.582	55.7725	51.8512	53.1369	9.28718	17.1469	14.5124	47.7965	33.8348	66.7145	0.348674	0.533967	0.257186
POU5F1P3	224.999	244.511	40.426	35.7588	38.6246	8.53953	7.94347	11.2362	38.6664	33.6588	44.6603	0.221038	0	0
L1TD1	349.376	372.815	142.851	135.229	140.212	34.0999	29.7744	23.2802	67.4288	55.8357	105.134	1.94449	0.861791	1.24364
NMRK2	72.3545	78.6855	35.8282	33.579	32.7211	18.3538	20.8487	20.7494	20.1605	13.0014	27.2288	8.95509	13.5529	10.1195
FOXH1	61.9491	70.222	31.0041	26.4532	26.5341	7.4579	12.5387	11.7102	7.28417	5.18068	13.9483	0.110336	0.0784309	0.0785061
DPPA4	262.645	395.605	144.57	130.026	129.749	56.1264	63.6249	57.9983	62.759	60.0255	91.3739	3.58278	1.26141	2.33793
EPCAM	258.822	218.861	99.5997	90.1847	72.8556	31.6389	30.816	26.5603	19.3593	16.0048	37.8198	7.04993	1.45934	0.937018
CDH3	67.6721	56.6174	33.62	29.0165	24.7104	12.337	12.6891	10.8751	8.09747	8.48414	12.412	15.3401	9.74706	9.3477
FAM46B	94.8947	77.6112	45.8645	41.6231	42.0106	16.5433	13.9348	10.4993	16.9249	13.3827	15.6065	8.02686	8.62049	15.3483
REXO2	76.0401	78.8645	49.6674	44.6644	48.8607	27.8728	30.4904	25.3121	34.974	28.6642	33.9781	23.4495	34.0275	29.4413
ISOC2	73.1878	72.066	53.0367	44.2231	47.6622	16.0917	25.377	20.3024	34.9947	25.6277	29.1973	22.749	35.1181	26.7276
NLGN4X	47.9287	64.373	21.1316	20.7747	20.4186	11.59	13.2195	12.1258	27.8915	31.4134	40.7457	19.5154	19.9845	24.3129
SEPHS1	159.632	241.111	72.1172	66.2413	68.129	31.6676	30.8905	33.1173	66.6513	71.3699	116.173	41.5674	43.1953	42.6916
NDUFAB1	286.964	278.593	192.436	193.012	181.403	142.165	149.359	141.348	189.92	210.9	269.164	120.145	134.401	127.904
NPM3	103.281	106.008	59.8857	63.1927	62.3443	33.6769	48.5616	42.2785	62.2377	75.169	77.8381	34.2478	28.5535	40.0981
USP44	59.1019	89.5464	38.4408	40.0022	33.2588	8.4105	11.6398	12.1765	42.2147	32.2178	28.8532	2.23564	1.95669	2.76131
HRSP12	54.3963	55.593	24.2212	36.3025	28.0268	14.5305	17.457	21.3538	32.739	38.2352	29.8841	12.5647	14.7708	13.508
CD320	41.1568	40.0807	25.2247	22.703	24.0955	19.1541	28.8928	22.0439	28.8221	26.3877	30.4881	26.4517	29.5988	25.4626
SCG3	30.6953	36.8382	9.08947	8.47453	8.72724	1.19495	0.809368	1.23497	7.74047	8.80449	11.0811	14.5576	27.3226	11.1428
CD9	105.055	136.991	35.1068	37.9782	26.9423	17.9404	18.8157	17.8507	21.5483	25.7161	31.0756	47.3967	36.5554	39.6226
ELOVL5	92.7941	74.0394	64.2636	64.5091	52.6944	40.7055	42.6995	42.7778	42.313	57.2793	62.4336	55.8942	53.3656	53.8326
COMMD10	32.6499	33.0959	18.9668	27.563	19.8163	16.1261	15.0308	14.749	17.2669	16.8941	28.2132	19.5317	21.0015	16.8155
JMJD1C	30.3319	35.5072	19.3314	18.7108	20.0585	11.7807	10.5838	11.2064	15.8905	15.7463	25.0359	18.1932	17.7429	15.0763
BNIP3	33.134	203.521	42.0226	42.1555	23.943	24.3416	25.8741	24.8219	24.14	16.4426	11.1648	25.1902	23.6401	38.8347
RASL11B	6.14236	52.0488	10.4219	8.45921	6.66423	4.77391	6.73628	2.81074	4.77925	4.35707	4.24732	24.4125	21.3185	29.4781
PITPNA-AS1	26.0702	30.3937	17.2746	20.266	24.9054	23.3166	22.9968	23.5107	25.6908	12.6528	17.0955	23.4415	17.5742	20.937
COMMD6	24.028	28.2015	9.19265	9.24787	24.5348	3.92119	4.38891	28.6735	20.4838	1.36359	14.3464	16.7539	13.8347	12.3297
ATP5D	110.378	108.766	84.3802	68.6588	54.2401	74.7213	75.7453	69.1773	62.3591	105.267	53.7877	59.5463	71.6835	66.1626
SCARNA12	40.6375	17.1588	14.9814	11.5283	7.10715	10.8394	16.5283	11.4179	13.4376	43.3433	0	9.34408	3.83251	3.76512
MBOAT7	30.4456	23.7471	23.7601	21.404	19.8021	26.2816	32.3356	28.1599	18.6538	28.8276	12.0624	20.2712	17.7935	20.3254
SNUPN	15.0106	20.8381	16.0069	17.0944	14.642	18.3893	18.4418	15.761	19.4893	27.5063	6.79585	11.1537	10.828	11.8222
WRAP53	14.5151	15.4411	15.8866	14.1604	15.6158	14.54	14.0217	13.3157	17.4792	25.2496	15.2184	11.645	11.1704	11.5813
NDUFAF2	83.9519	78.5942	57.9966	57.5722	61.3173	68.8306	64.7782	65.11	88.2485	124.826	46.6892	42.9419	42.059	34.0426
SAMM50	35.6397	49.3228	40.5411	43.2088	38.1256	34.8618	31.6293	31.8219	44.0652	62.2069	32.0162	39.452	34.7092	38.9863
CTDNEP1	41.827	40.5108	45.4799	45.9491	45.7943	42.601	48.8113	48.2994	35.8717	51.5178	31.0157	41.2311	45.1475	42.386
NOTCH3	28.8662	25.7018	34.3151	31.6556	35.1252	35.6489	36.2256	40.3291	21.4921	30.5354	19.3329	30.0427	27.931	35.9618
AP2A1	40.4248	38.3622	39.1967	38.6511	40.1915	40.6647	35.8792	37.2584	26.5002	40.5621	23.0397	32.7048	33.3899	37.8579
PNKP	18.9405	28.6615	24.9135	22.8508	27.7922	18.4251	20.8613	20.6749	10.9709	15.5523	7.91742	15.0857	14.4024	14.8843
C1orf54	26.1689	29.8139	37.8677	37.7011	32.8631	35.8598	29.853	27.0702	27.8542	22.1637	0	22.3666	15.9892	16.7729
RNVU1-19	0	0	39.4508	0.01	0.01	0.01	0.01	0.01	0.01	0.01	0.01	0.01	0.01	0.01
KIF5C	22.375	33.2893	34.7866	29.7816	30.8039	24.9982	24.7084	22.5588	22.1466	21.8982	19.9228	26.529	44.188	30.2108
NRP2	16.6609	19.4463	45.9102	50.5375	43.1972	23.6294	28.301	29.7998	24.2405	20.7978	9.48579	32.636	65.5506	44.0195
DDR1	27.72	13.1481	26.1374	36.1813	23.0051	12.551	14.689	20.0568	14.445	18.4938	6.81136	20.6666	22.3836	20.3197
FGFBP3	78.9833	24.1366	93.4289	91.4975	72.0232	11.0941	11.1181	12.641	18.9631	17.0873	12.0249	38.5321	45.6604	60.3893
BASP1	193.714	111.165	219.878	203.219	189.89	104.878	94.7764	103.858	125.841	132.214	103.383	110.829	167.718	113.283
JMJD8	26.9555	24.5978	24.5931	20.682	25.1922	21.3729	18.822	20.3528	18.6363	27.2443	18.8467	25.5357	24.42	25.5295
FAM96B	55.2388	33.8402	20.7636	19.3782	20.9521	31.8441	38.8758	35.7638	41.4773	42.9997	14.9304	37.3351	53.95	40.1236
ATF3	60.795	10.0465	13.1625	12.9168	10.2233	40.7792	26.6415	25.4486	30.8366	35.9878	28.0532	32.0855	41.5263	52.1875
VIMP	32.9228	27.0125	22.9232	26.1954	23.4748	33.3333	25.0381	23.9665	29.3115	43.6456	24.0739	29.9172	30.8477	31.695
MRPL53	30.6273	29.0711	26.0452	23.7706	20.232	39.0355	25.0857	24.1216	27.0929	37.9648	23.2418	25.6758	34.533	32.5975
RPRM	55.9281	8.31215	6.43799	7.44537	9.4457	6.41314	7.54878	6.81839	11.2512	13.2116	7.36851	17.0525	29.7209	17.7803
JUN	107.022	11.7636	9.74748	9.28982	8.52146	25.8167	16.9515	14.2692	17.8759	21.559	18.0718	41.6237	61.8826	65.8992
ID4	67.7448	2.51814	16.2583	18.5834	14.543	15.4576	13.1731	12.8631	16.2605	15.6003	19.378	19.902	31.6142	54.3503
SLC7A5	114.405	21.6286	49.6262	42.237	47.3544	32.8564	34.1483	32.7781	40.5039	69.3588	49.9749	64.4086	80.618	79.7081
MYL9	193.954	27.6657	93.6566	106.279	108.268	133.065	102.299	90.9386	80.6171	119.569	91.5843	123.685	104.47	106.811
LGMN	42.5138	28.3534	25.2513	24.8851	26.5532	32.7934	33.2525	30.02	19.7768	17.6321	30.1785	26.3899	32.0031	35.312
HES4	29.6026	8.54587	7.465	7.04712	3.43299	26.4224	20.2918	23.4622	2.95047	1.77651	4.629	16.1759	22.3872	20.1629
TUBB2A	139.949	77.3383	73.7024	78.0922	71.5474	94.3266	90.9339	93.0457	42.0242	35.8451	23.1385	88.2266	130.805	117.404
PLP1	74.1397	83.9714	63.343	58.7375	56.1264	72.1693	68.584	90.8279	44.8776	39.4825	35.0321	43.1805	45.0614	82.9051
HLA-A	74.8033	22.2939	35.4803	25.5972	29.4353	22.0413	22.9437	25.1785	20.4594	23.0216	1.47076	12.2987	14.3882	18.6474
MT2A	472.027	35.986	1.32826	2.92504	2.7357	65.934	54.9644	52.3526	15.3287	19.2313	23.3807	30.6555	44.627	28.5614
MT1E	227.671	16.7788	0.460205	0.403375	0.379082	24.2173	27.4127	17.8335	1.55577	1.41887	0	1.69298	0.427584	3.31929
ID1	441.648	83.0222	78.8511	83.3564	71.4301	153.052	143.47	148.052	53.8215	44.1428	27.9307	32.0276	58.4906	53.0273
GTF2IP4	36.7182	26.8528	23.497	30.7603	28.1893	22.4918	21.9174	30.6262	22.2345	11.7439	14.4681	19.5762	32.1737	21.9713
NMRAL1	19.2685	25.544	28.7676	29.0881	27.9871	16.4764	20.6405	24.3189	21.9576	16.1035	14.1094	12.7745	12.351	9.73368
POU3F1	7.41001	14.4102	43.6701	37.9767	34.7755	23.4355	37.9562	33.6959	15.8171	10.6619	5.75375	1.43731	4.21134	1.42273
KIF26A	9.2127	16.5147	28.1888	25.3451	27.5232	14.9917	21.8776	21.711	14.108	11.3823	6.96535	8.32252	7.51083	7.3482
TNNT1	51.9212	60.3516	93.8468	94.0171	88.0148	66.5822	74.9528	68.9966	30.7428	14.4898	16.5463	0.497928	0.253864	0.734323
ZIC2	70.4047	69.3719	132.504	121.926	115.076	83.6751	103.316	117.288	71.3984	63.4603	43.1616	29.5983	20.4328	21.315
VAT1L	31.4741	19.4483	44.1065	52.5882	57.4172	38.0949	28.9164	42.0536	37.8554	33.7562	28.7393	14.2398	21.1594	24.3759
FEZ1	58.891	46.6067	136.298	125.748	118.526	50.6532	72.4874	75.2254	69.2709	62.3273	42.6182	49.9938	52.9415	55.9332
SEMA5B	9.05383	8.04918	23.7798	23.2599	25.2988	8.46524	12.9724	14.3156	9.59199	5.4511	6.21929	5.21026	4.37766	3.01019
CYP26A1	26.9652	13.2946	114.358	106.464	87.4277	11.8203	30.6958	25.2106	14.1686	7.49444	2.75213	3.95387	1.34237	0.430788
LRAT	15.5013	5.37918	40.7379	42.9617	38.011	12.6383	17.8155	13.8241	10.5521	7.14152	6.94935	0.189024	0.515083	0.155
JAKMIP2-AS1	10.5783	28.8599	70.7989	64.7172	63.7168	10.5698	16.1842	11.7937	16.4584	10.1415	7.32052	0.01	0.345739	0.247781
PTCH1	5.43497	10.0704	29.3807	26.6809	27.4939	8.23446	10.2671	13.1534	10.4591	9.19046	7.81122	6.23685	4.83243	5.76055
LMO1	1.59249	2.83217	80.0429	83.0199	77.7143	26.8194	39.0245	37.9296	11.883	5.85168	8.49205	14.0095	13.3436	13.8608
SHISA2	5.80139	12.3622	123.357	141.886	126.864	56.8583	80.8007	80.6346	34.4137	22.9665	28.1135	52.359	42.775	34.8206
UBE2G2	35.6567	29.8355	37.5777	35.3623	39.1033	36.3074	34.9527	34.1528	23.1739	29.4065	33.6398	22.1112	23.6868	19.8388
SOX15	10.3779	3.89542	25.9334	20.1349	20.6821	19.2701	15.2636	13.2884	5.96557	7.52952	14.9169	2.51571	1.13868	1.79552
SUV420H1	33.2815	27.5214	35.1507	38.3514	34.8919	29.9884	31.2351	31.5452	20.5979	25.5551	35.213	27.1271	23.2058	22.38
EGLN3	16.0908	14.3698	31.1585	33.5067	32.2332	39.2064	23.2155	23.9501	5.29093	4.9233	0.614518	1.55804	1.21239	0.746747
PIM1	40.2702	31.458	56.4246	51.8299	50.5924	41.5127	34.879	30.1447	8.50398	7.52717	18.6965	9.57565	12.9672	12.1043
CHAMP1	23.6252	18.4196	22.5248	23.5702	28.8612	28.9901	25.4373	22.1686	19.4238	29.0148	20.334	23.3892	17.3961	18.761
SLC25A6	5.40714	4.33897	3.74177	4.21018	77.0348	6.38956	6.00241	5.99353	5.88474	5.67504	29.0904	3.54097	3.26827	2.96362
FUT8	3.44892	6.86833	23.3439	22.0172	22.418	20.9085	23.3242	26.4826	21.2164	16.0374	17.2031	9.88206	15.0691	8.43217
RGMA	21.9274	16.0976	67.8421	62.9826	72.4061	50.51	72.1425	72.4778	35.5216	40.348	32.4345	13.7078	11.4997	12.974
CAPN6	10.1605	5.01896	65.16	58.4267	75.775	31.8393	61.1923	55.8525	26.2101	23.1791	31.2275	6.32543	3.77351	4.8753
HS6ST2	7.40559	5.99391	33.4265	38.0785	36.1812	37.2863	30.8964	31.7428	28.4296	31.5194	41.5995	19.9006	17.3845	23.65
SFRP1	328.594	127.418	420.635	411.201	396.493	210.784	263.013	273.141	390.537	421.774	414.796	91.8465	66.6717	131.126
SOX2	180.109	166.2	276.908	299.184	265.553	171.725	226.917	259.094	275.492	278.135	229.002	84.4954	69.9939	90.7592
BCAT1	44.8903	46.0774	73.0146	82.9463	72.9373	33.4098	34.5299	34.1792	47.9464	55.402	71.1322	20.9125	18.7223	21.2271
TESC	10.4976	19.0808	32.457	31.5244	28.9543	6.42316	6.92869	9.70039	15.262	7.69943	18.3149	0.799343	0.609065	0.490987
HESX1	13.4572	16.8297	113.168	106.782	99.3699	6.73299	9.91173	5.29956	67.1475	40.8098	41.787	0.300352	1.1485	0.492152
CENPK	17.7034	21.7121	29.7838	31.5177	27.2899	22.1699	24.0327	18.6727	21.9285	19.0928	35.1819	18.5361	16.7223	19.8265
RCL1	12.8928	13.8236	19.3836	18.2724	18.7476	12.3267	15.5525	11.0977	13.4299	10.3713	25.0699	7.26209	8.22826	8.79061
SRPK1	22.1678	49.7607	54.8051	58.5183	51.9098	32.4053	31.9404	30.051	39.9436	36.8806	56.8115	25.4325	28.5971	28.7789
TRMT11	15.7677	22.328	32.0379	30.8916	27.9658	21.2634	24.0084	21.2346	20.4035	19.708	29.6566	16.9176	15.9217	16.006
RAB35	20.8886	18.3713	21.2316	21.5139	20.6775	18.0463	18.2812	17.1547	18.7266	16.6577	26.3974	18.5957	22.4149	18.6551
NPTN	42.8987	41.8334	37.6534	42.6	42.522	27.2976	28.8275	26.5536	34.1016	31.1545	46.7281	30.4291	43.4844	38.1956
ACTR2	90.5057	85.9008	98.8037	112.633	103.082	70.69	72.9137	75.2948	84.4913	87.9516	118.535	90.8912	99.9857	92.3454
TXNDC9	17.3556	27.1181	24.9713	31.638	28.1767	13.7598	10.5356	12.7228	20.8159	16.3816	33.1527	14.6812	19.0119	17.7797
RAD17	14.2905	20.9731	20.2955	20.0128	21.6008	13.0676	14.3806	13.8349	15.6682	17.3545	26.2732	16.1916	17.7551	16.7537
NUDT2	14.3377	20.4428	21.8031	20.9669	16.7248	17.794	15.1658	17.2377	23.1816	16.3639	25.9232	14.7797	21.8034	19.2714
PGRMC2	26.178	32.4123	29.6735	29.8432	28.3788	19.5475	18.3038	17.4015	14.6171	15.1585	23.6641	21.7377	24.087	24.1539
LIMA1	16.7482	21.9689	23.7546	27.7137	23.1081	16.7657	13.5949	12.6493	8.92023	11.9885	16.6987	19.3078	18.9809	13.9684
VCL	140.517	100.614	133.118	131.45	131.905	110.922	102.314	93.2031	93.1327	107.966	131.347	88.5002	93.548	100.508
OLFM1	18.8893	10.0912	25.1896	23.8291	24.4206	10.3751	9.23231	8.15337	16.7431	11.9288	19.5654	10.6891	18.9048	12.9847
DBF4	18.5644	19.2046	20.3926	23.1077	20.8768	13.4262	11.0931	11.4155	15.2759	14.8322	25.8334	11.9641	11.809	12.2152
ARMC1	20.8468	22.6536	20.9041	26.0185	23.136	15.6818	13.8371	14.6705	16.1558	17.2336	26.0623	10.6964	14.1865	12.2034
DESI2	55.6577	47.1377	57.751	60.006	50.9593	26.4685	30.3475	28.4799	29.2987	33.4142	47.9321	27.166	29.0034	32.4062
GMFB	40.3763	37.1325	38.6311	45.6792	41.0269	21.6535	16.5885	15.0895	22.442	23.681	43.3751	21.2782	27.4226	24.5283
ABCE1	50.2648	59.3959	47.6437	58.3847	54.1679	29.9515	24.9493	24.277	30.8862	36.3427	50.21	24.2752	27.2534	26.5399
BCAS2	53.6238	55.9909	49.9843	59.2046	56.2988	28.5449	38.3831	35.4039	45.2386	45.6792	65.1706	42.8561	41.8319	41.6193
GALNT7	32.9128	36.9761	31.9352	35.3021	30.1656	17.6777	22.9553	18.5369	23.5211	25.077	35.6242	22.2783	27.4169	20.6371
AFG3L2	32.3117	43.7095	37.8814	37.4593	38.6787	20.7068	25.2831	23.1015	25.1571	27.649	38.5565	24.9952	28.3375	24.1803
PSMG1	41.0198	48.8851	46.6226	49.1911	49.4614	15.1108	20.1843	21.5472	30.6568	27.0839	39.4997	29.2913	26.6565	23.9428
PPP2R5E	20.8365	20.7298	21.5502	25.8752	22.5646	11.7775	14.4962	14.5934	13.9459	13.6324	20.7999	15.7641	18.2921	17.3077
BZW1	149.395	120.205	137.291	158.752	156.732	89.3482	86.1776	79.6857	139.531	134.499	203.913	120.175	125.037	121.275
CCDC34	23.6906	16.68	23.4009	25.3192	21.5386	14.4157	12.6866	14.7803	22.7837	25.0637	39.0981	18.6185	17.7927	15.5404
CARS	36.3055	22.8658	34.6331	33.6351	31.7509	18.1593	17.7205	15.7435	31.9952	36.0381	51.6281	22.3875	30.7325	25.4946
PPA1	122.783	120.971	108.987	119.838	106.243	72.1118	61.3263	65.4005	102.67	107.193	146.593	84.3991	96.2814	89.8747
COPS2	29.3892	30.7493	28.12	31.704	27.3293	19.0112	16.693	16.7434	28.2892	28.9607	39.8072	24.8307	26.991	27.9584
UBLCP1	30.5886	26.8434	25.1442	32.6956	28.7415	16.6773	16.2711	17.6209	23.518	20.5274	39.4481	21.9997	20.3386	18.878
TMEM14B	101.773	81.7021	81.9806	98.0644	91.0414	61.8089	60.3594	60.1251	89.7409	78.5633	137.34	62.0502	65.6011	62.1215
ANP32E	86.3048	88.166	103.043	112.556	104.611	53.4043	48.6222	48.8634	84.0074	99.5982	123.005	58.8106	56.123	58.7204
TNPO1	37.5823	42.3077	47.6658	53.6733	50.7714	39.456	34.364	32.8469	43.5794	49.6668	62.7092	33.7859	37.024	33.7483
TDG	31.4488	37.1936	37.3648	37.5894	38.4499	31.3219	29.3465	26.2777	31.7834	35.8172	47.4608	26.0174	28.762	25.4749
NDUFS1	23.1136	31.2583	32.2753	33.9494	32.4441	24.4622	19.5672	21.0984	29.3205	36.1771	47.5254	27.6244	28.9598	29.4054
ANAPC7	24.1662	35.1362	36.1653	35.4928	35.3916	26.0001	22.4256	24.9884	35.2949	33.0859	50.1147	27.8456	30.5217	29.0842
STXBP3	12.214	19.3488	17.8945	20.6653	20.4798	16.3355	14.1013	14.9943	19.3438	19.6028	28.8222	16.6414	15.9464	18.9296
CTDSPL2	12.5741	16.9873	21.0802	22.3488	21.0996	13.7306	15.0969	14.8557	19.4339	18.6856	27.2319	16.5443	14.2256	15.7636
SMC3	47.8569	70.8346	87.9291	88.2197	85.5615	51.7432	49.9733	51.0143	80.621	81.2848	114.885	68.2889	61.3228	67.746
RANBP2	25.8257	25.7964	28.6164	30.6659	29.2331	25.8993	24.2791	26.5969	26.5935	33.2483	40.3882	22.7954	23.4473	24.8884
LEPROTL1	28.0584	28.0366	35.4638	39.8477	33.5252	33.9697	29.0106	29.6325	32.4926	41.5149	50.7619	27.5198	32.9985	32.0595
HNRNPH1	272.632	261.703	258.783	272.269	270.873	203.532	190.326	206.435	230.305	301.173	377.173	219.245	200.523	215.174
LRRC40	18.1364	21.9183	22.6315	22.9501	21.4974	15.7881	14.4482	15.5072	19.1874	23.7972	29.0408	16.8611	16.9182	17.0088
GTF3C6	69.2486	85.9685	80.427	80.6493	92.5271	50.0844	48.2346	54.9625	85.3397	118.908	139.589	74.0225	76.5527	79.0274
TPRKB	35.5669	34.533	29.7156	42.4347	32.9334	19.8831	21.8709	18.0367	38.9366	38.2493	35.1582	27.249	30.4923	28.8045
TARS	205.285	200.213	146.888	137.301	126.966	59.6174	50.2023	46.8259	149.292	152.985	221.835	69.1262	84.5826	70.5258
TMX1	43.9521	33.4803	29.8575	32.6923	28.5418	15.9049	15.436	13.7731	27.51	26.8825	42.6438	15.976	16.6468	14.6623
MTHFD2	110.575	77.107	64.8498	67.0262	62.5091	40.1219	36.0095	38.3083	72.8827	80.8726	122.695	41.1257	56.005	39.0799
CDC123	120.125	108.962	108.085	99.1488	98.2365	73.4073	70.1422	69.4707	105.318	100.861	152.295	52.8966	52.4713	54.4822
SRSF7	228.801	163.657	164.738	178.959	163.402	125.538	125.819	112.677	168.199	169.486	249.885	93.2512	83.5112	82.8709
LLPH	44.5686	35.9487	31.6234	34.704	32.1396	25.9592	26.2353	25.1596	33.6204	37.6763	52.3719	20.1856	21.7087	19.282
TDP2	52.1028	39.5897	42.3263	47.3748	39.9384	25.6037	26.7885	24.2903	35.1956	46.4418	52.8248	20.1324	21.3634	18.1023
CCZ1	26.1521	23.1115	27.8344	24.9529	23.8285	16.9426	25.6589	17.7729	21.3445	26.0275	33.5988	22.0582	20.289	19.9028
PSME2	86.4675	88.1973	86.5538	81.6017	86.9452	66.0722	76.935	64.9605	74.6631	108.368	94.0281	71.9147	60.6336	63.9712
SLC50A1	33.8447	33.7775	23.8375	26.1805	21.4586	21.3333	16.375	20.8259	16.1826	14.6228	34.225	12.306	10.942	12.4887
IGF2BP3	122.563	142.109	92.8403	93.2172	87.8382	81.3559	88.0223	86.9775	90.7077	93.3822	134.209	54.4693	48.4908	55.5927
TOMM7	264.332	261.85	144.715	147.185	130.012	165.16	153.349	164.228	166.782	145.759	268.276	95.424	98.5915	91.6766
DLST	63.8072	68.4338	50.6424	48.4035	47.8682	44.2721	42.478	42.2069	43.8449	47.2267	69.4688	41.2559	43.2156	41.2868
NRD1	69.8952	73.5926	59.1974	57.1038	58.6288	40.046	45.1862	50.477	51.9156	55.677	83.8618	44.031	47.7379	48.0469
EIF2A	28.5844	32.5536	24.2285	24.8477	23.158	21.3977	18.0128	18.0058	21.7886	27.1842	37.2391	19.2375	20.7163	19.1011
TOMM22	100.411	87.3114	73.0776	67.3267	68.1411	67.7869	64.422	64.0092	69.3082	67.3085	113.543	48.3388	43.7268	43.047
RPL22L1	39.739	42.6707	25.9064	30.1874	31.8959	22.8797	18.9464	17.3959	21.4446	26.3634	58.1156	9.8242	10.8028	9.26087
MTIF2	26.0138	25.998	18.4255	22.7235	20.3039	17.7059	16.9413	17.8259	20.3775	22.1649	35.4845	11.8754	11.9578	11.2447
GULP1	29.4561	25.2315	19.1043	21.1249	19.8593	17.0894	15.339	17.4365	16.3171	21.5588	32.1447	15.4958	14.0368	15.9921
UBE2D1	23.0335	18.0692	18.5568	23.1767	16.0169	16.158	14.1196	13.3004	19.1602	15.1121	33.0019	7.79972	12.2654	10.3592
IMP4	34.4361	35.0191	27.434	25.1798	25.0619	26.8923	25.3246	24.775	25.228	22.1894	51.8499	15.5557	22.3105	15.7157
DUSP23	37.5325	26.4099	29.3557	26.0869	24.8882	22.052	24.8548	20.7558	28.6436	21.8426	63.4893	14.48	17.0645	12.9495
RAB9A	47.4826	56.8296	42.0877	45.7952	46.1175	39.6864	36.5171	33.9129	35.268	35.2691	72.0976	27.2373	30.8721	31.4094
ZBTB8OS	22.4134	20.8713	19.6813	16.3598	17.3172	17.7512	12.0617	12.2057	15.1135	7.37178	29.6501	8.82383	8.26404	8.96643
KRR1	22.0011	17.7896	18.5056	17.1069	16.8972	15.792	13.5587	13.9302	15.7888	14.9857	25.2417	13.5709	14.1344	14.1413
MRPL18	73.017	62.6766	48.7843	47.1283	45.4295	38.2732	35.8441	32.6909	47.5633	35.4035	76.9082	32.8365	39.0757	30.7223
RFC2	51.0395	43.5082	46.1919	51.7431	53.4769	34.8186	35.4908	37.4808	42.7211	30.4083	61.6641	27.9166	23.7923	23.9061
ORC1	32.1372	28.9704	33.9401	29.8978	36.162	18.4554	18.5311	18.0408	24.7075	26.4172	38.1689	10.3001	6.82914	7.40266
RRS1	66.3378	53.3746	65.3658	64.5606	64.4447	34.63	35.6813	28.7763	44.1324	33.8127	64.8742	22.73	20.5962	16.8457
TAF1D	62.7057	46.2449	46.0004	43.8885	48.8052	34.3617	31.4458	34.3079	32.1109	30.6813	54.9069	19.7451	14.5957	15.356
NOP58	135.292	93.9484	97.8208	100.028	100.286	65.4248	53.3655	54.2847	81.5827	63.7085	114.916	44.5684	41.2583	36.0417
DKC1	79.1957	84.0898	70.2978	69.6463	73.7006	48.3152	45.8401	46.3951	59.1728	58.4572	86.3244	35.8831	32.8308	32.7778
DNTTIP2	63.8786	60.2225	54.8589	55.8738	54.7357	38.5597	35.4071	37.1206	50.9616	41.974	78.0848	35.5603	31.6675	30.8966
DDX21	121.206	103.517	105.483	110.29	107.867	53.5071	49.9924	47.1502	58.6632	72.3676	89.4115	34.6051	39.6734	33.3583
RNF138	27.3009	23.6831	23.7367	26.8233	22.6315	13.5035	14.9249	14.0941	16.2431	19.9046	23.9063	12.0904	9.49339	9.56485
TSR1	30.1109	41.0505	40.8766	38.6417	42.3005	23.4388	26.4094	22.6592	27.7737	27.1138	39.1494	13.7689	14.6392	14.4615
PAK1IP1	44.3435	57.081	47.9185	51.2109	47.6552	27.0579	27.5373	27.1563	33.3436	27.2294	50.3692	18.2234	19.9164	18.8211
MBTD1	23.0531	27.0605	23.7447	24.7368	24.9657	15.5419	16.5331	17.601	16.942	16.6345	28.5856	14.6384	12.8952	13.3971
CDK5RAP1	16.6994	21.5825	18.7557	17.9552	21.8875	16.0721	21.0222	18.3667	14.6415	17.0841	26.4816	12.2871	11.0036	10.7607
DCPS	16.6279	20.3552	19.5335	17.732	22.8032	17.9557	22.3032	20.794	12.5295	16.0845	26.5183	9.95276	10.967	10.1955
TFCP2	20.5798	28.0603	33.0054	31.0791	30.0172	25.0087	24.707	29.0189	19.8712	21.9904	35.9114	16.3975	16.5176	15.101
CUL4A	34.8768	41.736	45.7361	42.6111	44.6379	41.6678	39.1186	39.8012	31.6263	36.6567	50.5216	25.6821	26.3067	26.1038
TBCE	34.5874	31.683	36.3875	35.9353	33.4524	30.3527	31.9864	32.035	27.1488	26.4076	40.9586	19.8098	21.7572	20.0991
RNF34	25.9493	29.9661	32.6591	33.944	35.418	30.3175	26.7411	29.2465	31.1765	17.6456	43.6883	18.0686	17.6644	16.8946
WDR77	34.4995	39.657	38.6316	40.0644	41.4985	31.1544	32.8941	28.9567	32.1915	30.0155	47.6383	22.3592	25.6254	24.986
NUP205	37.8694	53.1513	49.1623	51.668	50.7157	41.596	40.992	40.9682	38.9727	39.0962	61.6646	27.6137	25.9518	26.7725
POLR3K	46.5993	54.9671	52.6278	48.2231	43.9276	31.9378	47.3462	43.9442	53.7945	47.2935	48.0792	23.6435	23.2044	20.073
C12orf45	43.1998	48.5678	41.5506	46.7698	46.8128	30.2779	44.443	36.1496	36.3237	54.0492	59.4212	16.5461	19.1488	15.8884
GTPBP4	66.1456	69.6356	62.6623	62.4312	58.1356	62.4516	52.4081	52.1115	62.776	69.0018	90.8484	34.2371	33.6527	35.3397
BMS1	26.6925	26.5458	25.9457	26.0043	25.4919	21.9213	21.3706	20.9048	25.5528	27.7081	36.9714	12.7836	11.9083	12.6877
PCID2	31.6703	34.13	32.4321	29.261	30.0982	32.379	30.5965	27.8078	29.8521	37.4293	42.9862	18.3122	20.8018	19.8885
LIN28B	77.2838	51.0541	54.784	61.032	54.3175	53.0652	48.8415	47.5391	50.6725	61.4139	73.4199	15.3018	13.0996	18.138
ABRACL	166.053	138.992	159.496	180.487	157.259	132.187	122.137	113.307	144.876	171.352	216.636	57.7888	68.4306	53.0916
UTP6	29.041	38.8546	35.1561	41.2347	34.6084	29.9255	30.9215	26.9183	35.83	38.0316	52.3753	18.0319	21.5815	17.4842
CDK7	33.241	45.9763	35.3727	37.5135	34.0727	33.3625	22.4648	25.1814	30.7513	35.6144	53.7806	16.9581	18.6409	16.8758
CCDC58	54.775	80.9292	55.8181	56.8701	44.0798	28.7087	33.2808	33.1744	46.8357	50.8693	74.0156	20.1302	26.5014	20.0222
NDUFV2	149.651	183.976	152.221	167.999	155.933	89.6611	110.793	99.9014	139.848	147.559	201.866	90.6816	105.131	86.4049
MPHOSPH6	23.7591	37.3532	27.1032	40.2446	32.0989	23.1222	28.2272	25.0962	33.1856	28.1141	43.3357	25.4666	27.7544	21.4397
DDT	51.4664	72.7054	54.6099	51.9019	47.9664	29.1808	31.3911	30.9962	36.1042	20.2027	57.4199	23.8665	21.1905	37.4967
SENP2	23.5261	38.93	29.5759	27.3087	26.6422	18.9651	17.7955	18.7376	21.0488	22.1487	32.7811	20.7754	22.0672	23.1567
RNMT	22.1326	29.9762	25.0794	25.4674	23.7501	21.8757	19.5468	18.0682	18.3256	21.686	29.7987	18.2947	18.0201	18.1972
RGS2	24.3208	32.5902	29.3326	23.0921	20.3742	18.5999	15.787	13.1105	12.9796	13.1582	29.4529	10.7946	13.6601	9.9511
SMN1	17.8542	54.2478	20.9041	19.6209	18.5875	13.5181	13.1487	12.5238	16.5719	20.1246	30.2505	11.6057	10.7494	10.079
SACM1L	16.5075	30.9041	13.9161	14.5689	14.7689	12.8916	15.1305	14.0498	16.6332	18.0817	28.0787	14.3115	14.5044	14.1887
RIMKLB	30.2674	39.685	36.0582	28.9813	32.0498	23.4072	24.6244	22.3383	29.4723	35.6564	44.9138	32.6272	28.5598	29.7483
C2CD5	16.2739	25.8492	20.2373	21.8271	20.5905	13.9966	15.2862	15.9057	19.5198	19.3332	28.4965	17.4485	16.3048	15.1867
ZNF644	23.7941	30.4659	25.7307	26.8654	25.5416	18.6922	17.698	19.7501	22.2178	25.9407	34.9763	20.6389	18.3106	21.7566
PWP1	43.0119	54.5462	46.3155	49.2814	48.0297	29.6802	28.2174	24.021	43.3105	43.754	69.2056	33.6618	37.1045	33.7257
CCDC43	19.1381	26.1397	23.7499	24.2285	22.7006	21.8972	16.8283	17.2333	20.8743	22.116	33.9276	20.4151	17.2145	19.01
PRPF31	36.4997	41.3435	38.6043	37.9872	39.3302	32.526	35.8446	32.638	29.2147	38.5139	43.2785	36.0554	31.8739	36.3802
TCF7L1	47.2422	60.2588	44.3983	36.7307	42.1816	35.2439	26.315	26.6448	22.5066	28.7707	32.0288	19.5638	15.8287	18.7806
ESRP1	40.5832	69.6992	36.5001	34.6926	30.8382	10.8315	13.5741	10.0779	8.30413	7.10623	14.2142	0.741951	0.0730958	0.140809
ZSCAN10	68.2582	108.712	57.3713	53.7483	52.0747	17.2179	27.2775	22.0534	26.8488	19.3848	19.9908	0.0462087	0	0
VRTN	55.5531	89.8673	41.3498	39.8243	42.7418	12.7757	13.7319	14.135	23.6324	17.8485	17.5462	0.0890736	0	0.036517
ZFP42	47.4799	84.9757	57.4999	56.8212	56.7675	22.8737	23.067	20.4045	28.6456	24.3672	37.4843	0.209764	0.2144	0.257953
MRPS12	43.1275	60.7241	42.8805	46.9893	45.27	25.58	36.6838	28.1818	35.0028	32.5831	41.0358	22.0863	21.401	18.3041
CHEK2	31.7671	57.0956	41.2226	42.6072	38.8566	29.8961	30.1304	29.7111	25.634	27.0433	38.1889	10.3719	9.90973	9.49421
KDM6A	17.6054	33.0177	27.4952	27.1737	24.6815	18.9545	18.8053	20.0155	17.2294	16.0377	24.1899	15.771	17.5627	15.8303
PRKCI	18.4094	30.0293	25.0894	26.1392	22.043	15.5831	16.846	16.7851	12.2739	12.9499	18.7972	12.2596	13.3632	12.1537
AKAP1	17.337	38.9044	42.3216	36.9635	37.4628	8.59575	11.0417	12.2628	13.7472	11.153	11.4619	8.3775	8.38079	7.6204
PPP1R1B	21.6031	43.9088	51.7963	45.8062	36.6139	3.08135	8.00545	4.85694	14.6454	5.68501	2.83907	0.238338	0.202695	0.195312
TATDN1	34.7731	46.0749	39.2412	45.1009	41.3995	17.8203	25.6296	24.8258	29.1672	17.6567	26.964	22.7469	21.6236	20.8086
AP2M1	220.559	171.758	208.504	190.944	215.952	167.455	171.704	173.625	180.062	163.179	164.697	125.499	166.749	178.842
REST	17.4258	14.5212	20.6654	20.7581	19.6573	14.2595	13.6932	14.2803	10.9843	11.642	13.0336	11.7706	9.77307	10.5923
SAMHD1	30.9347	23.8221	37.7905	35.6064	29.7863	10.7545	11.6013	13.5649	6.67749	3.63804	4.62677	1.79015	2.85272	2.158
OLFML3	153.02	96.6684	184.999	180.928	147.151	33.5048	44.6072	48.1354	10.9207	6.58122	5.40255	10.7971	9.26541	6.11653
SYT6	26.6137	24.6851	36.99	30.5245	26.9089	4.97647	8.53481	7.0917	4.75391	3.92143	7.44426	0.550833	1.28573	0.646523
KIAA1551	34.4158	38.2225	46.5633	40.9266	40.2103	13.9681	15.3625	14.7485	13.6018	12.853	19.6158	10.753	8.59058	10.2403
LINGO1	47.2358	39.3027	50.2756	42.6203	49.657	22.4214	28.0898	27.3998	25.504	21.0995	22.7843	7.44247	11.0086	6.12166
HES3	103.144	73.7975	96.9641	96.8864	105.971	16.6838	36.7661	33.7621	26.0625	9.31367	18.2055	0.01	0.01	0.247446
NT5DC1	27.1184	24.046	30.9824	32.0464	29.4407	13.355	17.9437	19.1563	13.8719	13.0156	14.8712	7.21077	5.8383	7.46373
DPYSL3	391.119	304.393	521.241	535.299	513.262	227.718	317.716	320.355	193.874	165.629	154.478	60.9429	93.2289	73.9145
PPID	54.6699	40.776	36.1168	40.62	39.4012	35.3989	31.1498	38.8025	29.1096	25.9014	42.0878	19.9174	21.8934	19.0545
NIP7	42.0197	32.8187	30.5269	34.8721	34.0355	25.558	24.8358	19.8474	20.5757	13.5155	28.8227	12.7271	9.82962	8.00082
RAB25	32.7021	38.7153	28.7994	27.2065	19.7183	21.9423	19.7889	17.9053	11.6624	9.83344	20.9436	2.42859	0.843876	1.22083
ECH1	76.4686	81.5346	70.4947	64.4867	65.8719	71.5753	70.7423	71.6658	42.3476	36.3935	62.7303	37.0239	31.1221	34.6058
APOC1	112.388	83.251	70.1204	75.5549	79.8689	56.6849	82.3924	72.6612	50.889	50.5608	21.9186	11.2625	9.62895	8.86414
ANOS1	25.9359	28.3923	19.8769	25.3916	24.0622	15.7739	21.218	22.6354	19.8181	15.8264	13.7988	8.1972	10.2057	8.43779
ST6GAL1	38.9775	45.1002	37.4526	33.7252	35.0307	20.3312	25.5954	23.2476	17.1634	18.6766	16.9898	8.14015	11.5343	5.46063
PRODH	32.2598	34.4024	34.2389	28.0909	33.7032	8.56853	14.6517	13.4462	7.35337	5.10511	5.61564	0.697066	1.43811	0.921458
ELAC2	32.27	32.3184	28.6369	28.9161	31.4579	26.8498	25.2876	26.4221	19.4478	27.2319	21.4262	18.7501	18.7142	20.3951
IRF3	42.317	43.4943	49.3396	44.8876	53.7143	35.5454	34.076	34.2824	25.9566	21.3461	36.4168	19.6066	23.2872	20.5513
OR7E12P	10.6981	18.1792	29.5496	25.2013	27.5903	13.6792	17.8767	18.7244	8.56584	5.22692	14.5962	1.92892	1.84424	2.01502
CXADR	40.5435	45.0829	49.5774	54.9115	50.4258	34.815	37.6541	37.4112	26.9183	28.8567	38.0857	15.1291	14.4009	18.934
CCS	21.8047	25.5844	26.4343	25.1676	25.7247	21.2657	24.3638	22.3911	13.2405	19.1871	18.4005	18.1199	12.1391	15.1799
PWWP2A	20.7721	29.4333	28.0258	25.0104	21.6043	14.6918	21.2558	18.1578	14.5989	13.6642	18.9296	10.8028	9.11652	9.57237
C6orf106	41.5556	50.1011	46.5658	43.0962	42.9562	37.2305	46.0296	42.7925	28.3759	33.4635	40.6465	26.9164	29.5709	30.0428
PGAP2	22.7032	20.0151	17.9854	18.3344	20.0388	12.4717	17.6013	16.0918	14.3947	14.4271	25.8554	10.3449	9.05935	8.38145
RNASEH1	26.1272	19.8643	18.6519	20.3537	22.1179	18.1758	22.2497	18.6424	15.428	17.9174	29.2744	11.2155	12.2531	11.7282
THAP4	33.1485	30.452	27.938	25.9949	24.4525	27.1246	27.0841	24.8863	20.672	20.5233	33.5655	17.9029	17.7109	17.3406
GAS5	411.58	338.876	283.295	288.211	225.636	283.661	299.222	261.346	211.855	205.15	307.278	119.285	108.233	97.8678
EXOSC7	98.583	100.869	80.3783	79.26	74.1377	74.8776	85.8891	81.982	70.3037	71.5739	102.058	36.0743	32.546	31.68
ATIC	134.936	134.2	108.693	119.885	117.658	106.141	103.983	104.017	89.7132	87.8647	139.913	45.9952	46.3693	47.9032
TAC3	26.649	18.2733	14.6293	18.004	16.3727	13.3163	13.0712	15.0729	19.4589	5.72105	26.4752	0.310087	0.216157	0.761691
ERLIN1	28.4602	20.0175	23.9463	21.9543	23.4828	24.4316	24.8344	25.076	18.4519	17.9248	26.4642	16.0593	16.6761	18.2625
ERAL1	61.0092	47.4732	37.4336	37.3369	45.1343	50.0294	40.9281	38.6355	39.7575	31.5136	64.9215	29.0962	30.0361	33.1507
GOLGA4	19.0724	17.8884	16.0681	14.342	14.9886	19.2531	16.7466	17.8858	15.2378	14.7146	26.6159	13.5696	15.5051	16.4042
GOT1	48.8377	38.3614	29.0618	27.5532	29.1195	38.2675	35.3741	35.1657	32.9051	31.983	57.6063	29.5042	30.8723	28.9251
AAMDC	25.3778	22.2572	34.3002	19.503	20.9995	22.1351	24.1899	19.9316	21.4143	16.5348	41.2271	16.7092	13.3482	19.6388
RPS17	564.554	424.499	612.956	391.805	337.471	672.285	656.479	567.882	638.885	505.284	915.294	266.651	252.673	236.279
PNN	207.997	157.364	188.764	149.926	169.489	185.769	188.222	169.251	175.768	195.215	261.756	136.605	119.786	120.383
KRTCAP2	140.901	113.166	103.516	81.8103	89.9068	90.6842	98.1584	82.3281	91.6486	98.0979	130.004	93.7309	81.9027	106.223
AKAP2	58.1958	11.9554	19.7111	18.5035	18.7307	13.0203	11.8128	12.9175	12.6539	16.6081	25.9165	16.5861	14.5978	19.4994
NAP1L3	130.967	53.4912	45.0057	46.6129	46.7975	32.5735	31.2807	28.037	64.9955	57.247	76.0491	38.5711	55.2644	49.5046
CHCHD7	56.7648	31.6021	27.6699	27.3969	28.0109	28.3602	23.2603	22.8049	37.6171	35.9808	61.3253	25.2712	23.9447	24.0571
YTHDF3	38.5376	27.0315	25.3741	27.6576	27.2424	26.7549	23.4706	22.5943	24.5679	25.3294	36.1426	22.0003	24.4477	22.5972
TAF13	61.8006	31.6588	30.0677	28.2105	32.6281	33.7793	20.8358	21.0569	31.4601	32.2488	56.0056	25.4273	30.8219	20.57
WFDC2	58.6912	34.3723	19.3109	11.5902	13.4142	15.2652	15.4227	10.2139	11.3243	16.5585	38.3193	11.1691	6.71449	9.93064
VCAN	102.698	70.367	28.5145	32.2283	41.2326	34.6552	31.8189	34.5804	47.9911	50.3363	64.5292	26.1717	23.847	20.4411
NUDT15	73.3449	44.1413	40.1949	45.4953	42.5074	32.3362	33.3122	29.2922	33.6585	43.2702	57.5195	22.1456	25.2918	22.4622
PAIP2	189.605	153.407	136.244	148.855	139.129	116.091	120.014	114.771	120.637	123.283	174.388	103.313	103.581	100.54
ZNF397	17.3786	22.7061	18.7891	13.3376	15.7146	18.0465	24.1168	26.7691	19.2457	16.688	13.193	9.3142	11.1267	7.16579
MIAT	32.4332	127.378	101.976	75.4746	76.7483	94.1782	128.71	151.924	51.1103	59.4539	51.7917	64.1199	82.7082	42.0936
MICAL1	19.1201	15.3112	33.1049	32.2709	32.3484	32.5537	30.9558	35.7973	13.9015	13.9322	12.8552	12.7532	18.8348	14.606
LHX5	4.12527	5.68592	130.089	118.997	113.651	127.093	122.295	150.26	25.9727	14.1162	9.12595	0.01	0.651254	0.125401
VSNL1	8.82573	20.2437	25.7064	33.5993	33.2446	32.5792	35.3068	43.6367	2.69225	2.05558	4.42026	0.319552	0.136027	0.130971
PRKCZ	11.4079	17.9319	21.3974	19.6442	18.3964	23.8956	25.2257	24.433	16.0628	22.9264	11.5834	13.7364	14.1767	16.369
SLC6A8	60.7659	55.1205	74.1609	71.1122	85.2608	77.853	96.1396	102.177	54.4152	59.8141	49.3652	32.3829	32.795	46.3648
BST2	133.445	116.955	177.639	166.795	146.675	275.594	294.602	277.63	143	118.372	122.953	29.0613	17.6686	44.3764
TMEM74	1.32858	1.526	8.59945	10.5853	12.7891	21.8646	26.4077	18.8763	5.18617	2.36426	3.897	0.916384	0.975309	1.00159
ASMTL	8.35816	14.2955	12.1918	17.2528	15.5034	4.53872	19.841	26.35	10.5787	2.79535	11.3566	11.1286	5.64743	5.80347
SNORA73B	0	0	0.01	0.01	99.6871	0.01	0.01	178.956	0.01	0.01	0.01	0.01	0.01	0.01
PBX3	7.3077	15.42	16.18	18.1471	16.997	25.2205	21.4817	27.0581	13.0641	11.8711	18.9725	16.784	25.2815	21.1465
DDRGK1	30.4465	32.3249	25.894	29.4638	26.1717	35.9437	34.6644	36.3619	26.6196	27.0476	37.8265	26.6511	34.0982	30.3752
ATG4B	20.7867	25.5117	26.7395	25.0651	25.4264	34.8208	33.0513	34.5713	21.0483	24.0622	30.8252	25.4673	25.521	24.5199
ATP2B1	9.20062	8.7748	15.4875	16.1596	18.4734	30.6396	24.2146	27.6274	19.1092	18.0633	27.6585	16.1267	15.5203	12.5972
NUAK2	5.81145	3.00423	13.1136	12.9255	13.9583	32.6041	28.8643	28.0156	15.6368	21.7198	24.0922	14.3355	14.3657	16.0712
NKTR	26.5565	22.4703	33.4641	30.3298	35.9883	38.4083	39.6699	38.5036	26.0118	26.8869	43.6741	30.4579	29.2194	25.0053
CNTFR	5.74397	2.13425	5.21738	5.24793	8.6921	49.7898	55.396	57.5247	28.609	28.3348	18.1788	29.9278	25.5564	43.2115
SCUBE1	0.407159	0.529661	1.21857	1.44655	1.92609	27.9756	30.672	29.5361	11.3954	10.1876	11.6073	8.63363	8.44452	10.299
ARHGEF4	2.93821	2.87934	8.04468	8.45442	8.92822	15.0266	25.0164	21.6749	12.6056	11.5067	16.8196	13.765	9.91715	16.8996
AHSA2	7.62242	14.7301	20.3078	15.4689	17.2148	29.0876	42.4199	39.209	22.3499	17.4641	12.2896	29.1759	26.7147	23.5473
ZNF503	1.78164	0.182525	0.775151	1.51876	2.15582	25.7193	26.4064	24.6848	5.95122	5.20347	4.73916	13.578	14.9446	12.7142
PAX6	4.35533	0.391814	11.2026	13.1599	16.1468	75.5974	82.904	105.497	31.3781	33.6412	31.3317	66.9333	67.1771	36.465
FEZF1-AS1	2.64313	3.50731	48.3499	42.4476	51.5334	75.5596	90.6526	89.073	67.3975	74.4404	50.9148	11.8045	10.8585	19.9457
DLK1	3.35451	4.5842	222.735	207.528	249.394	1280.51	1776	1552.44	1043.14	1284.54	900.316	163.554	71.7331	342.767
SP8	5.1868	2.63134	5.15047	7.28334	7.33549	27.5418	25.0081	27.0351	7.90819	13.8115	11.2646	3.69731	4.19786	3.3849
GDF15	4.95396	1.63611	2.48537	3.29314	3.45385	40.5411	59.725	50.0468	8.42146	25.3792	4.28318	4.86691	6.57636	2.87103
PTPRS	24.8101	30.8269	41.9439	40.7541	45.5473	54.0596	67.2597	76.0486	38.0395	39.7982	30.8501	40.0238	37.0202	40.0703
SKIDA1	4.7325	4.32657	10.6617	9.58583	10.2497	19.7773	21.1144	32.0026	13.2345	11.3288	12.0145	7.64098	5.05767	4.79099
HMGXB4	10.5167	17.8208	20.7762	19.4713	20.1633	24.1905	21.6502	24.6424	17.6769	21.8229	25.0042	18.371	14.8516	16.8802
PTK2	22.0171	37.2578	41.6947	38.8907	39.5455	49.0844	49.1583	49.5653	39.6594	44.9388	56.7221	41.5337	36.0058	42.099
SNRNP35	15.2856	22.6385	25.703	21.9169	22.3566	31.3475	24.6856	29.8797	18.5649	22.9862	33.6921	23.7284	22.4107	22.1712
NIT1	12.6266	19.7279	15.6513	17.8948	17.8561	23.3489	22.9638	21.2964	15.5305	21.5114	28.761	17.0791	20.1062	19.3942
TRAPPC11	9.19308	14.3387	17.6911	18.0482	16.1558	15.411	16.6585	17.4416	18.1771	20.0533	27.2071	14.0043	15.053	16.0949
PARP2	12.5013	31.806	29.6055	30.6248	30.265	34.6675	36.9239	34.922	37.0012	33.1455	59.4111	25.9376	24.4644	26.3599
PIAS1	5.23588	15.4821	16.876	14.7267	16.5343	22.5183	26.0084	27.269	28.0157	25.3738	39.6008	18.9106	16.3793	19.2836
CKAP5	36.268	61.7597	65.4811	70.0447	67.0067	79.79	75.7595	85.5092	82.5924	86.814	117.947	61.7316	64.5357	66.7157
KCTD6	8.95209	13.0132	16.752	16.3224	13.2633	23.678	23.9485	20.9417	14.9204	19.068	26.4909	12.002	12.9921	10.3499
SRSF5	171.008	167.034	218.015	217.031	220.729	313.007	290.092	248.271	243.392	266.561	360.903	215.554	203.724	204.792
DERA	16.0884	20.0924	29.0043	27.0164	23.9322	37.2846	31.5363	31.5805	30.2287	39.3183	44.1026	23.8993	18.8591	18.1175
FBXO22-AS1	8.46197	13.9132	18.0081	22.1565	14.0992	45.7697	41.6208	28.0239	39.9694	50.1016	65.8926	10.9563	9.37265	12.1321
HNRNPA1P10	0	0	131.467	7.8292	0.0368482	305.051	374.731	408.267	316.204	397.963	503.362	0.149338	0.36073	0.121186
ZNF22	41.9353	39.3915	30.6232	32.3151	29.6788	54.3926	46.6897	47.5475	47.6925	56.8559	67.8213	28.1633	24.0435	30.2137
TOM1L1	14.9976	18.2385	16.2217	17.0449	17.3637	25.5564	22.4277	23.9517	19.7866	24.7139	36.8221	12.1919	11.8955	11.1155
UQCC1	18.6357	22.435	16.6819	15.4102	15.2339	30.1871	29.0802	28.7895	22.8925	21.7832	35.2373	16.1583	17.1577	15.2565
TMEM223	9.75059	29.3435	19.2203	18.8965	17.3351	28.4029	19.937	19.8009	15.9302	15.4855	26.2539	9.87258	9.34012	10.6533
YY1AP1	21.3235	26.001	25.19	25.0469	25.1515	29.6033	26.3591	25.7467	19.1243	23.791	28.2902	22.2064	21.5297	21.3986
ZDHHC7	26.645	20.4507	22.4529	23.6234	24.9355	31.2488	28.0806	32.5418	16.6075	24.1153	20.7327	18.8082	20.452	22.3236
ID3	171.221	46.5119	138.441	151.923	147.229	245.702	184.194	199.905	112.714	104.886	78.3722	50.4427	80.6582	80.3984
S100A4	56.2774	24.842	18.0217	20.4379	25.6078	57.6684	51.4886	51.3919	17.772	23.8197	0	9.61553	14.6587	12.5965
JAG1	60.1786	8.09191	12.4059	14.1029	15.0759	37.7354	28.2959	39.9362	7.16574	10.6103	9.53094	10.931	11.7518	10.3726
IGDCC3	16.0957	9.95019	7.80947	8.74507	11.5678	27.9592	20.7401	26.2212	10.6452	12.2468	5.60942	16.6117	8.28555	10.764
PLAU	19.6476	8.0248	18.4983	17.3315	16.4396	70.4675	44.5972	28.179	3.57592	5.2016	4.6089	5.72546	4.95128	5.79495
DMRTA1	1.72678	2.62588	1.28436	1.21857	2.77692	40.6549	21.1216	18.6252	3.70514	4.54206	1.47674	2.92059	2.44838	2.30073
MSX2	1.62163	0.0573059	1.79395	2.22028	2.16851	30.6268	16.6819	17.5298	0.915311	0.864958	2.16509	1.434	2.56436	1.46943
NOS2	0.217331	0.25657	0.445969	0.523843	0.999509	53.2354	12.3049	23.8497	0.546896	0.574595	1.31186	0.071387	0.0912735	0.0585361
EPHA7	2.5956	2.21635	7.78252	9.46183	9.43421	49.0301	19.6413	24.8896	5.56355	7.19172	7.97776	2.32347	2.53794	1.26814
LOC100132215	0.446883	0.479147	2.68459	4.24371	5.74607	50.689	34.6626	40.088	1.31151	0.757301	0	1.48416	1.89499	0.982605
OTX1	2.2557	0.776955	5.57208	6.22488	11.872	63.2388	57.0054	69.9336	1.65537	0.412924	0	1.90888	1.93291	0.132873
WLS	1.44273	1.72271	23.4156	30.3147	31.1565	243.56	171.803	222.38	6.13262	8.02928	1.55185	41.6846	71.8872	59.9076
DKK1	0.234916	0	4.42681	5.09287	4.65052	25.8195	19.755	23.4738	0.505564	0.144727	0	1.7403	1.37906	11.2148
LGI1	1.62152	0.16548	8.60008	9.92221	10.2898	31.7064	18.1698	20.9995	1.26657	1.06077	1.98156	0.565311	0.264074	0.42274
DRD4	9.25519	1.60222	10.3086	10.0133	8.69194	28.1455	19.7913	26.5843	1.21396	2.36259	0	1.00129	3.51206	1.02562
FST	34.0255	12.4058	53.3887	57.9285	57.7677	150.665	156.652	158.283	15.6445	10.3433	6.98289	2.46426	2.80977	3.57088
TTYH1	53.6595	25.4383	39.4665	35.5842	44.3667	46.4052	58.4692	58.8646	43.0635	46.0475	40.6938	29.7629	28.9058	46.7708
TSPYL2	30.5424	13.8305	19.0188	17.145	19.4464	45.8156	46.249	42.7558	30.1732	46.7675	24.565	30.9073	22.6561	21.5344
COX11	31.0197	24.5411	25.3369	32.1472	24.7973	37.2919	32.8956	31.2011	33.0704	32.6602	29.4258	19.8451	22.9393	28.2596
RMRP	10.4252	15.6541	15.3738	17.753	1.82386	53.8803	114.757	10.8103	27.591	23.2112	3.32123	6.39226	11.793	3.86247
EGR1	30.8329	1.83323	10.6368	9.05852	9.35802	55.2554	70.3021	34.0829	5.8845	8.25022	5.09752	8.33265	15.2679	21.937
TXNL1	80.067	86.9065	56.0536	59.4621	62.4493	41.5288	44.6882	50.7288	56.3216	59.0253	103.607	64.0103	70.7577	64.0226
VTA1	28.8235	31.9551	23.9021	24.9866	23.5498	20.5718	19.326	19.371	25.1073	20.9367	35.546	24.9344	26.427	25.7158
PRPSAP2	36.7835	35.1965	28.6743	29.7056	30.4533	26.4472	25.1574	28.9847	27.4091	25.9037	45.3843	30.2707	33.4302	32.7538
DANCR	230.343	191.184	97.9828	97.8051	108.635	68.3369	68.3101	54.6127	143.379	111.427	227.246	101.367	121.839	111.164
COMMD7	39.7752	33.9281	28.0507	25.8227	23.781	21.1649	24.8242	23.1689	34.5474	26.8246	54.1706	24.4642	28.7975	30.5654
PRKAG1	28.2659	29.416	19.293	23.9014	20.0347	18.5402	20.6029	19.8587	21.2867	24.4398	35.2361	30.2994	30.8031	29.3775
ABHD4	31.8894	30.3394	17.7917	18.5401	19.0488	18.2797	18.3647	16.0583	24.2512	25.9099	37.7469	25.4774	29.5824	25.6154
ASF1A	21.8828	21.1474	16.1308	16.573	15.0621	12.3477	13.612	12.7787	17.1073	22.5653	30.3272	20.092	22.0108	20.5217
C4orf3	32.2584	57.0873	31.2729	31.7482	25.8993	28.5835	25.8769	25.8629	35.3223	38.7178	53.9336	39.1873	39.0528	38.8752
EIF2D	23.8527	21.1282	16.5636	15.2339	15.9098	17.9572	16.2933	19.2242	17.7249	21.2869	30.5187	18.6348	17.5265	20.0493
TBCA	331.242	272.351	184.936	186.046	174.098	283.387	225.962	254.492	312.186	406.643	534.331	284.197	315.485	259.04
HIST1H1C	11.5093	9.48527	4.05302	7.28395	5.63847	4.48635	6.1552	8.43901	8.75576	13.7399	27.7441	9.56794	14.7734	8.52232
AIG1	25.0065	14.4205	5.26795	8.17988	7.77537	12.139	10.104	10.9464	19.0561	18.1104	31.2487	17.8349	23.4801	21.9227
CPVL	46.5275	39.9248	14.0793	14.6112	14.0602	17.4641	10.2787	11.8454	50.9716	51.8373	74.101	31.6449	35.8	41.8361
PRDX6	341.937	246.702	216.856	215.109	234.507	249.531	219.351	219.826	308.038	388.519	433.586	287.705	309.763	380.33
SLC37A3	19.1733	21.7614	25.3179	24.0181	23.8131	22.8826	20.2664	20.5873	18.6652	19.9272	34.1423	17.4395	17.438	19.2303
GFOD2	13.4123	15.4158	15.8476	17.53	17.5836	12.5842	15.9529	16.637	13.5629	13.6637	27.6858	12.551	13.3091	13.253
RANGRF	42.7315	38.6092	40.5738	38.359	43.4437	39.3429	39.178	41.6519	42.2745	31.3243	77.754	34.0955	30.2695	34.4666
EIF2B1	32.6396	25.7118	30.608	32.7582	33.3039	31.3524	32.0348	28.3309	28.7368	26.1689	47.8771	28.2415	28.2586	27.9204
RYK	25.3515	24.0462	25.9353	28.9957	27.1079	26.2641	24.0163	28.1722	23.7604	25.4872	41.4417	27.0685	27.3375	25.8315
CXorf40B	16.6557	18.0759	18.1699	17.2528	19.4263	15.9963	16.6488	16.6347	20.0027	21.2212	39.9558	20.8471	19.1001	19.3488
SERF1B	1.40538	3.01864	4.05157	4.53496	3.16576	2.15145	2.20874	1.89749	4.47693	3.38707	109.859	2.9881	0.667736	2.34357
ERGIC2	15.7049	17.9519	14.4226	16.6928	13.5955	12.4031	15.7049	11.4254	17.5464	16.5754	36.4542	17.4731	19.3429	15.0979
RPPH1	7.13392	1.90109	2.14045	0	3.53285	4.22995	12.2444	0	5.44054	18.2941	49.5058	6.24575	0.972971	0.951058
ALKBH2	12.8109	14.8915	12.3911	10.4243	12.3784	14.9131	12.7814	11.6534	13.3378	15.6978	29.2992	17.4776	13.8177	11.2497
CSNK2A3	22.8661	26.3797	22.671	28.4795	23.6516	21.4202	21.4615	19.6128	21.0422	20.8279	38.0203	22.063	21.439	17.3295
MRPL1	25.0007	26.7077	19.7734	23.2969	24.6618	17.467	12.7565	11.6767	23.2545	24.9484	46.0336	19.5768	21.3415	17.3789
GTPBP8	17.691	16.2688	15.9254	17.6348	16.8888	13.7348	9.93617	12.5856	15.7597	17.8734	33.6851	9.84022	14.2413	11.8782
ARMC8	13.6944	14.6245	14.4698	16.0439	15.9648	12.8233	11.982	12.7408	15.7521	16.3525	30.3825	11.6295	11.8716	11.6723
SPCS1	89.0539	84.2733	84.0807	84.8141	83.4274	70.8619	72.1184	69.1384	88.0103	80.6247	128.23	72.1136	76.8581	74.4999
ANKRD39	10.5021	9.84322	8.93717	8.59935	7.68476	7.56765	5.59898	5.79361	9.72436	8.31819	26.5528	8.47031	8.08378	6.76309
C16orf87	13.4701	17.9916	17.2709	21.1869	15.6144	18.1186	19.2254	13.9931	20.4508	15.1033	29.9394	13.9271	12.8533	17.2197
EXOSC10	25.3391	38.1881	39.1204	42.2706	44.1705	35.4283	35.3861	32.7464	45.4474	40.5525	67.0858	31.1763	27.5469	29.6573
THOC1	22.4532	30.227	32.5895	32.9426	34.5969	32.1008	31.0027	28.2066	41.0344	39.2212	58.7891	21.9599	23.5751	19.9903
CDC7	22.6178	40.3357	41.6939	43.5211	42.9936	31.4308	32.7294	33.0549	51.5328	47.0599	76.8596	23.9019	18.5079	19.178
ARFIP1	12.4556	16.8775	15.3317	19.2608	17.738	15.2317	14.121	12.4748	17.731	17.0019	28.0981	11.3183	12.3793	12.1913
PPP6R3	25.1588	39.7099	39.6796	41.5127	39.9758	35.7523	29.9058	31.3994	39.0307	42.2113	64.2553	26.1029	29.751	30.284
RNF115	10.1115	12.851	14.1492	13.9222	14.4169	16.4515	11.8012	13.9159	18.1844	11.434	26.2385	15.6633	16.7029	17.2316
CREM	7.02234	9.0563	13.3907	12.1865	13.5454	14.6979	12.1399	14.8776	20.6286	15.5232	33.4495	18.1117	16.9475	19.9575
PLGRKT	18.462	18.9186	19.0365	18.4133	16.6593	20.0207	16.8366	15.8886	27.7783	16.5776	40.0348	28.9079	20.9907	25.542
NAA20	37.4125	35.6241	33.4452	36.6383	31.6921	40.1725	30.6747	31.8244	40.349	33.7135	58.2673	41.7089	42.4259	43.2337
C8orf76	11.4566	12.7705	13.8129	11.2492	13.8038	19.2946	16.2873	16.2735	17.3164	14.8386	28.5673	18.2063	16.8933	11.1292
TMX2-CTNND1	0	0	0.01	0.01	0.01	15.2421	0.049811	2.66668	8.08345	0.00373518	41.3722	2.37434	11.4024	6.88907
GOSR2	12.9991	18.5402	15.5523	17.0877	18.125	22.5945	15.2309	16.1858	22.85	19.092	44.9122	22.2672	20.3256	21.8508
JAGN1	17.0114	23.4964	21.9303	20.0143	19.6395	28.5313	22.7861	22.7514	19.9681	16.5548	35.6912	21.375	19.0892	21.9665
PRPF39	22.0803	21.0113	19.4986	21.6254	20.2616	17.9242	16.5138	17.9714	18.5658	24.2956	29.4201	22.8383	21.8552	20.6352
TCEB2	244.555	215.678	189.97	199.303	186.824	141.915	153.501	137.447	217.514	246.552	328.512	206.757	209.002	208.147
ECHDC1	33.4814	27.0979	20.5254	20.7956	22.1611	15.4105	16.8902	14.2542	33.4654	31.2024	61.2658	30.2694	32.266	30.2318
RBM8A	44.2935	40.2669	42.8729	45.7221	44.6003	40.8181	37.0867	36.4684	51.3762	52.9643	75.4413	44.3744	42.9727	44.9326
ADK	16.6519	18.3529	15.7948	16.748	17.4639	14.5666	12.4516	14.0091	22.1156	23.8342	38.8027	16.6552	17.9418	18.5105
RNF20	20.7837	24.5199	23.783	23.362	23.5819	21.1362	20.287	20.8824	31.9823	32.4775	54.2939	21.2815	24.3081	25.2975
ZNF326	32.5271	33.3843	30.1985	32.0942	34.6329	24.4791	22.3897	24.4445	37.5463	42.2374	60.7171	29.8419	33.4663	28.8166
TP53I3	16.6279	16.819	21.7504	21.6707	25.84	14.7904	10.9245	10.4313	33.3476	39.1291	59.5091	19.0238	27.363	21.1978
RCN2	153.436	115.66	151.436	166.357	146.255	108.554	104.983	107.04	173.256	176.19	244.321	152.52	161.638	166.713
OSBPL8	12.3292	14.7171	15.4151	19.6609	18.2283	12.5369	11.7964	10.8792	18.9548	21.2768	29.8755	16.1615	17.5425	20.3496
COPS8	39.8509	37.1041	32.3473	33.6637	33.3227	34.5751	34.2473	32.8471	45.1665	45.3064	63.3105	40.5837	45.8987	40.579
MYEOV2	111.252	93.4967	79.5033	77.1	86.1952	106.882	90.2793	85.8069	125.379	131.458	221.333	123.527	141.68	113.907
COPB2	66.0184	65.6099	49.6788	53.1712	51.5875	56.0911	47.9754	52.8614	77.2615	85.5527	117.591	73.0656	72.5106	78.1931
HSPB11	39.0076	27.7902	31.5553	29.6665	27.1318	24.2356	16.3393	19.5853	33.1279	41.5794	96.159	49.1249	47.157	42.8691
MIR181A2HG	0	0.292815	0.01	0.287153	0.01	0.01	1.22519	0.01	3.90181	9.75357	32.3978	6.07163	9.84957	10.1313
UBE2F	19.618	17.5401	18.6837	18.2794	19.2627	18.5465	16.4156	15.1822	22.7408	26.0677	40.0429	19.6467	21.8011	25.0919
MFF	32.9849	37.0248	29.2077	30.7648	33.8606	31.6529	34.3894	29.2826	38.6241	38.0124	57.185	36.9863	37.9613	40.3004
MDP1	9.63986	10.8965	8.4627	6.64435	8.85509	7.19231	10.3323	9.11016	15.7339	11.3837	35.8367	15.9303	12.8664	16.3214
LINC01481	9.69475	6.47149	7.09225	4.39656	5.14043	5.48557	6.94279	5.76861	12.3447	11.0635	28.3862	10.4222	7.92533	12.4477
AAGAB	25.982	24.8656	26.2991	29.3133	27.2021	24.4602	26.7764	27.5601	38.6424	38.8626	56.7803	34.5694	36.3679	40.0561
VEZT	16.2199	20.2424	17.8588	20.3303	18.1824	16.8749	16.8565	17.7801	30.7065	33.5107	47.0578	27.5636	29.9103	34.4335
DPCD	12.9702	29.2891	18.9866	21.0016	16.761	23.4399	20.5111	23.4538	46.3854	59.3993	103.475	45.049	34.529	51.2545
DCTN6	27.0851	33.1479	32.2939	35.301	30.6176	33.8159	31.9924	30.226	55.2507	54.4158	80.5564	45.9343	49.6749	46.0898
COPS4	29.8505	34.7976	26.4228	32.5057	32.2606	26.712	28.0979	25.4248	47.1578	50.6724	77.844	38.7256	42.124	38.2727
DIABLO	21.7922	31.6196	24.6994	26.6557	26.7572	21.6403	25.7331	24.9169	30.8787	27.7183	44.691	32.5196	31.8777	33.0577
ZFR	25.7364	34.6737	32.9254	36.7294	33.3431	25.3843	26.5243	27.6661	40.4064	37.0003	58.5566	36.6239	39.3319	41.6484
HARS	25.409	29.504	27.411	25.9978	26.4514	20.5864	18.6767	23.3014	32.5489	30.7587	48.5656	31.8562	33.7803	31.9807
RAB11A	34.5486	38.9825	37.9473	38.6462	37.4569	29.0727	28.2671	27.0643	38.7989	44.9703	60.4694	46.918	47.0963	46.518
USP16	15.7979	16.9922	14.7428	15.8417	16.3289	14.0199	8.97411	10.5054	17.7868	20.1962	25.7296	23.4946	22.0887	21.9422
GALNT1	47.6913	33.0806	34.9657	37.3767	39.0741	26.2107	26.3332	22.0876	40.5968	43.1778	61.6914	48.0368	59.2335	49.7299
ARMCX1	23.8558	28.9484	24.9076	23.8308	25.5641	21.2832	19.614	21.4732	27.2839	23.2526	43.3908	31.9948	34.9633	35.4317
JKAMP	16.2385	20.9346	19.8533	22.4184	21.5383	16.2968	16.093	16.8372	22.9516	25.9669	39.4427	26.8357	31.5342	33.3289
SKA2	23.0466	22.1176	24.7661	24.686	22.3552	17.5201	15.0701	16.8457	30.5228	30.8738	53.0124	40.0512	42.2375	43.1478
HS2ST1	8.62206	12.4007	12.5127	12.5838	10.975	8.94997	9.96786	8.73092	17.1101	19.0944	32.1683	23.0008	21.7775	25.7449
FBXO3	8.74936	11.4591	14.4764	16.405	15.0316	7.84988	10.0729	10.7445	20.8287	15.4292	46.2054	24.6474	26.9156	25.0888
HCRT	0	0	0.01	0.641147	0.01	0.01	0.01	0.01	5.17436	9.39915	27.1456	14.8777	18.1507	16.9205
WDR45	11.049	10.4445	8.90725	8.83041	10.3644	8.98491	8.04197	8.54007	15.3035	12.0689	27.0499	19.8199	23.0834	20.0801
BEX4	94.0546	121.936	103.046	105.307	96.1049	102.423	108.441	97.6899	147.273	145.541	219.154	153.878	188.264	165.037
PANK3	22.8318	18.0237	18.6982	20.4602	18.685	23.1661	22.0092	23.709	18.5469	25.9151	30.2019	24.0309	26.2746	22.8114
RNPEP	29.1077	20.7177	21.8836	20.8158	23.529	23.4712	23.7681	23.133	18.3483	20.4611	35.3319	23.3044	24.1833	23.2776
NXF1	32.233	20.7583	23.9697	22.0552	27.0382	26.7805	28.0853	22.4212	26.2735	25.3315	36.886	28.887	30.8673	31.5257
LDLRAD3	7.23127	9.71108	19.8814	20.3181	20.4579	15.932	16.9026	14.3278	17.8875	22.8396	28.7988	24.0286	22.4883	21.588
CCDC160	4.15034	9.54369	19.3429	26.5686	23.6976	22.105	18.105	20.5432	18.4674	19.4764	39.2886	24.3835	15.6598	22.3686
ZBTB33	9.71118	7.60346	15.2748	16.5347	15.9831	11.667	12.4176	12.8908	17.4674	17.6364	25.5891	16.4503	22.1676	19.1523
CCDC88A	11.9414	12.0399	16.0174	16.0974	17.9983	10.8634	11.6048	12.1403	17.3025	18.2326	25.4392	17.53	19.646	20.5135
PREPL	16.1947	13.8381	18.2031	19.383	18.0804	17.7948	17.2886	18.8365	20.6301	26.4437	35.5014	21.4624	25.5958	28.1847
DICER1	7.68532	10.8124	14.1688	15.3214	14.5305	13.4495	14.0421	13.9965	18.2055	21.6646	25.7551	17.6063	18.2562	20.6042
SNX4	9.25373	16.3125	15.8111	18.7998	18.2835	15.056	14.8695	15.6845	24.0081	29.1964	34.7862	21.4199	25.8877	26.3931
S100A13	80.3952	62.883	80.3445	86.1905	80.3844	88.2772	69.2581	88.9324	106.357	124.235	160.786	102.024	108.672	100.493
ELMOD2	12.7908	10.8763	12.0924	14.4786	12.7876	17.0813	14.7896	15.0713	19.8428	24.4522	31.5752	14.6031	18.7589	16.8756
MRPL33	262.021	175.633	157.848	191.606	164.295	255.18	176.533	201.405	338.803	435.518	512.584	305.179	317.006	285.578
GTF2B	19.8689	12.497	11.4693	12.5078	12.7943	14.7899	14.5554	13.1531	23.4244	28.7428	37.3103	20.4357	20.3719	20.1973
LINC01551	0	0	0.01	0.01	0.01	0.01	0.01	0.01	13.5727	24.193	32.9398	4.50982	10.028	8.41642
WBP5	147.609	168.489	131.613	145.11	125.503	189.255	179.63	158.866	374.847	478.778	585.825	318.966	340.009	353.78
GPRC5C	14.4987	11.9843	13.7807	14.4521	10.1394	13.9936	12.8962	11.5675	21.3333	28.1676	36.5941	20.2594	19.9581	21.0945
RAD51C	8.49676	9.92078	8.96787	9.27215	11.2017	7.31836	9.30611	10.1956	17.2357	20.108	25.8805	14.4553	14.3303	9.17174
SPCS2	32.9661	25.5699	25.1048	26.3904	18.869	22.3454	23.1215	22.6458	32.5679	46.1714	52.1158	33.7382	33.8942	29.9445
ACADM	28.6465	24.2079	21.2673	25.0939	23.853	23.1503	18.7733	18.5126	38.8518	45.8906	55.6017	28.7953	26.8009	29.7057
IFT81	9.50806	10.0675	18.3783	18.5449	17.3513	20.3627	17.3258	18.8969	32.7775	34.4049	50.0801	31.4952	31.8473	36.5046
LOC100506844	2.62008	3.14237	1.89844	4.25596	3.35335	9.36643	11.1355	9.48891	18.4276	29.1483	46.9243	24.2876	19.3654	27.5968
NCALD	0.924137	0.746825	1.75252	1.29195	2.12068	7.27998	6.86443	9.48225	35.0005	51.2236	61.268	41.022	36.729	40.4832
DUSP4	3.30727	2.12353	7.91621	7.77472	6.49998	8.60246	9.52218	7.88189	20.339	28.33	31.3272	23.8405	22.8613	25.2644
BAZ2B	6.91009	8.30438	9.26084	9.26267	9.89	8.99036	10.4824	12.6506	20.5909	21.9718	25.2035	21.227	17.6411	19.7745
EFEMP1	7.38006	6.34545	3.07079	2.55801	2.73499	4.40912	3.62432	3.75956	36.0209	53.5188	52.7012	28.4027	18.4108	32.9985
IGFBP3	17.9162	10.7499	8.66674	8.05856	7.55017	10.7999	10.2835	6.30831	79.6451	100.493	112.992	67.0283	62.1168	84.7711
SIX3-AS1	0.198769	0	4.32664	4.6098	3.99348	0.685355	4.30825	1.70168	19.3277	19.1772	26.6312	11.5559	9.42172	14.7925
C10orf35	8.88101	14.2037	10.0523	10.4258	10.2737	15.8019	15.6582	12.4557	17.0812	19.0689	34.9135	18.1845	19.0455	18.2322
ZC3H11A	29.3975	40.0003	34.8917	33.3522	34.0997	52.3215	51.3595	51.5386	46.0313	58.507	74.0123	53.6344	52.0364	54.2252
GSTK1	20.4476	17.7052	21.1261	20.9396	21.1556	30.0592	34.7284	24.0917	35.0302	39.3223	57.2786	33.1517	30.3852	38.0661
ANKMY2	5.04179	4.24148	9.86412	8.26013	9.49332	14.2762	12.0594	10.2863	17.9148	21.8894	27.2591	17.3272	16.3183	17.0564
RBM4B	15.5001	13.8541	16.1294	13.2239	14.2282	21.9885	18.1165	17.6651	25.5124	30.226	37.1394	23.5992	25.5939	24.2502
RFXANK	23.6546	24.518	30.0108	26.1028	31.5338	28.786	37.2834	34.935	34.5176	40.6118	50.2218	32.3188	32.2891	33.6366
C19orf53	98.9748	85.6509	60.2338	59.6993	66.4972	75.6338	74.4364	79.9786	90.467	103.31	127.978	62.3632	82.899	72.1716
HSF2	7.69014	8.46702	13.6982	14.6208	14.5582	23.3534	18.7785	17.4412	25.9979	35.2915	42.5679	23.4188	18.5954	18.1696
MRPS6	77.1477	101.066	108.17	111.119	107.002	154.481	146.393	134.63	190.887	213.65	286.284	159.679	154.61	177.785
CKAP2	33.0624	39.4075	47.984	51.9548	49.9413	63.588	57.2508	58.3727	97.4908	107.845	144.071	66.183	68.8793	72.5761
WBP4	9.97347	13.0437	12.1117	13.9891	11.5408	18.029	15.58	16.5194	20.8705	22.5392	31.3815	16.3214	14.5893	15.8128
LUC7L3	108.525	117.331	119.398	106.207	104.27	166.698	164.605	164.122	199.132	228.871	302.158	147.879	140.217	140.914
MSL3	20.9074	14.866	17.8933	15.6791	18.85	25.003	19.6695	24.3405	35.2528	26.8399	50.2113	25.9035	29.0047	28.1121
LINC01420	93.744	73.0526	67.9863	63.8183	52.199	93.6358	80.4777	69.7273	110.041	96.6528	175.659	79.1201	92.1897	80.188
DDX24	70.6494	69.936	58.6836	59.2087	59.3026	73.7145	65.1525	58.3195	77.3582	81.9807	109.873	71.4416	77.0711	71.9832
EMC3	31.0101	31.6079	25.0868	22.8281	25.5015	34.9385	32.1095	24.0777	36.5524	34.284	63.3144	33.0892	32.8204	33.974
TOX4	21.805	17.889	15.6901	16.8486	18.1981	22.3179	19.5128	19.2335	20.807	24.5275	30.7266	23.2251	22.3317	21.6516
GLRX	23.907	13.526	11.4311	11.4276	8.92882	9.48777	11.1856	11.5989	16.7727	20.0056	29.8564	15.3283	19.8365	13.6295
RTFDC1	46.2975	43.4736	37.2973	38.0146	37.448	57.605	53.0815	56.803	57.2657	65.7391	94.3044	56.2894	66.6315	58.5288
TRAFD1	26.7849	19.9947	19.6615	19.5722	19.9242	27.288	22.8057	24.5172	29.5484	30.6776	46.5637	28.127	27.6483	29.3972
PEF1	34.4739	31.4062	27.8755	26.8138	28.2956	39.8548	35.1486	33.9189	38.3197	43.364	65.4413	35.0327	39.1466	37.8425
ZC3HC1	13.2412	19.8464	18.4086	18.7269	19.0997	18.291	21.2332	16.3036	18.7033	22.351	29.36	15.7372	14.6217	12.8776
WDR70	18.1261	28.0383	26.2583	26.5815	28.2012	27.1445	31.8186	28.8261	28.8966	40.3252	45.6888	21.6369	23.1035	23.2872
POLB	20.4302	26.7992	24.0137	25.3228	22.3765	23.3795	27.028	30.0734	26.9894	44.6818	51.1095	19.7625	20.0762	17.035
MRPS31	25.784	31.8913	24.0196	29.1778	27.6556	32.2601	28.5663	29.2871	37.824	57.9746	71.0145	24.8687	23.462	25.5424
NSMCE4A	36.6129	44.7638	63.6874	62.739	60.3975	49.737	55.1059	61.2349	66.1811	67.1828	93.5982	38.7498	31.1761	34.3895
FDXR	12.9938	10.9071	13.2746	13.3863	16.5894	9.21563	11.6032	12.7279	16.2089	17.5408	25.413	4.03771	4.99185	4.97182
MEG3	27.4982	32.4161	44.5072	32.1325	32.3141	32.3178	54.7436	51.0797	65.2728	61.3666	74.9428	3.90673	15.873	15.4935
MRPS17	54.5559	72.7484	50.8975	49.8133	51.9776	47.9552	61.8011	43.0369	61.3164	37.3985	95.5959	24.0685	26.4593	25.3049
PINX1	19.2728	27.4799	18.4758	19.2513	20.8209	15.945	16.3347	19.6362	22.0171	17.492	33.3061	8.97434	8.16386	9.35553
SNHG12	9.41959	21.6053	14.7392	12.624	11.1215	10.8076	13.3896	14.7043	10.6182	11.3312	26.3867	8.1418	5.6411	4.08941
NARS2	19.2335	23.5915	22.7137	22.8739	22.4055	21.967	19.5136	20.4955	17.9113	20.1391	32.5005	12.5408	13.2487	13.6306
WAC	31.1427	33.7885	37.0747	39.4352	38.3015	35.8594	33.2048	34.5156	33.41	35.4149	51.7907	27.1925	28.3999	29.1809
PRIM2	13.7216	22.8463	22.1001	24.0992	24.134	20.148	18.9567	16.4096	21.7379	19.1696	47.0607	7.99043	8.86773	7.90567
MBD4	15.2585	22.143	21.1306	21.3159	21.0822	18.4901	19.4121	22.0245	18.7137	21.9672	33.0816	13.8139	14.1362	14.2904
TSFM	20.2519	19.6884	15.5809	17.9354	18.2558	19.1296	14.8611	16.5663	18.4486	19.9687	30.1092	15.8099	13.6749	15.3879
SUMO2	448.169	433.683	374.726	405.044	349.357	347.513	332.046	354.606	433.24	413.561	638.396	299.501	285.479	283.676
GNL2	58.6236	67.9476	56.124	55.1843	57.459	50.2931	48.2936	46.2421	63.4268	67.34	106.999	33.1307	31.1466	35.1733
MRPS9	70.8747	76.892	54.3222	55.9865	54.6311	53.2674	45.7687	48.5911	66.5662	80.1048	116.402	35.927	33.5673	31.302
ZFAND1	27.7546	32.4497	25.2296	26.8939	24.5245	31.4723	14.8273	28.27	27.1273	26.6638	49.5865	17.2347	14.7278	15.5981
MED11	21.7311	26.8722	21.1158	24.5157	18.9628	21.9119	22.1315	24.2136	26.4058	24.6856	40.1446	13.8669	12.3932	15.1379
ATF1	9.3287	12.3066	9.63556	11.8673	9.88602	12.2	12.394	11.3464	14.5508	14.0435	29.1559	8.4381	6.79781	7.76967
MITD1	32.4002	28.1749	26.3367	33.7848	29.8873	26.6466	25.9857	29.6029	33.7561	33.7748	66.8615	18.5845	16.238	21.9776
PGM3	18.552	20.7738	17.3037	21.638	20.3714	23.9564	19.9229	20.9389	18.4096	20.5867	33.3666	15.5919	13.0177	16.1613
TPP2	22.7339	28.286	23.3223	24.2201	25.1169	18.1416	23.6074	21.4851	24.4327	22.5564	36.1505	18.1634	20.7411	20.7565
NOL10	12.6325	17.2243	13.1997	15.3735	14.3057	11.5329	11.8625	11.0594	13.1114	14.2983	26.6153	9.83003	10.5828	9.43449
TIMM9	26.7288	34.6614	30.0644	30.2725	23.6767	20.8038	27.0147	26.5163	28.5657	20.4788	50.6083	17.507	21.0606	19.1235
NCBP1	21.4872	22.9821	22.5427	22.3847	24.1753	18.1779	19.5962	17.9766	22.5669	17.4272	33.843	15.8924	18.5316	17.7311
MAD2L1BP	36.0674	30.2936	30.8339	33.7815	34.1294	33.4605	30.9486	19.5906	36.7826	25.5391	63.8147	23.0467	22.8531	19.4742
PDF	14.1145	14.2382	15.2233	15.9965	16.0133	16.2605	11.1539	9.7253	18.3824	10.9122	43.4106	7.55689	7.45271	8.50439
STRA13	58.7965	50.8878	67.0299	57.1147	53.3528	49.2043	53.9342	46.4871	60.7389	53.5385	86.075	42.197	47.4432	46.4914
IQCB1	26.3947	23.958	25.6749	27.9548	25.9423	21.8403	20.018	23.0477	25.3029	22.3945	37.8646	18.9051	15.4551	18.5574
MCM10	14.4949	14.3337	18.4496	18.7351	18.6742	13.3184	13.1588	14.4069	16.7868	16.1382	26.706	10.5844	8.93746	8.86652
ZWINT	70.2701	68.6663	79.6144	82.2277	90.0463	61.217	56.2824	58.3029	74.9326	78.3394	123.805	53.1517	50.3581	51.2033
API5	82.6802	78.0931	80.3461	87.4889	81.5456	70.9214	64.037	64.1525	73.4552	81.1318	111.069	52.9525	53.487	54.2431
SRSF11	99.9046	92.4417	93.7423	98.3698	98.6575	80.1491	83.2791	85.1778	88.654	97.6714	132.101	69.6908	76.6395	66.9865
UPF2	20.4147	20.1194	19.4545	19.9096	18.8924	14.1587	15.1127	13.5808	14.8268	15.5533	33.7686	9.99643	9.64162	9.17512
RIOK1	19.8781	15.6884	18.722	18.1559	19.4769	12.5646	16.2823	14.8812	17.0206	16.3507	26.7472	9.3461	8.03334	7.29705
RFC3	38.1188	40.6846	38.6011	43.9394	44.5323	30.5071	28.2246	26.5929	40.128	35.6708	58.4375	29.0572	24.8781	25.7357
DLGAP5	58.8735	83.2483	73.3999	80.1675	74.8303	44.7761	49.7935	49.6339	77.0228	75.1174	118.897	37.9934	37.8658	42.9159
MGME1	31.3446	35.7323	32.7363	31.5472	32.0425	20.0596	21.2414	23.0122	30.1185	29.3979	49.0083	19.2874	20.5603	17.4654
MRPL14	69.4004	92.74	86.462	83.841	92.6755	73.8726	74.2321	72.3207	100.453	75.7264	143.002	57.8473	60.7487	54.8701
EIF4E	26.3554	36.2348	30.7847	33.8954	30.9892	24.7671	23.0098	24.0281	31.0731	25.0107	53.3014	15.6238	17.6741	16.7543
DDX39A	46.6818	62.4751	57.5949	59.1811	60.2368	46.5994	51.6058	50.9307	54.5708	49.6842	77.5214	42.2656	42.2448	38.5693
TIMM23	51.58	69.8868	52.5385	54.5248	50.8726	47.8314	38.8661	38.3063	55.0692	66.178	78.6469	48.0515	38.264	33.3401
SKA3	22.951	34.7389	16.8644	18.0029	17.6346	12.9014	14.5433	14.8495	19.2364	24.6953	32.5032	9.28584	9.2745	10.1706
MRPL45	52.9222	62.2352	44.4126	49.0052	42.3249	50.3255	50.8908	48.2951	60.8643	66.744	87.5459	36.6519	30.9969	34.6404
LARP4	19.9312	22.3809	16.4425	18.4542	18.3553	15.8528	17.0536	16.9322	19.9454	24.5932	29.168	13.5567	11.6808	14.2371
EEF1E1	99.4435	96.8709	80.4405	90.4395	63.0241	64.7825	71.3404	68.7521	87.554	119.617	127.463	44.9648	38.3242	52.876
GLA	29.4685	36.2588	31.8139	29.5427	29.2504	26.6971	24.5252	24.405	34.8899	41.9216	34.8796	19.4814	29.1123	26.7814
CHORDC1	21.5162	30.2501	11.9247	17.6577	12.7961	20.5262	21.6918	23.3202	27.3556	36.2643	28.0508	7.25581	10.8077	12.427
C11orf74	30.8065	34.265	28.3886	31.8333	28.6243	41.5416	41.1913	38.8859	38.5753	43.9964	63.2384	34.433	30.0141	30.4313
PDRG1	28.6852	26.678	24.7463	26.9573	24.0846	34.9278	32.0637	29.3969	31.0703	36.2945	51.6929	27.271	25.5087	26.1056
HNRNPA1L2	19.5354	13.9926	14.9423	13.9064	15.6268	23.2383	17.6761	18.5839	22.376	24.1395	36.9733	15.7184	13.5672	16.5248
HIST1H2BK	29.4959	18.8018	14.6051	17.611	16.6899	26.935	32.4945	36.6243	36.6035	40.2793	57.3255	19.5035	19.0954	20.5321
DEF8	29.8814	33.5137	24.822	28.4437	27.162	32.7796	42.9638	43.4004	44.3954	46.7198	63.132	35.3014	41.1122	32.3154
HIST1H2BD	9.28558	6.65583	4.52437	3.03102	1.29306	9.64161	15.3704	22.1972	11.9528	15.842	37.7234	7.70175	11.4726	5.79306
RPL21	116.663	272.746	30.1642	52.8041	49.8172	149.204	147.92	255.275	273.624	363.286	399.883	68.7308	85.5422	85.1295
RPP25L	15.2899	26.1905	13.4544	14.1315	15.5827	19.6342	21.6839	27.5963	25.9095	23.0832	39.0608	14.1286	14.5008	13.9269
CNOT2	20.7299	35.1792	31.794	33.1784	32.5099	30.5441	30.4368	32.1116	42.9581	42.725	67.178	35.0858	29.839	36.8176
RFC1	16.1897	29.8494	27.1386	28.1577	27.0896	24.5474	25.0602	24.8379	33.1014	36.4025	46.4449	26.4198	23.5685	25.5866
TXNRD1	34.4766	50.3649	55.4484	54.645	53.1144	57.1398	52.4493	44.892	75.6066	88.3959	106.603	57.1591	66.365	57.0847
ATF2	8.9801	12.4296	12.6666	15.2042	13.0188	11.6919	11.6912	12.3798	20.6511	26.2486	33.9493	16.473	17.0175	14.5714
PHIP	10.1648	12.9029	16.0955	18.6807	16.3836	12.3541	14.736	14.1373	21.3318	27.5867	33.146	15.0819	16.4684	17.4622
GNPAT	32.1841	23.5952	28.0294	27.6333	28.3923	28.6465	29.8131	30.5229	35.9556	40.3395	58.4168	28.063	27.5724	29.764
C1orf131	10.4659	8.78764	10.455	12.5208	10.9593	10.8496	13.5286	12.1592	15.1545	22.1551	33.6733	7.78853	9.93254	8.42368
UBR7	22.1277	16.8515	21.0257	23.6334	23.8364	23.0291	22.6138	24.6535	25.7723	26.8477	37.3324	21.2473	19.8757	19.6831
PCNA-AS1	19.6915	33.3612	67.4881	18.1583	51.0098	87.6653	123.983	100.307	200.014	171.659	310.225	33.89	52.1228	39.9368
KIF15	7.47638	15.0571	14.2122	15.4155	16.4569	13.7479	14.6064	16.4212	24.0429	25.2958	34.8678	13.3499	11.3982	12.9849
PHF6	31.9072	65.0341	66.3801	81.2982	71.8392	68.377	76.7677	93.6229	139.392	152.449	201.084	66.7096	62.7065	70.8505
CENPF	29.6025	40.7955	55.3685	57.6641	60.4641	55.7148	59.0283	62.6968	85.1056	102.213	123.835	49.7883	51.702	58.738
RPAIN	39.5378	47.6954	45.5201	44.7236	42.2235	55.2906	45.7031	56.6503	58.2828	68.5917	100.797	39.3261	49.8536	38.2033
FAM118B	16.1826	25.6565	26.5063	27.0405	24.862	25.9208	24.1215	23.7076	34.0646	32.7092	58.0325	15.4518	20.1242	20.7496
ZFYVE9	11.0678	13.6225	17.1927	15.1701	14.9671	14.6199	14.5827	14.2532	18.3054	20.4362	30.0925	12.9716	13.1269	13.637
PTN	31.5032	16.9817	50.2398	55.8609	65.8969	25.7551	28.9339	37.6515	522.289	544.803	567.044	109.574	90.0379	104.758
FABP7	25.7798	5.15959	13.0431	15.926	17.2969	23.5378	21.2508	19.8098	68.4676	63.4081	74.6103	18.5267	15.4681	31.2042
CA2	16.7451	4.4205	9.35884	11.9414	12.6799	19.3103	17.5252	14.0876	28.1729	37.3292	44.9165	12.6352	15.7074	17.071
TMEM38B	6.22175	4.55033	2.59993	3.21054	3.03061	8.26149	5.65664	6.48496	19.14	20.0092	27.4583	6.85294	7.77475	7.76123
C6orf203	8.33907	12.747	7.37194	6.0924	7.03004	9.98261	9.87811	6.7264	17.5456	19.5882	32.6005	10.712	13.2509	10.8869
HIBCH	15.0937	18.6755	13.4531	14.5524	14.0525	14.2298	13.2326	14.4079	20.428	28.1512	35.4666	17.893	16.0296	17.3051
RPL26L1	65.0339	62.353	45.0447	43.6518	42.3743	63.8785	55.0852	53.5943	84.1888	92.8817	125.323	52.7651	47.8177	53.6988
OSER1	22.381	20.2251	14.7387	15.715	14.5589	19.3956	20.9904	16.0694	24.8724	32.428	41.7128	18.7503	18.7286	17.5669
GBAT2	16.1792	10.7221	9.05104	7.96177	11.9293	10.6584	15.8257	7.90568	55.7049	36.5621	88.8945	14.1621	19.4889	21.1193
PFDN2	85.52	91.3343	63.0025	77.6306	63.121	79.2037	73.1737	79.6456	119.27	103.612	171.309	69.6213	73.8123	70.3098
COPS5	52.7799	50.7804	43.111	47.1755	44.6406	46.4475	47.1303	41.701	74.8769	66.339	111.142	42.2482	43.8515	41.8798
NDUFB1	169.625	165.182	147.436	150.347	139.521	160.847	132.561	115.344	262.831	211.253	407.129	127.975	146.719	119.601
SEC61G	245.273	266.985	158.969	173.125	151.737	146.292	162.062	121.408	222.165	230.606	313.41	147.482	153.179	163.3
TCEAL2	29.8403	24.9889	14.7174	11.6431	11.6614	16.3858	17.9628	15.0323	28.2907	29.0273	34.6221	13.3293	11.7369	21.8392
TSPAN13	27.5158	17.152	14.5558	15.9658	15.0814	16.0938	17.1758	18.2499	21.3466	30.272	33.9919	13.0594	19.0574	10.2876
APIP	30.9562	27.2373	13.6282	14.196	13.7979	15.2792	15.4272	13.5477	20.5808	26.0134	31.5802	13.4843	11.7855	8.80459
EIF2S1	36.8604	32.8087	24.945	25.184	26.5505	29.1258	24.6611	24.88	27.5374	31.9896	39.6608	26.3276	26.5295	24.1905
SNRPE	97.1362	82.3923	80.5522	83.6038	82.2416	71.6553	57.4385	55.2845	110.342	105.521	155.816	53.7277	46.8551	42.6162
FILIP1	10.6452	8.0124	11.1568	11.5855	9.10283	10.8479	8.26406	8.27171	14.9755	14.7905	25.7972	4.42067	4.42868	3.89139
MAGOH	118.516	111.433	114.088	110.745	118.772	111.233	114.718	106.366	173.891	166.579	250.19	82.3824	66.4427	60.9125
PPP2R2B	14.0247	15.9093	15.2476	12.4798	13.8971	5.94039	7.19317	6.54131	26.7907	17.2222	28.0333	2.02689	5.51812	4.95029
NDUFAF4	20.9315	17.8263	12.5496	15.601	12.231	12.2591	10.9006	12.0893	18.2323	17.5765	26.9908	9.2349	11.5765	9.06365
SLIRP	484.746	413.577	294.824	378.522	333.588	273.023	222.229	240.886	456.624	444.533	681.511	170.917	163.73	149.122
UQCRHL	65.125	44.0767	43.7641	37.2265	36.0529	39.7418	32.2885	34.2124	53.5451	52.6359	72.1151	19.7704	29.2285	28.7123
CEP95	18.1158	14.7506	16.3851	15.6177	17.2282	14.412	14.5418	13.8875	15.7025	19.3767	28.6869	14.1148	11.7947	12.9594
ACP1	161.897	136.964	112.553	126.534	117.894	112.486	111.461	105.833	144.639	160.987	222.841	104.063	104.737	102.249
SRP19	43.1909	36.5678	34.3851	35.8586	33.3723	32.0519	27.487	27.6312	38.9554	42.0633	64.5034	29.668	30.8337	26.9077
PRPF4B	29.1837	26.2263	24.3047	24.6671	25.6362	20.814	20.5706	20.6331	30.6358	33.1711	43.425	23.0597	20.6157	20.6124
ZDHHC20	28.1504	22.5572	20.2745	23.5005	21.3991	16.7601	16.0699	16.0503	23.6978	25.3409	39.4096	19.2742	17.0091	21.3477
PSMD6	80.8995	87.267	76.1453	73.1859	77.5414	66.601	62.8161	60.6657	92.173	92.95	152.776	68.5308	75.2056	73.5823
NDUFB5	78.815	89.4401	61.8856	70.333	60.7273	58.3563	57.8529	66.2793	88.9224	91.4265	175.282	71.6404	72.4223	71.4085
CCDC25	18.1822	19.0688	16.4039	17.7552	15.6779	14.6433	14.8975	17.0189	18.8454	20.2853	27.6224	16.3187	15.2644	18.4179
LEO1	23.2495	30.9718	24.9191	26.5799	26.6088	19.6556	22.5917	22.6696	29.8845	37.2516	57.3356	17.7698	18.5033	19.4755
CCAR1	35.5421	42.3212	42.7094	42.7509	42.5793	29.481	32.4633	33.227	50.8083	52.5517	72.6107	33.2762	32.6926	31.801
METTL6	15.0345	13.5336	12.6018	12.9287	14.283	10.7787	12.0832	13.4542	18.5581	20.2264	34.7328	10.2026	10.8858	12.3072
CRNKL1	11.1543	12.261	11.8099	12.6052	12.5728	12.3307	10.0733	9.66095	15.3957	18.0398	27.4	10.3827	9.75786	10.1797
EAPP	29.656	32.8513	33.0158	34.159	28.0881	30.5806	30.4135	32.6851	45.2833	46.5172	69.7226	32.5259	30.1703	30.6334
ICT1	49.2313	57.0217	39.6228	40.559	38.9343	32.1561	42.997	42.1743	67.4374	87.0825	109.961	29.1357	31.344	30.43
LSM3	199.507	187.237	153.46	174.105	150.623	190.476	159.255	155.109	319.041	331.493	490.169	112.758	114.351	122.262
C11orf58	66.4598	70.8798	69.342	74.6662	72.3711	55.6515	53.0155	52.0441	91.8445	111.539	138.931	59.4642	65.2839	61.657
PSMD14	78.6193	98.2602	75.7093	80.9328	80.927	68.0725	58.5463	57.6545	113.995	135.365	182.86	67.7501	75.9366	69.2296
PDCD5	165.287	129.965	120.106	127.217	112.705	108.142	107.796	100.962	178.739	196.321	256.47	112.544	125.719	122.968
SHFM1	610.963	561.49	499.79	513.411	438.608	410.964	407.85	410.193	785.406	809.678	1118.94	410.104	395.861	411.109
SMG8	20.2449	16.502	14.1449	13.7995	14.5381	18.5872	20.3941	17.8525	18.9511	17.5816	29.9201	13.4598	13.5801	14.0248
ANAPC16	29.0493	23.7187	23.2268	23.7022	21.7239	23.7194	26.2981	25.5574	22.809	24.9877	34.5202	23.7619	20.3096	22.0418
GNG10	48.7524	32.1151	32.8341	36.5739	30.8725	36.4675	30.6919	28.8816	44.7683	50.5829	83.7447	35.5934	38.4475	38.199
PAPSS1	51.6084	32.4067	37.9796	42.6727	40.8564	40.787	40.2031	40.7956	41.921	46.0479	63.7838	37.9984	42.4354	36.4671
NSMCE1	19.8364	19.4841	14.9515	16.434	13.2159	17.5247	16.9737	12.8627	22.0566	17.6809	34.6419	14.7462	10.4043	19.3739
COX14	28.839	26.5178	22.8249	17.4675	18.1581	32.9792	27.6311	20.2279	34.6512	23.1085	62.0412	25.4945	22.6489	24.9422
MZT1	16.9637	15.4805	9.87246	12.8272	10.7871	15.9638	13.3986	13.9783	15.7675	18.4835	26.3707	9.36068	11.073	9.85889
ATRAID	116.08	114.004	87.112	81.5743	80.8107	98.4436	93.6725	94.6314	113.472	111.237	167.727	86.3905	74.1101	88.6048
SNRPB2	83.5745	70.9002	54.3019	54.6241	51.8317	58.7898	53.1416	49.2772	85.0819	88.5887	143.024	49.6246	57.794	50.3164
COX7B	466.594	504.222	276.427	356.488	338.316	347.182	339.54	290.781	563.253	546.581	959.964	286.302	325.949	296.169
MKKS	21.9245	21.7979	17.6808	16.6359	16.5899	17.0286	17.1898	17.6496	20.7147	21.2205	30.0987	16.0064	17.6406	16.319
DNAJC17	15.0023	19.7091	15.3054	12.3192	13.4235	16.279	14.0656	15.4003	20.3497	13.6174	30.9049	10.7771	10.9805	10.0047
DAP3	38.6776	49.8177	36.8954	34.5589	35.5107	47.9549	39.1659	42.1261	50.1667	47.4664	77.9872	32.5555	32.5397	31.6745
EIF2B3	18.4118	22.9717	16.7046	14.2287	14.6223	19.5362	17.6292	16.5159	22.5122	21.1904	31.6275	13.7596	15.2458	13.0619
ATP6V1E1	79.7797	85.4645	55.7377	63.3907	59.0812	90.2849	75.8139	70.9562	87.032	74.7039	116.155	57.2094	81.5319	66.2071
INO80C	21.8897	24.1361	17.7763	19.6158	21.1241	28.9356	20.2927	23.3342	24.4936	16.9047	42.9475	18.6926	20.2787	15.6735
SWI5	20.0017	17.3594	15.3856	15.87	13.1098	22.4079	15.4931	16.2964	17.8859	15.87	26.3532	14.1955	14.0761	13.7363
LINC00493	64.6413	57.279	53.7683	52.2565	43.4912	44.244	75.1598	55.408	94.1324	80.5917	58.3637	48.4407	47.6472	51.0533
ATP2A1-AS1	15.9874	15.3879	12.783	17.8732	12.4577	11.393	16.5484	16.5823	29.5126	21.4824	16.8718	15.4004	10.937	14.4927
CUTA	17.4363	0.8933	0.716945	80.13	16.3336	1.81539	51.5628	68.8549	125.901	117.753	147.484	62.0262	0.741269	0.319993
SMOC1	0.712148	0.883037	14.5437	15.4981	23.2324	15.0409	25.8064	30.5315	49.9899	54.6693	39.7066	12.9655	7.92084	2.88687
FRZB	7.05292	1.83182	41.2502	41.4738	43.5392	21.5129	38.5825	31.6836	74.0746	69.0336	64.1499	10.5126	8.62237	9.30654
FEZF1	9.25883	5.01034	95.0267	90.5279	96.764	56.9606	96.1914	86.2222	138.774	130.964	106.197	10.5239	6.92513	13.1201
GPR19	7.58033	17.1566	21.1991	20.0475	20.7483	10.467	14.2541	14.8861	38.2238	35.1732	32.0873	9.18239	8.29303	10.2141
ZNF254	12.1866	12.813	12.0029	10.6575	10.5648	9.88703	17.5653	16.5587	15.2771	25.0934	15.9823	13.8936	9.77256	9.8644
NSL1	7.67296	12.3019	9.69288	9.13682	10.1728	12.6076	15.2	13.0823	16.1501	29.0754	20.4614	6.49616	8.3032	8.42534
TRAPPC2B	12.4474	22.1323	15.1468	14.3289	15.0066	17.6855	20.6704	21.203	21.4813	30.7457	21.5566	14.6572	14.2968	13.82
SIX3	1.82958	0.444897	51.7779	41.1128	45.5747	23.7911	33.3879	24.0019	93.1282	103.705	64.2206	40.2925	39.0449	49.6506
FZD5	21.6767	16.7495	93.4614	88.7843	79.4732	23.1336	42.7215	26.2991	144.403	175.084	140.844	97.1151	74.337	114.664
EFNB1	48.0553	7.75155	26.8472	28.6908	29.1842	63.1663	57.303	56.9305	95.0921	112.506	98.8911	49.6466	48.3258	72.5433
TP53TG1	9.74967	5.20693	5.57601	5.55479	5.03426	18.2414	13.2211	16.5243	23.0082	29.3729	20.4769	12.3833	19.4659	17.8562
LRP2	1.76826	0.124273	6.45862	7.06897	7.11404	16.9814	16.3545	19.3804	27.9167	35.033	40.7166	25.3541	15.7945	25.1075
WNT5B	1.01015	0.115996	1.42685	1.34856	1.71328	16.3177	16.968	24.4587	32.7598	35.343	27.8115	20.3222	9.88854	20.0507
ID2	107.715	26.0901	99.8841	111.116	88.4274	168.391	146.34	133.229	152.627	200.217	219.317	103.284	133.756	190.635
DUSP6	10.1162	13.2866	3.83261	3.94733	4.41581	25.1298	17.5577	10.6461	25.8039	27.2239	23.103	13.9026	16.3133	20.7321
SPRY2	40.486	21.163	14.2917	14.8945	14.7472	34.0823	42.4381	21.5564	40.636	66.8477	36.9781	21.8754	16.635	29.8045
FGF8	6.47294	2.04999	1.01477	3.37893	1.69834	3.01912	5.24403	2.294	40.7434	48.4749	18.6212	16.3168	6.50405	10.5424
RAB30-AS1	9.42758	8.18848	6.31785	7.51452	7.81101	9.90264	6.78007	14.6165	20.4757	31.346	19.1658	13.17	15.0937	11.211
DPM3	40.4943	32.1668	23.2615	22.446	24.4495	25.5318	27.7241	48.9049	64.9063	91.5465	42.6036	47.0794	46.5437	51.5295
HNRNPUL2-BSCL2	11.5727	16.7735	11.4867	8.53534	10.3706	11.9588	13.1437	11.3928	17.0479	25.5935	21.3331	19.4132	18.8174	16.6134
IL17RD	3.47615	12.0154	4.93638	5.94743	7.63576	17.0588	11.7667	9.32236	22.899	34.5516	34.9782	22.2845	18.2108	21.7358
FOXG1	0.248828	0	0.127702	0.110563	0.351454	1.50538	1.35091	0.958487	21.9867	35.3721	26.9161	11.4424	13.3252	13.0563
C2orf74	8.00804	7.91778	11.8982	8.42137	12.6398	9.01822	10.7279	8.50491	16.836	27.3453	20.9336	14.8155	11.8026	11.5801
SPRY1	5.97464	14.7688	11.1197	9.43085	9.75797	12.0621	21.4524	10.6262	31.5092	39.1162	31.1481	17.7379	15.7814	17.9145
HADH	33.1608	32.0905	27.6359	28.2116	32.487	30.1501	34.8977	33.091	36.367	52.1595	40.1848	36.7446	32.9356	36.6878
CRIM1	5.6443	4.21282	4.47144	4.01163	3.34253	2.80959	4.15966	3.38316	5.72602	7.28412	7.85582	25.376	29.1472	26.0441
KIFAP3	1.38264	2.50125	2.28926	2.02185	2.89659	3.21798	2.70188	3.03124	4.60863	4.49692	9.1558	24.1874	32.1536	28.2504
S100A6	23.3234	13.5134	9.54777	16.8975	10.4159	22.7237	12.0448	17.8156	16.8482	24.8047	35.301	85.5987	103.359	105.324
CTGF	10.8022	10.8898	22.1296	21.6113	20.5463	34.0736	16.8748	9.64818	34.0371	52.9101	33.2614	142.126	166.356	160.298
SPARCL1	0.414429	0.139361	0.155777	0.26982	0.0428671	0.01	0.01	0	6.16383	5.6435	2.09183	154.68	147.805	155.463
ADGRA2	1.04237	0.624925	0.545451	0.434192	0.288266	0.3222	0.20811	0.193047	0.374749	0.738388	0.229293	28.6307	24.2936	26.3533
LOC283731	0.105644	0.048523	0.01	0.0469779	0.01	0.01	0.0343921	0.0239208	1.70553	1.0014	0.786417	23.6014	25.0866	21.4567
LRRC17	2.35936	1.30635	1.65827	3.61519	2.7236	0.455458	0.484866	1.57366	2.76995	2.23873	1.89874	48.0361	50.5965	59.2625
BMPR1B	0.262817	0.191392	0.220563	0.169645	0.26308	0.290657	0.31161	0.227622	2.14909	1.65861	1.01016	21.549	23.482	26.4123
TPPP3	1.3355	0	0.458794	0.132843	0.630847	0.827395	0	1.00207	3.74296	2.60032	0	40.0241	40.8476	45.5438
MAN1A1	1.7758	0.732486	0.924013	1.1423	0.588596	2.21561	1.56064	1.31921	1.46587	2.09605	3.98896	29.7852	28.9324	31.8569
MIR100HG	0.216365	0.278205	0.177678	0.23076	0.110023	0.392643	0.563786	0.274514	1.65138	1.12081	3.90418	25.0397	27.9336	28.2253
CACNG4	3.04708	2.79828	3.28558	2.22751	2.15715	1.68377	2.28704	1.15384	5.32179	7.85046	3.64087	30.0344	32.6862	34.6123
CLSTN2	0.344994	0.219286	0.381131	0.376943	0.651907	0.608437	0.0692123	0.325012	5.20464	6.95054	2.94726	37.2015	43.9561	49.5364
TGFB2	0.576758	0.703387	2.82542	3.07199	1.79844	0.46416	0.626575	0.377437	3.76881	6.43328	3.26587	43.9236	48.1742	58.9458
OAF	0.831317	0.208369	0.31069	0.605876	0.320568	1.79191	1.67098	0.854411	4.92379	4.08594	5.36636	52.6473	62.5611	75.1271
FAM127C	8.20994	4.90374	7.31082	6.09129	7.54366	10.0921	7.38842	8.01684	8.19252	14.5142	3.84339	25.5348	27.8558	25.7237
CSRP1	10.0765	7.81513	1.90939	2.92745	2.90972	7.11876	3.67249	4.2347	20.6381	35.2786	24.56	68.4604	76.0215	72.5258
DPYSL4	7.23838	10.2465	11.2497	8.5521	8.06896	9.27142	6.55399	9.2969	22.4699	33.4958	14.561	50.3839	53.9917	57.7089
ACTA2	2.50203	0.096969	2.95204	5.80907	6.02671	14.7775	5.89479	6.90806	23.4163	20.3702	12.3347	55.0479	45.6263	56.9779
PHYHIPL	0.101598	0.171827	0.01	0.0561956	0.152841	0.137545	0.0770745	0	7.416	8.88761	3.91062	29.1916	28.3426	23.3907
VAX2	0	0	0.01	0.01	0.114306	0.01	0.01	0.303004	5.28653	9.18278	4.31134	37.2047	28.2393	29.2562
COL2A1	4.21948	0.707635	1.90341	1.91824	3.16695	30.4979	15.1761	21.6365	90.3415	125.258	87.1391	396.517	300.71	474.182
GFRA1	0.721638	0.114635	0.298811	0.516985	0.528782	1.02748	2.26707	2.17184	10.3148	10.9595	8.6233	52.4951	40.333	62.4979
ZIC1	1.3084	0.317306	0.835658	0.832688	0.690042	0.341778	0.257564	0.100792	4.17486	7.4828	4.3996	24.2001	16.6716	31.9315
MTSS1	1.43675	0.989307	2.34229	2.20924	2.05375	2.13893	1.40515	1.22955	6.79435	6.30533	4.95474	18.094	15.3229	26.3253
APBA1	0.466371	0.410284	0.318861	0.275876	0.559531	0.866255	1.1534	0.511455	4.46168	5.86393	3.43229	39.7217	31.7939	41.0385
LAMP5	7.64186	0.472295	1.05818	1.56977	1.27038	1.20296	1.05049	1.57082	21.4925	28.6329	27.2209	114.889	112.804	129.487
NR2F1	0.0706143	0	0.01	0.156826	0.179494	11.1579	6.46577	9.98802	36.4233	35.1341	29.3595	129.457	115.44	139.12
CYP1B1	1.32913	0.529548	4.99053	4.6747	4.50325	22.263	7.4403	6.76884	15.0937	11.2916	9.54109	270.532	231.835	392.649
HMX1	0.222102	0	0.212161	0.0659406	0.062804	0.01	0.516154	0.100449	0.0434551	0.01	0.01	59.0912	37.6719	78.587
SPHK1	1.07816	1.22241	0.79675	1.50146	1.38111	7.23703	7.13227	5.21074	8.57883	6.24716	4.35168	42.9968	34.1489	62.231
DCT	0	0.0548027	0.01	0.106168	0.01	0.283218	0.388289	0.0540029	12.3627	17.0449	8.48291	154.633	163.891	256.687
CP	0.422582	0.233087	0.115588	0.0250656	0.0933072	0.01	0.0183053	0.01	3.48416	4.74309	2.6315	41.6374	42.1784	75.6541
CCL2	2.14028	1.9736	5.65653	5.14198	5.88003	40.3454	10.7328	11.7126	6.13359	9.51701	3.87875	121.887	87.027	122.588
GOLGA8A	3.70086	10.705	11.0155	8.22665	11.3545	9.9745	12.1793	10.2625	8.56028	8.56961	13.8084	26.278	19.3723	22.9116
ATP6V1B1	0.144348	0.265307	0.0741681	0.449928	0.48978	0.311217	0.140831	0.391747	3.17729	0.7338	2.74195	35.8424	18.4345	16.2541
IGF2	0.949387	0.0528253	0.471808	0.408696	0.755507	7.07631	5.41112	5.56277	2.99222	2.76885	0	93.4237	37.3445	41.6924
VSX2	0.1339	0.0819883	0.01	0.0396728	0.0378287	0.231399	1.45367	0.465125	2.4632	4.04602	0.01	77.1725	39.434	56.752
DAPL1	0	0	0.812639	0.01	0.01	0.01	0.01	0.01	1.83314	3.58571	0.01	196.7	101.093	127.004
FGF19	4.52828	13.9089	8.50662	6.67931	6.47362	6.14	3.66206	3.77632	2.24042	2.8407	3.26089	31.8286	23.1757	22.5557
TXNIP	43.3135	32.4925	50.7037	48.0968	37.5567	30.488	45.6128	60.0021	33.8436	40.2321	50.1469	83.0771	46.6893	63.3969
SCARNA16	0	0	0.01	0.01	0.01	0.01	7.74611	0.01	0.01	0.01	0.01	30.0013	0.01	23.5048
CD99	31.9825	12.2823	23.7196	18.076	21.2194	10.8926	21.2736	19.7381	32.5855	36.0853	12.0809	90.2787	43.2008	82.5867
SDR39U1	32.9229	29.8891	24.3897	24.1437	27.5183	22.1251	33.1638	35.4236	28.6797	24.9572	18.7276	27.8461	33.5323	35.6953
C9orf142	20.502	21.0378	18.9976	16.7261	18.0062	18.6839	21.9704	27.299	21.1906	17.416	2.24527	32.0638	24.0893	27.6438
DERL1	30.4119	24.3201	24.4928	22.3314	24.8697	16.4657	16.4712	15.5458	18.1278	24.3602	26.3851	27.4458	28.6452	28.0027
CD164	49.6029	45.9285	40.4789	46.9536	41.7026	33.1256	27.9127	31.4979	35.4479	46.4018	53.8792	51.4368	61.8176	53.4359
ANXA5	197.698	133.641	157.083	170.821	160.378	109.928	93.7593	89.8122	135.689	162.085	222.925	202.997	247.265	227.664
LUZP6	67.7993	54.5333	52.4811	57.2783	54.8105	41.919	37.4295	39.0717	42.5854	42.8539	65.2545	69.9837	75.172	74.4846
GPM6B	128.867	109.702	56.3486	64.9681	66.5879	16.7834	19.4372	25.2387	86.7045	85.9513	96.0802	122.499	140.355	179.832
2020-09-03	29.485	25.5061	20.0657	18.6957	18.7069	8.06063	9.06051	9.22934	28.6403	25.545	29.7279	30.0789	42.9314	38.0156
CD46	47.9247	57.4466	36.7516	32.4655	31.5818	24.5784	26.0099	24.3739	27.9249	28.5098	40.3624	59.282	58.5461	60.7625
STMN3	27.0096	26.7393	13.9838	14.6442	13.315	4.86635	5.195	4.34267	13.4644	11.8171	17.3511	26.7611	38.5743	29.5329
MVD	24.258	27.3106	23.2176	22.8917	21.1582	13.7581	10.3523	12.821	13.5263	14.5723	19.1525	29.3382	34.2692	28.8573
HMGCS1	58.4433	67.9903	56.2624	58.6513	51.4971	13.8934	14.4821	16.3052	43.9895	43.3713	63.2448	99.2298	104.322	96.8283
GPC4	288.991	193.901	203.414	185.899	184.435	48.2924	60.3082	61.2422	114.306	134.251	115.142	259.56	251.704	371.607
COL1A1	60.2703	19.4182	15.0261	14.0785	16.8133	10.7006	11.1943	8.32884	7.9411	11.755	12.1287	97.5208	94.9821	74.4141
RND3	54.5849	20.3576	1.17456	1.69776	0.674574	6.20296	2.70278	1.99449	14.1362	16.6828	24.1303	51.8546	65.8933	52.4565
PTRF	51.1638	17.2819	20.5407	18.7796	16.3455	17.1173	15.6668	13.2982	10.2618	15.1139	15.4055	34.2109	66.3293	42.3501
ARL4A	28.3611	15.1227	12.6201	13.1586	12.2059	9.01087	6.69879	5.83918	9.19787	5.80893	13.3383	27.8666	38.8629	18.021
TUBB2B	197.958	202.373	185.832	175.763	158.78	104.442	103.077	121.188	106.161	102.838	71.9971	216.02	315.821	233.452
CRMP1	45.7515	60.1604	53.3242	51.9496	54.2462	24.4088	30.2582	33.5835	47.6724	42.5639	34.3101	64.1097	109.447	80.914
NEFL	12.2035	11.8024	3.57784	3.67383	2.98315	2.95586	2.91853	2.86715	3.47225	3.08383	4.10558	9.6413	27.4318	16.3051
NEFM	19.8544	18.3908	6.95678	8.16049	6.74119	6.80531	4.97119	5.27892	4.67042	6.2703	6.15061	27.9647	56.4978	27.7187
FHL1	76.6757	46.5691	34.1868	32.3269	32.4944	35.7988	35.6375	40.1616	53.4046	52.7284	53.8381	85.9656	124.352	106.427
GSTP1	1033.78	916.106	433.983	445.781	469.916	453.92	401.495	394.862	717.899	683.612	692.064	1238.51	1554.3	1773.72
SPP1	33.185	38.9222	8.49279	9.41661	7.00355	18.6234	13.3005	10.065	23.2678	25.1125	28.3623	64.8526	94.8283	87.6106
LINC00152	16.4828	5.09191	2.38619	2.09246	1.76529	7.97664	2.92794	1.39812	9.94691	3.7817	0.368762	21.1762	21.2649	26.2461
EEF1A2	26.1004	16.7763	9.05843	6.98422	6.1233	4.1614	3.56736	3.89402	3.13743	2.53451	3.55519	20.2155	32.8816	44.5455
CXCL12	58.3815	39.5819	10.3007	10.5345	9.5767	3.41338	5.75259	4.39478	8.35992	6.29824	8.318	58.3671	75.8264	103.874
GPX3	22.3935	17.5472	9.19127	8.3263	11.3456	10.5531	9.11234	7.21044	12.5288	8.00179	8.57646	34.57	42.7135	65.9545
RARRES2	206.183	128.237	46.781	53.7649	44.5167	10.9713	17.5256	12.1706	40.8974	33.7515	63.5567	135.844	136.502	231.739
PDZD4	42.1377	38	1.81764	1.92041	1.82575	0.743918	1.55262	1.45971	6.68774	8.85927	5.4581	32.6037	33.1361	42.7149
LBH	38.4172	33.8205	9.54384	8.91216	9.30872	9.01687	7.03494	6.60702	11.478	9.94812	17.3487	32.3424	41.9583	36.8975
CNN1	22.06	15.2701	11.4771	11.675	12.0834	11.2812	8.91028	7.06929	15.6807	19.6093	15.3697	18.859	22.6945	33.5353
CDK2AP2	28.7338	19.0257	14.4895	12.1017	15.8111	15.2539	14.3648	12.0822	20.1517	19.4687	13.9088	18.5727	27.8512	26.3757
PPM1H	4.75675	19.6314	7.50875	6.69865	6.6384	4.73466	5.70577	5.32097	9.7399	10.883	10.2033	17.595	16.4014	25.0555
P4HA1	17.0299	43.2509	16.9827	17.0107	10.9892	13.9786	12.9654	13.5792	12.7694	15.3172	24.1792	31.9839	27.6275	41.5142
FABP3	18.7537	27.0655	10.1009	10.2986	8.45433	8.96179	7.1811	6.84656	17.6692	9.63273	9.2201	17.6365	31.9042	18.06
S100A11	178.197	211.324	58.0308	56.208	57.6091	115.731	68.7435	45.0031	49.5514	68.3411	122.503	163.334	183.025	125.345
CXCR4	3.33049	1.8075	4.74126	5.40463	6.44973	17.85	12.7108	14.0913	2.90715	1.73584	0	38.4814	58.6735	16.1244
TYRP1	0	0	0.01	0.01	0.01	0.201469	0.0911294	0.232418	0.0547626	0.01	0.01	15.5489	42.7563	1.9342
TAGLN3	3.17562	2.12979	3.49753	3.73156	3.61926	15.3864	7.58722	11.7299	8.30963	8.9537	5.95466	49.5976	91.374	41.1859
C1QL1	5.04792	2.94546	2.49631	2.07844	2.22504	1.79682	2.71143	2.63049	3.8169	2.24155	0.0800203	23.0617	39.2971	15.3635
CNTN2	0.464704	0.33516	2.09333	2.54714	4.97518	1.44407	1.62404	2.04138	0.643242	1.42117	0.468033	19.0172	33.2914	12.44
DLL3	2.75771	4.19269	1.39585	1.29601	1.18461	3.53103	1.70478	1.5295	1.6089	3.39073	3.07989	14.9958	28.4607	7.89339
HSD17B2	0	0	0.01	0.01	0.01	0.01	0.132975	0.046225	0.01	0.01	0.01	45.9	69.6668	17.2641
SNCG	8.05021	10.462	2.34535	1.85558	2.81316	2.55719	2.13287	0.925987	3.26773	0.485905	1.8561	46.4964	69.7842	23.5022
NTS	8.18248	8.76311	0.251482	0.218281	0.207511	1.10204	0.316893	0.715914	0.286621	0.394521	0	52.9695	52.6188	8.3964
COL1A2	35.5299	13.0607	9.63046	9.7293	10.2735	19.1771	10.7533	9.43782	6.61857	9.64922	7.48675	80.2889	54.1887	21.6569
ELN	1.39491	3.14371	1.01535	0.61015	0.73955	1.14606	1.78683	1.74768	1.636	1.67978	0.981194	39.7437	24.0938	9.39332
COL3A1	0	0	0.01	0.01	0.01	0.243738	0.107145	0.0212975	0.0413482	0.369316	0.01	98.6207	47.8542	7.54583
LUM	0	0	0.01	0.01	0.01	0.01	0.01	0.01	0.422347	0.876785	0.01	34.5887	38.6066	14.1153
RELN	0.0326944	0.0599971	0.0558333	0.038635	0.0645688	0.849036	0.120829	0.148363	0.172715	0.151331	0.442883	32.6335	36.1631	14.1864
MAB21L1	0.0461205	0.0846901	0.01	0.0820241	0.117231	0.418209	0.510474	0.64744	0.0811949	0.01	0.01	51.3714	63.8902	36.1945
FBLN5	1.28376	0.33019	0.01	0.01	0.0870615	0.110874	0.01	0.0465132	0.844095	2.13706	1.48672	26.8403	21.8244	12.8254
TRH	0.594411	0.0682847	0.0763604	0.13236	0	1.85799	0.773152	2.11702	0.348895	0.0686712	0	38.0945	34.6084	17.0829
FN1	23.5011	15.8075	7.5995	5.94605	6.78726	13.0768	8.41166	8.02767	22.8578	31.7612	32.3006	163.455	111.477	93.725
ACKR3	2.37485	1.03047	0.609971	0.70468	0.839213	4.46791	3.09035	3.01484	4.25954	6.25083	5.83238	27.4523	22.4058	16.0386
COL5A2	5.19697	3.89096	0.812669	0.866605	0.967618	1.60331	0.709245	0.618898	12.889	15.2597	18.3553	55.1155	41.3189	28.9644
CXCL14	2.61842	0.130066	0.581755	0.126034	0.300137	6.46991	1.88735	1.12044	1.78618	1.53719	8.59256	29.1784	23.8246	19.0053
THBS1	6.90184	1.93946	6.82498	6.60753	6.90336	12.6893	5.13392	3.59583	8.85036	14.0739	15.3471	47.9739	43.8954	33.8144
SH3BGRL2	10.3156	5.8008	8.08757	9.23295	7.31752	9.52843	6.88939	8.0387	7.14048	10.025	12.4174	28.4753	27.5071	22.2167
SEC23A	19.8264	22.9771	24.3083	24.9274	21.4613	18.4002	15.1496	15.2501	21.4356	24.4176	31.5422	43.3597	43.71	46.6596
LMBRD1	5.75913	7.25488	7.13501	7.81852	8.25635	5.89366	6.41486	6.98788	7.38893	11.8302	14.136	22.0688	19.9376	25.0113
CASC4	18.2062	16.0025	11.4445	12.2272	12.0961	14.8073	11.9068	12.7295	11.4867	10.3269	18.6379	30.7732	32.3478	34.1373
GSTA4	30.9518	26.7323	24.0904	25.0633	21.1989	24.5217	22.9707	23.0775	25.1925	22.6874	39.4634	50.4133	53.3457	49.5303
SERPINB6	21.2465	13.6538	3.732	4.1863	4.01375	7.55824	5.67366	5.80363	8.99467	10.8408	17.411	51.498	47.4073	50.427
TES	10.9766	14.6128	4.12062	3.8263	3.27903	5.68092	3.65301	3.67989	5.56414	8.18447	9.40215	36.541	34.7608	35.686
BSCL2	26.041	24.673	15.8947	17.7704	18.5914	13.6158	12.5522	15.7987	21.9394	22.1887	38.1133	40.9076	50.369	53.536
ANTXR1	13.7008	11.7084	7.09057	6.9614	7.3159	3.36943	4.16533	2.7302	11.8382	13.8434	20.7901	27.8096	28.0485	31.4495
CIB1	16.2543	13.4372	8.61575	10.1076	11.5665	10.5918	8.64098	7.15779	13.0774	11.8518	22.7997	24.8141	25.3406	25.9428
VAMP3	29.3586	29.0982	23.6777	27.1287	25.6909	23.3417	21.2193	20.8923	28.7844	29.6264	42.0766	44.8087	47.0232	46.0923
ZNF711	21.5406	18.0227	14.6377	16.7622	15.885	8.48791	15.4922	13.6351	16.2931	19.4103	22.9376	25.353	31.0941	31.1243
FGF13	22.4558	19.6216	8.46813	7.84815	6.90073	6.50626	6.74968	7.43274	15.0145	15.903	24.118	33.7631	36.5265	37.1683
DDAH1	18.4677	8.99294	7.51999	7.6765	7.23699	3.85103	4.66975	4.2618	11.4869	14.0259	16.5254	31.578	33.0113	38.5946
CAST	16.8351	8.7693	16.836	17.2629	16.6135	22.3756	15.612	19.1772	17.3457	17.6666	25.5427	29.2801	33.7969	37.4402
NCAM1	1.24316	1.20623	3.60103	4.20537	4.46951	3.5022	3.46281	5.40004	15.7855	17.2973	20.0199	49.4137	61.2428	62.3802
MXRA7	23.7842	12.0951	17.6106	19.2599	17.4173	30.2096	35.0836	30.9215	43.7905	42.0524	68.6629	121.169	143.341	141.862
LHFP	2.55944	0.352753	1.1832	1.30987	1.46511	1.10427	1.04091	1.59261	9.31495	12.9549	13.4311	26.6767	34.6993	31.8979
AMOT	4.70536	2.36113	4.87245	4.46946	4.52098	5.15887	3.8366	3.70011	12.0281	13.4148	18.3424	31.3214	33.5554	33.1127
TMEM178A	2.64426	3.50161	1.69845	2.45604	2.52156	7.67412	7.98847	11.6149	14.3607	20.3884	21.804	42.4242	53.732	53.5224
TTC3	8.8245	10.0082	9.93117	10.9453	11.1746	26.1409	26.1418	23.8898	35.4132	41.885	50.7862	77.6898	87.2619	93.1769
ADAM9	4.75513	4.86443	7.04015	7.0004	5.759	9.0529	6.76067	6.98951	12.7421	13.5546	19.3003	21.5245	30.4907	30.4893
RCAN1	3.11404	3.05299	3.66017	3.22258	3.8125	5.73759	4.22583	4.88972	10.9586	10.964	14.5774	23.5274	35.2794	30.5342
ANKRD1	0.141455	0	4.43334	3.77886	3.29961	4.94117	1.70224	2.2076	33.5859	28.9284	55.2064	81.7937	124.869	126.096
MCAM	13.329	7.27153	10.2909	10.2174	12.037	16.0609	11.951	10.0804	13.7127	18.0917	14.8241	21.0107	27.8698	30.7913
CYR61	26.3136	9.89003	33.9691	30.2251	29.5639	48.4968	30.3603	18.4082	54.1341	80.675	72.0313	81.7662	125.528	143.266
NEDD9	0.860225	0.447492	2.38274	2.62184	3.01152	16.554	7.73718	5.26601	11.5312	15.9998	17.8148	34.648	33.5759	37.5931
MEIS1	0.0836449	0	0.257569	0.371671	0.21266	2.31327	2.72465	4.20746	10.8286	11.4519	14.8526	30.3547	27.6131	20.9722
CPE	13.753	6.39464	9.28167	11.8347	10.4705	38.2633	13.0823	17.5623	31.4706	35.2712	48.8782	77.4815	94.6461	58.0356
CD59	13.452	10.6954	10.5869	9.75081	8.23687	9.61985	9.70827	8.54485	15.0252	17.3341	21.3886	33.1154	38.8996	37.3982
RGS5	25.0317	1.38832	1.75205	1.76749	1.74335	2.16431	2.15187	2.81084	17.747	22.2677	30.3517	64.3148	76.1833	78.75
TAGLN	199.661	34.4691	111.465	133.263	115.261	158.499	77.3762	67.1482	283.204	406.082	360.581	633.94	890.464	854.679
PRICKLE1	8.5606	6.38826	1.9715	2.53582	2.77295	3.12046	1.36016	1.50367	7.67033	7.76607	9.05068	24.9904	28.5243	24.219
PKIA	6.90116	6.7934	5.64542	6.73398	5.35393	2.30534	3.08008	3.355	9.07164	9.19069	10.2505	21.3345	26.561	23.7593
ENPP2	7.10679	4.15403	4.16081	5.28298	5.00093	9.95692	5.11027	7.26052	17.0054	17.315	30.1286	53.8274	71.5523	49.104
HTRA1	10.7697	10.2556	7.04093	6.85578	6.19977	4.25195	4.37435	3.6329	16.9348	15.9902	20.6032	63.0784	88.4865	58.3101
GPM6A	1.50061	0.862577	0.147822	0.213353	0.181258	0.0829156	0.139608	0.326551	5.38729	7.6818	12.2058	31.915	47.3748	33.7639
HSPB8	8.14454	3.45429	2.14583	2.04542	1.29897	9.24681	6.83777	5.95189	4.37208	7.97881	7.07282	35.6369	47.8259	39.4232
TERF2IP	19.9489	14.0816	9.62852	11.3293	11.2782	14.7008	16.3607	17.9417	21.9706	23.5953	15.5447	54.4079	82.575	62.5453
SNCA	4.44979	2.12647	2.54633	2.87028	2.27756	2.00114	2.88302	2.54545	4.88188	4.24564	4.31699	17.9788	26.3299	22.3867
ISLR2	0.551223	0.0562306	0.01	0.0815749	0.103768	0.410546	0.179658	0.208303	1.49061	1.62945	2.6827	33.9459	50.6888	45.6567
DNER	2.06919	0.372611	0.499716	0.793165	0.893945	0.385742	0.317206	0.0919372	1.8342	3.02147	1.00769	25.094	40.7396	35.2223
PROS1	2.43175	1.8271	3.93241	3.7642	3.05956	4.73031	4.5619	4.72665	5.36497	5.06221	5.09558	27.2222	39.8531	33.2378
NRP1	5.30269	0.250945	1.17834	1.37823	0.882565	1.59262	1.84373	1.2525	1.64651	2.42028	5.61364	19.6371	28.8236	20.4289
ANXA2P2	10.4986	2.30914	3.75862	3.7712	2.03543	4.07224	2.66609	2.00785	3.54885	8.05929	8.92468	26.6717	42.9351	33.6423
ANXA2	127.565	43.2422	47.8144	48.6669	32.6794	58.3914	28.92	26.9916	39.8526	72.0549	78.3792	383.477	498.33	427.491
DHRS7	17.9892	16.6413	11.0625	11.4977	10.5755	20.239	14.5818	12.9723	16.3027	15.2841	25.7781	29.7735	36.7296	29.5786
COPG1	35.1062	39.9351	34.4329	34.6344	37.0716	40.8368	35.7029	33.4469	30.4963	38.6763	45.5806	52.016	56.7466	52.8871
TUBB4A	13.2175	13.5108	7.91924	7.49642	7.47209	3.85948	6.81364	5.98615	7.54098	7.05421	5.40656	26.5534	29.1348	32.032
CHPF	23.5815	19.1743	11.3795	10.2208	10.8315	10.0032	9.17159	9.73336	10.9936	16.5589	12.0602	46.385	50.5829	51.3573
L1CAM	6.0464	6.89419	2.36044	2.28947	1.88382	3.10525	2.18321	3.56998	1.6206	3.25487	0.72869	18.54	25.4348	30.2876
ATP1B1	30.0209	21.6094	28.4783	31.1434	27.1408	22.8332	18.787	18.4226	23.2931	25.5038	33.7979	54.3713	72.8111	77.1089
MMRN1	0	0	0.0267236	0	0	0.0901574	0.118902	0.200888	5.38451	9.66806	10.3424	41.4507	55.0741	71.1241
LRRN2	1.99868	1.3767	0.9402	0.665994	1.12914	2.68101	1.70895	1.77375	5.64725	4.52597	5.72197	21.2541	29.0422	32.4587
SERPINE1	4.75327	0.421227	3.08142	3.33484	4.34626	1.35132	1.05939	0.718014	7.61327	8.33144	5.79878	20.1963	27.08	29.7121
LEFTY2	6.52421	10.7154	2.26653	3.70322	2.37039	1.2909	0.656537	1.02707	3.84852	4.34192	5.93417	40.911	80.4687	76.6372
CRYAB	1.54956	1.52369	1.35927	1.08085	1.97094	2.35924	0.427479	1.7802	1.65005	0.872783	0	27.085	67.9953	64.8269
FAM198B	0	0	0.0554648	0.01	0.0228764	0.01	0.01	0.0613256	0.349407	1.52453	1.9727	11.3979	27.2671	24.0364
MOXD1	3.32839	1.81004	1.48354	1.59593	1.52179	1.2867	1.14113	0.873129	2.18552	3.36242	2.86363	18.9977	37.9648	33.4364
LYPD1	9.45076	1.72516	8.94636	9.37139	8.03396	9.36318	6.84165	6.02347	6.50494	8.32523	4.03676	22.9875	33.4348	26.7308
GAP43	14.3867	16.1057	19.0428	20.7473	18.2665	19.4847	11.4439	12.8226	8.2759	8.28759	0.137696	51.7586	103.73	64.8105
MIR4435-2HG	8.38385	2.53053	1.1728	2.13598	3.17689	9.92005	2.63738	4.60252	4.07752	2.81164	0.631181	18.153	25.8032	24.2711
TPD52L1	4.31352	4.2001	2.12108	3.09059	2.81843	11.2296	10.1637	6.50066	0.973348	1.53129	3.21442	20.9221	30.0895	23.6502
RAB32	4.68546	6.87379	2.9993	2.26408	2.79759	9.19322	8.86978	9.13393	15.751	8.99867	17.2889	26.9768	39.9558	27.9066
ASAH1	13.3654	29.0793	13.3803	15.7703	13.1066	21.0827	25.1033	24.2504	22.9003	26.8639	31.4162	46.5255	69.8334	60.1772
MLLT11	26.8741	43.6826	37.4022	38.3281	38.961	34.895	29.9365	28.4933	67.6461	75.5406	68.5305	114.209	178.57	126.084
STMN4	0.123779	0.056849	0.998825	1.08569	0.309199	0.786817	0.911268	1.18288	6.81456	5.51657	4.82276	14.2503	27.1762	20.9795
CXXC5	28.1599	24.7763	23.2387	27.3888	27.2626	27.8539	21.6425	21.77	28.7108	33.9579	30.8009	45.1003	64.173	57.3476
NBEA	2.3587	4.93197	6.01628	5.93359	7.14245	4.99627	4.15126	5.14966	5.28606	6.63374	7.93517	22.5071	27.4675	20.6858
SYT1	4.43099	7.05433	6.87767	7.41948	6.18273	4.78063	6.02673	6.26797	8.42038	11.2131	7.21556	17.3851	26.286	15.6731
DCX	1.94363	2.70653	2.19909	2.47814	2.34244	1.14422	1.06207	1.48635	4.87635	5.8397	6.71564	24.892	52.7383	30.3386
SYT4	0.957903	0.263871	0.0655237	0.0567128	0.0541031	0.179494	0.01	0.028957	0.01	0.118184	0.264525	16.1028	39.2673	20.2272
STMN2	1.17613	0.454996	1.78043	2.31369	1.20732	2.24375	0.604257	1.34481	0.654072	0.944303	0.0511536	77.6131	170.159	80.3865
PCSK1N	4.46777	3.97522	0.306982	0.933374	2.15267	0.0638742	0.675293	0.268177	2.70816	3.57114	1.4673	31.1537	60.4743	43.6083
NDRG4	9.96087	9.30835	9.45414	8.46064	8.5102	6.13209	9.13608	8.03027	9.82489	8.46854	7.16099	19.4973	37.111	26.9036
HMP19	0.0555289	0.0510127	0.0570268	0.0987896	0.01	0.0719166	0.01	0.01	0.01	0.01	0.01	6.42615	33.8731	22.5557
RTN1	1.81617	1.16344	3.614	2.45805	2.67417	4.12605	6.16055	4.75154	8.36139	8.3036	6.03494	13.2704	37.5987	25.0094
SFRP4	0.0899821	0	0.01	0.01	0.01	0.155498	0.0586116	0.01	2.93198	4.03678	1.52665	8.79285	27.6749	10.3472
CRYBB1	1.06881	1.96873	0.01	0.319636	0.454803	0.01	0.01	0.01	2.19386	3.28312	6.71286	9.14488	47.9456	20.7912
INA	10.5694	8.34721	8.31583	7.85751	8.05092	3.89215	5.54633	6.31822	9.22374	11.5658	19.0322	31.583	84.5238	44.6577
HERPUD1	23.1103	9.1822	11.6866	11.0379	11.5664	20.0228	17.1161	15.2988	24.1363	32.2399	23.9003	36.4899	55.5739	45.4798
NKAIN4	12.7381	8.69064	7.50389	5.59244	9.68159	8.57513	9.00551	10.2959	33.5773	37.6146	20.9066	42.3527	61.7631	47.9969
B2M	157.123	117.707	76.3162	82.7974	77.7577	95.901	103.812	90.7949	178.879	156.328	162.355	208.135	294.228	280.675
TSPAN7	23.7114	15.6796	11.0198	11.1554	11.4197	9.81536	13.484	12.8795	28.4315	25.5282	32.5585	32.7449	64.0859	50.5084
C7orf55-LUC7L2	21.3475	16.7261	10.4115	16.5628	15.8229	16.4194	16.1679	14.9724	25.0546	20.1881	24.8522	24.4931	32.1211	24.1587
CDO1	21.3823	14.415	7.60395	9.45293	8.09068	12.5092	12.0424	11.2315	21.1242	29.1781	23.7358	28.7444	40.6937	25.7686
2020-09-06	14.7581	17.5984	11.2192	10.2378	9.68473	5.26336	4.82336	5.47112	23.1807	30.7464	36.6263	36.356	43.3895	37.7399
SH3BGRL	35.1486	41.0219	35.2137	39.8038	36.2642	23.7877	22.5608	25.4998	47.2322	63.5206	74.9356	66.3627	76.5813	70.4952
RAI14	25.4357	23.8178	21.4316	24.0446	24.1013	15.6213	17.2137	14.8528	38.1404	45.1754	63.4255	56.9202	64.4901	66.1418
SCOC	34.9931	36.0934	35.6012	42.6095	33.4795	32.9886	29.8852	29.1824	36.9471	49.5734	51.7343	51.0562	63.3545	58.6826
PICALM	16.511	24.0631	24.4213	26.1347	25.1155	17.7797	18.1363	17.7135	21.5897	31.1815	45.4522	46.2088	51.7164	48.1833
FAM107B	13.7786	13.0601	13.5724	18.0458	16.6285	14.7026	11.6615	12.205	16.0815	23.7389	34.7702	32.6059	37.6317	33.5428
CFL2	4.5567	6.76377	6.09282	6.42865	6.03003	4.49236	6.15668	4.22831	11.4006	11.797	23.0552	26.274	33.3427	29.0005
ATAD1	21.1263	23.6076	22.3192	23.9805	21.4115	23.4088	20.8146	21.518	23.9798	25.4659	34.7166	28.2002	34.6188	33.3542
STX7	9.77783	13.495	12.2265	14.0007	13.1501	12.8971	11.8913	12.8588	21.5655	20.8106	31.7722	26.3229	33.267	34.2489
MORN2	11.7888	11.0932	14.6813	18.2107	16.6168	11.8941	11.7872	11.5244	27.9231	42.9364	30.6014	32.9934	36.2913	32.1356
COL11A1	4.26719	2.6971	1.65479	1.7221	1.96956	4.98455	4.32249	5.69841	50.4087	75.7678	71.5448	64.2581	74.5578	76.3145
LHX2	0.338654	0.0518528	1.33324	1.30547	1.96205	18.0057	22.4128	19.4471	95.1282	131.81	92.5029	120.947	102.956	126.974
NID1	18.1561	11.9945	13.0196	9.77236	11.3803	12.2341	13.1804	14.0173	25.6978	36.2596	28.168	36.489	31.3113	37.9217
ARRDC3	6.78293	9.60177	11.1803	13.4693	12.5571	6.81696	11.8518	13.8837	25.2421	35.3056	35.5644	18.9414	26.0641	38.9869
CDH20	0.517128	0.0431806	0.723961	0.668699	0.916489	3.24918	1.65341	2.3214	29.2008	30.1336	31.5881	29.8331	25.2323	47.2348
DTX4	6.32103	4.57222	10.9046	11.2869	11.9445	17.6105	15.9435	16.1953	53.4126	61.9611	46.3269	40.4111	34.5041	63.3016
ARL6IP5	23.9836	22.4553	16.6266	19.7283	17.4735	30.0035	24.1483	28.559	33.8035	34.5199	61.7117	53.6973	60.4398	61.7398
CREB3	17.8803	15.5239	12.8248	15.5212	15.3627	18.8271	19.1975	18.0636	22.5081	22.818	31.6612	31.7207	32.6087	35.8463
DYRK4	8.18225	8.33186	6.27264	6.12965	7.8005	7.65887	9.52838	10.145	21.2104	18.7916	32.3054	28.4889	27.5441	28.4409
YPEL5	28.2284	19.9689	18.9746	21.1441	18.6497	27.0637	19.5056	22.0018	34.6289	46.3154	55.8166	49.4059	55.138	54.4384
MAMDC2	9.43584	1.90697	1.79459	1.68295	1.20392	2.61431	1.44823	1.53591	19.8314	22.5164	30.0206	25.6921	29.6643	35.5447
TFG	69.2321	58.1777	50.7046	55.4916	59.4468	67.585	53.9715	55.1666	63.6887	77.0431	94.1745	79.5881	83.254	85.3859
CALU	100.313	75.7927	70.624	74.6422	68.5943	87.626	72.6485	74.3137	87.5234	99.0824	129.275	118.613	121.792	131.804
SPG20	15.4081	16.4823	12.752	13.6878	14.1299	12.0762	12.8278	12.5145	18.4131	21.8535	26.1579	20.812	22.5638	22.4546
DECR1	22.2078	23.8708	7.45559	9.70649	9.12554	10.218	7.59513	8.87199	22.0946	27.4052	47.9667	40.9725	39.5044	41.0357
GYPC	19.228	15.0365	4.60666	5.20591	7.39792	8.57481	6.43312	7.38115	24.4793	26.1614	29.1543	29.2098	31.1231	27.4879
MED8	12.8037	11.2162	8.55282	8.35148	8.919	12.1576	13.3763	12.0091	17.9306	20.4717	27.688	20.5695	20.6887	18.6619
GPRASP2	12.3834	12.2048	7.63859	6.36877	6.62161	11.9518	9.19167	9.92523	15.194	19.3573	25.6028	16.8687	18.8503	19.5525
PYURF	71.2608	59.7994	41.2294	43.1023	40.9957	60.2131	51.8714	53.1036	76.3721	72.9211	107.995	82.542	87.7318	82.6916
CRYBA1	0.219629	0.202449	0.453954	0.790477	1.87154	1.31233	1.41738	0.0984465	16.0951	17.8909	34.6159	6.39428	40.2108	19.6306
NELL2	31.3705	21.2919	17.9527	18.0446	21.2183	23.2492	23.919	28.101	96.4289	116.141	152.42	139.267	169.199	89.3477
DYNC1I2	27.2239	30.9944	34.7457	37.7916	33.5731	37.7714	38.1175	35.838	46.748	60.184	72.3892	52.0714	58.7325	53.1678
MAP2K4	15.9681	18.2737	19.4246	18.8602	16.8899	20.0209	18.5634	18.1378	23.3062	25.5791	33.5051	26.5733	28.8801	28.5579
PAIP1	40.0216	43.5471	41.6395	42.0641	40.1985	46.02	40.993	47.0671	56.5185	65.8518	84.2497	61.2275	66.7377	64.8197
TMCO1	16.3124	11.1541	12.5745	14.1942	13.2918	15.2411	12.8078	12.335	19.477	23.7996	35.9785	22.6315	25.5376	24.8113
TMSB15B	36.0578	34.5789	32.6814	37.9282	40.6448	49.4501	32.9836	38.6243	76.4381	78.1822	114.272	75.0995	77.2083	66.2161
TP53I13	16.531	12.5127	13.5843	13.6719	12.9225	15.1389	15.6455	16.6121	22.182	32.2561	11.7953	33.7562	33.3096	34.2782
PRAF2	16.6609	18.2632	18.5582	17.0214	18.4158	28.3094	27.4015	26.6169	32.4753	49.62	33.9138	68.5594	51.6337	76.3132
FAM69C	0.0680768	0	0.0699467	0	0.115479	4.19897	5.62465	4.62002	11.5885	14.4738	5.17422	20.1387	10.794	26.4943
DIO3	0.263591	0	0.609319	0.645264	0.558877	4.23574	4.24471	4.02546	25.3366	24.3066	16.2262	44.695	38.2493	69.4886
PCP4	1.12665	1.04169	1.56084	0.682744	0.964422	1.27006	6.01579	3.67262	20.9125	30.3221	0.303473	47.4632	40.0339	59.259
EPHB2	3.85123	3.34583	11.6059	11.235	11.9314	5.60697	7.59139	8.15606	13.5831	16.2249	11.4928	26.7193	22.9128	26.5511
SORBS2	2.43437	4.05131	7.96391	7.75171	5.65525	0.689333	1.17279	0.781768	14.6879	12.7922	10.9752	18.7532	22.2952	28.1036
ADGRL3	1.19384	2.61493	3.73771	3.92169	4.66521	8.54722	8.89277	10.2069	14.3529	14.7048	16.9841	20.018	21.989	31.377
ADGRG1	0.930037	0.894721	2.0556	2.08412	2.74277	4.28247	4.57591	5.38405	10.9762	17.2665	11.8488	21.9866	23.9075	27.9539
LOC100129034	3.57851	3.28739	4.95966	4.89054	5.39612	7.24821	8.3627	7.61942	16.3023	23.2088	17.5329	36.9111	32.4698	45.3937
SYTL2	1.57434	0.797707	0.759278	0.88647	1.20034	1.83197	2.38422	2.52005	15.6947	18.8398	18.8648	27.489	33.1059	44.6043
LOC728392	13.6657	6.28257	16.2659	13.9334	12.8442	24.8735	19.9087	24.2895	48.8056	56.2577	43.77	96.4223	115.487	140.415
SORCS2	0.275644	0.603421	1.93547	2.03216	2.28065	7.30387	8.47706	10.4002	11.0315	12.4332	6.17075	22.3943	21.4708	28.4263
APLP1	6.34076	3.52686	8.16885	6.63174	9.3375	18.4224	18.0381	18.8982	28.0878	40.4646	21.3848	57.4381	70.4425	67.5452
H2AFY	38.7795	43.8796	23.2223	27.9836	33.892	89.5391	77.2555	79.6431	114.624	115.652	109.551	163.795	165.33	166.15
EPHA2	10.248	3.49088	4.71498	6.19506	6.52591	30.5175	17.3667	13.8198	31.2894	44.782	28.8634	46.493	49.8526	55.4702
PCSK5	3.19721	2.44612	2.26027	2.41946	2.88512	3.76222	5.9464	5.28858	26.6568	30.8041	25.9185	35.1418	29.8974	45.1448
CDH11	2.01243	2.1754	2.93178	3.28745	3.51482	7.76594	8.29315	8.22191	39.5418	54.1265	45.0912	63.0195	55.846	92.3192
NRIP1	6.08456	2.19697	3.12838	4.4858	4.32469	8.15701	5.16773	5.37782	25.8725	32.3058	43.071	65.9485	51.8537	80.8863
NPPB	0	0	0.543574	0.236953	0.44807	2.79345	1.01444	0.469568	24.93	25.8301	44.0297	60.546	52.3456	71.8542
PDLIM5	10.8834	7.3635	7.11832	8.06753	8.16604	11.0488	9.49275	9.52926	15.2057	20.5033	23.0089	23.1548	27.6533	28.3654
KIDINS220	13.3502	10.3316	11.5063	12.1206	11.3934	17.509	16.9206	17.3206	27.5355	37.3	39.8666	39.1908	51.42	52.6499
MAP2	2.21605	2.41597	7.95784	9.51687	9.30665	29.0942	17.6106	18.1428	55.1141	67.3797	70.563	80.6569	116.224	118.868
SMARCD3	2.73642	1.49349	2.02215	3.17722	2.68498	4.50466	4.95721	6.02226	16.0809	17.8539	15.5923	27.033	30.6843	30.4654
SCHIP1	5.8958	4.62615	17.0011	17.7695	17.3436	18.4038	20.8229	16.9421	24.2527	31.1443	36.8081	37.8162	37.6389	37.1811
DMD	8.77481	5.31574	16.6985	17.5189	17.864	28.6779	22.6834	18.8991	28.0768	33.0365	44.4364	41.9867	41.5874	48.488
DAAM1	6.42825	8.10185	12.2253	12.7439	12.1991	12.8524	11.426	12.3687	14.3952	20.1795	20.0178	21.7117	25.6389	24.8582
CLCN3	9.52923	11.7459	11.9037	12.8124	11.3005	15.9002	15.1916	17.8545	15.4479	20.1053	24.2707	22.5635	27.6584	23.9086
AMOTL2	4.24064	3.29743	19.4564	18.9069	20.0976	49.2394	26.1517	20.5381	38.0167	54.4191	58.7888	54.6684	57.7497	60.3753
CDH2	21.3923	6.59902	34.6383	42.7492	49.8399	108.035	91.1025	107.357	110.002	143.553	121.176	141.038	148.143	170.288
FLNC	6.22286	2.95507	7.78904	8.59449	10.1343	22.4705	27.5547	25.492	22.0849	31.0192	21.5744	29.3972	37.4395	40.0346
COMMD3	3.43579	2.09992	1.60526	1.86072	2.19275	14.0661	10.2908	8.85723	17.8906	10.6056	11.9733	20.6039	29.3419	22.9092
CAPN2	9.81272	10.23	16.563	17.1994	18.0092	35.3377	29.8949	30.0856	34.9663	39.3609	50.8523	71.4116	85.3074	79.9259
CAMK2D	2.17126	3.85191	4.3392	4.46003	3.94567	14.2346	12.1206	12.5179	12.3886	13.0467	18.7984	23.8189	33.5699	36.7089
ANXA1	3.58737	0.347183	2.71867	3.45233	4.00673	52.8376	27.5987	20.3404	22.3826	38.3251	26.3859	70.3927	120.012	109.302
RUFY3	12.5547	10.3232	18.1884	15.291	17.7442	23.8856	22.366	22.9155	17.6632	27.3817	17.3998	28.2981	38.8283	33.1046
MID1	9.87093	13.2768	13.5368	13.7661	15.5298	22.5142	19.9677	22.7821	14.0315	16.3883	19.6854	34.1593	41.497	37.4251
NEAT1	7.14886	11.8035	18.105	14.7649	17.9628	26.7489	26.0708	27.9068	17.3886	20.8696	25.1119	40.7018	47.6514	37.977
PAK2	15.2742	17.3788	20.5516	20.3593	20.0147	21.1593	20.8642	21.1998	16.3557	21.8261	24.9309	27.0172	29.577	25.5504
DAPK3	17.0829	21.0353	29.2437	23.2746	27.7126	32.5377	24.7855	23.4407	23.4338	22.678	34.6687	34.2761	37.5722	39.1299
PAFAH1B1	28.6185	31.7259	41.7259	41.7221	43.6617	44.214	43.9064	43.9775	38.5248	41.3987	54.3518	51.6025	55.7444	56.9018
ZFP91	17.6847	18.0914	21.1343	19.7622	20.4588	23.0494	21.3526	23.443	19.466	19.516	29.2328	28.4681	28.0826	30.1875
ZMYND11	12.9061	13.1787	17.2515	18.7604	18.4182	21.5693	24.2667	21.7316	26.9129	22.9527	40.9514	31.5305	31.9907	34.372
IFI6	4.02055	3.54085	4.76824	1.80777	4.64958	7.13583	2.36046	5.64793	8.78798	7.15797	27.3552	24.7582	19.5017	20.5289
HIAT1	22.3516	25.9004	26.3724	27.9002	25.4666	19.7915	23.8677	19.155	23.6255	34.6104	37.6578	38.347	31.7787	41.0214
FEZ2	8.56159	20.0921	20.6598	18.8006	18.6812	16.1114	14.6748	15.91	16.8463	20.9036	32.8408	26.289	28.5168	28.4743
PARD3	16.2527	20.8696	24.6162	22.6098	22.5357	20.3195	23.3296	21.909	21.4784	22.3772	30.5216	26.5054	25.5688	33.4045
SMAP1	14.4082	20.4806	18.7257	18.5532	17.3899	15.0929	15.2992	15.1562	16.8902	17.5194	24.1475	21.6955	25.6498	27.3216
ERLEC1	16.7555	17.8194	18.8472	17.5636	19.4749	13.6019	15.2255	16.7956	16.167	15.0291	27.859	26.0704	26.3658	28.8928
H3F3B	308.913	234.281	277.896	292.179	263.784	262.829	243.537	213.084	230.679	275.922	335.773	348.554	352.54	384.179
CGGBP1	37.3369	27.876	33.4954	36.9164	30.7902	28.2665	26.6335	26.5493	26.1247	31.3204	45.7932	35.7523	40.404	42.7679
C1GALT1C1	18.9662	18.4143	19.3288	19.8007	17.3473	16.0622	13.9308	15.1057	16.5289	16.3493	23.7152	21.8968	31.165	24.5227
MICU2	26.9432	31.2834	34.3865	37.5406	32.1323	24.235	22.0467	20.4422	19.4709	24.3674	29.1305	35.3579	41.3219	42.5868
GNAQ	14.9667	18.5232	21.1705	22.493	22.3401	13.7587	13.042	12.4189	15.5967	17.0975	25.2059	21.2395	24.7103	25.0029
ALCAM	23.1638	8.3737	25.8731	28.5699	23.0729	18.6508	13.7598	14.3735	14.103	18.8838	25.2225	22.2161	26.8664	22.9417
NEBL	9.12614	5.39131	25.5552	29.8784	23.5189	18.374	14.1071	14.7533	14.518	18.2671	26.7737	20.0476	21.1575	29.7895
TNC	1.32777	0.636465	12.344	13.5704	19.2882	16.4727	11.5888	12.235	13.4546	13.1049	10.3414	20.9869	20.222	34.0655
RHOB	46.4044	8.14557	47.4824	52.1941	42.7137	96.1996	56.7395	42.069	37.7523	43.0148	48.1264	64.0683	77.9023	115.79
BCL2L11	14.9348	12.6144	20.5789	19.2738	19.0174	13.1295	13.6492	12.8761	14.7786	20.8066	14.6204	22.7616	19.1268	26.775
ATP6V0D1	36.8227	28.4959	37.8595	34.7319	40.9134	35.2678	33.2282	29.1037	39.9057	47.472	34.9723	46.0039	65.7555	50.9097
AKAP12	42.5079	33.5282	40.1795	41.865	43.1654	27.634	34.1835	36.2064	39.6973	45.2818	36.1377	44.6054	54.1083	65.4902
CRYAA	0	0.124027	0.138844	0.01	0.114556	0.636539	0.0873774	0.182196	0.01	0.01	0.01	14.7698	75.6879	103.191
LOXL2	26.0663	13.3611	25.1912	25.7868	21.7056	21.2125	19.1905	20.087	18.9286	22.7305	14.0794	53.5917	63.3446	77.8428
RBMS1	27.6281	15.1077	32.2559	33.9241	30.684	30.0888	29.9357	24.7795	28.1618	28.6473	35.4018	52.7318	58.6781	75.2847
ME3	0.664428	0.244024	2.59007	2.95654	4.05301	7.85025	13.4056	15.6845	26.383	19.3243	10.3143	20.6975	12.1908	13.7137
SNHG9	36.1463	40.8798	38.0432	44.8181	31.8235	44.0556	53.6203	72.6584	74.5069	75.7318	54.822	102.592	60.7737	109.734
FLRT2	2.29218	0.375154	1.63997	1.38729	1.56493	4.52247	4.56682	5.10466	11.0083	15.5029	7.48623	27.9462	16.2878	11.5092
IGFBP5	1.70543	19.7492	11.9486	14.1855	11.6766	77.9048	61.7134	80.696	119.402	173.18	136.146	269.378	156.243	126.092
MAGED4B	5.8121	14.0892	21.3963	18.7066	16.9187	26.1061	35.4619	15.8341	22.6305	35.3402	29.2599	25.8275	31.8185	17.9105
N4BP2L2	16.0343	20.6248	25.0014	25.4302	22.4839	23.451	22.0789	22.573	20.2028	32.5883	28.0612	26.6901	31.8614	30.6996
TRPM3	1.71321	4.39592	4.87923	4.63862	7.5715	11.3978	9.98445	9.38767	8.43804	15.465	13.8859	12.645	28.0982	7.30317
BLCAP	20.2676	29.5215	28.195	27.2901	25.6588	30.2005	29.1159	30.4968	28.2977	32.9167	26.3356	29.387	44.4833	36.3642
MALAT1	27.6211	36.4736	63.8206	49.2186	49.5868	93.2156	110.659	109.594	48.1079	63.5862	77.6126	118.903	121.513	114.296
MAB21L2	0.38882	0	0.299402	0.604978	0.906351	33.8185	23.4859	31.7908	4.08031	2.36	6.51452	24.1004	39.4128	24.1871
CTNNA2	6.9308	4.60261	9.19798	10.3013	10.2298	26.4415	22.4585	26.6516	10.2995	8.99554	10.3012	27.3107	28.6436	44.3017
IDS	13.1974	7.49618	12.606	12.2204	12.0435	16.8665	18.4072	20.8354	12.9127	18.2184	7.37256	20.7786	26.1683	20.6276
SERINC2	14.997	18.2051	13.8848	12.6952	12.7018	17.8519	26.7794	23.3966	16.0005	21.1409	10.5166	27.0894	31.6642	32.4593
SQSTM1	48.7173	44.731	34.1548	31.2721	32.7008	81.6583	80.2603	69.9883	55.2539	61.6679	42.7505	54.5012	76.4799	65.1289
CDKN1A	21.587	3.29065	5.73671	7.00134	7.36123	28.3928	40.3401	37.6009	27.1796	26.9716	27.5355	35.5702	61.6244	42.9675
MIEN1	51.1532	42.1901	32.7561	29.5896	26.2059	58.4258	57.6497	42.5585	42.7779	49.871	61.4409	55.7294	68.292	63.1299
SULF1	1.31505	3.81056	0.637257	0.679477	1.39611	39.3311	17.9763	28.1375	21.4503	28.3357	31.6803	43.2991	32.0844	19.3822
HEXA	21.5238	23.9848	18.4876	18.8979	20.429	29.5645	24.2385	28.1983	21.3326	19.1277	30.6503	26.736	31.0373	28.9787
B3GAT3	15.1881	13.5391	13.8784	14.419	15.8696	21.7171	21.662	20.2749	18.1306	15.3452	27.5484	22.4195	25.4691	24.7689
CYSTM1	25.341	29.842	27.2707	22.2525	24.9575	51.8988	46.0016	44.4857	37.7898	38.2781	54.2601	52.4249	66.5403	72.5771
NDUFS7	105.735	86.2521	58.5259	60.5133	60.6982	67.9671	74.3684	75.5464	61.0798	50.3902	98.0767	74.3997	83.3631	73.0484
PSME1	82.3923	63.5643	52.167	55.0753	50.3987	39.0481	52.3497	42.3616	35.0838	40.528	80.9676	59.6077	62.049	62.1293
CLPP	30.4985	30.1555	28.935	28.474	26.261	25.5001	30.6988	27.6664	23.543	16.23	34.9656	25.8306	29.7854	26.0748
MRPL24	23.9613	28.4273	18.884	18.8285	18.9586	22.072	20.7741	19.8051	21.6225	15.0378	39.7563	23.5866	28.8094	22.2931
COMMD2	23.2236	22.5652	20.3336	21.7966	18.6545	21.0008	17.9118	19.4306	17.7847	15.212	28.1456	19.2689	20.2146	19.4817
UBE3A	32.8573	33.5215	27.8883	26.2482	26.7929	21.0822	19.4482	19.8673	21.7586	24.0538	33.7848	32.5899	33.9644	29.202
KIAA1279	27.9294	24.5306	18.0621	19.5783	18.2102	11.1387	12.8748	14.7235	17.1159	16.3153	27.1999	22.1813	22.5995	19.29
SSR3	61.0957	41.7415	40.9093	41.7662	37.2827	35.5393	27.4221	28.4495	39.6816	37.6138	56.8319	46.5129	53.2797	50.9368
ARF4	161.381	125.364	84.9651	88.1376	86.4152	85.8012	71.1457	73.6912	108.044	109.087	155.63	134.504	158.678	140.895
TMBIM6	297.364	206.668	176.092	173.951	172.892	185.008	178.446	173.732	183.008	199.217	257.882	221.598	219.139	235.625
S100A10	75.8371	46.0319	20.0023	19.1141	12.3127	13.7018	11.4108	8.13179	8.1441	7.91673	17.7722	34.8895	56.9767	33.7339
CMTM6	56.753	36.2164	32.2343	35.2849	30.8834	26.9268	26.0797	24.3133	24.1474	24.2314	37.3444	38.3085	37.3618	43.665
ATP6V1A	23.2584	20.4975	18.4908	21.68	20.0381	15.7998	19.1663	19.9168	19.3056	12.5818	27.7617	21.9031	25.6501	26.7809
ELOVL6	43.3184	43.5075	31.7686	30.6479	29.6773	25.2421	26.81	23.3232	31.6916	34.9643	50.4111	40.0006	43.32	55.1728
BCAP31	81.0611	69.7845	56.8759	56.1927	54.9212	64.6847	69.4017	62.0671	63.3789	63.8603	90.8197	82.9433	82.99	96.5915
