# Supplementary material for: Low-dose radiation induces unstable gene expression in developing human iPSC-derived retinal ganglion organoids
Source: Sci Rep. 2023 Aug 9;13:12888. doi: 10.1038/s41598-023-40051-6 (PMC10412642; doi:10.1038/s41598-023-40051-6)
Supplement: Supplementary file 1 — Supplementary Tables. [file 41598_2023_40051_MOESM1_ESM.zip › S3 Table.xlsx]

## Sheet: Sheet1
Supplemental Table S3: Top 5 canonical pathways
	30 mGy			180mGy
	Ingenuity Canonical Pathways	-log(p-value)	z-score	Ingenuity Canonical Pathways	-log(p-value)	z-score
Day 6	Synaptogenesis Signaling Pathway	3.19	1.069	Sirtuin Signaling Pathway	3.87	-1.897
	Mitotic Roles of Polo-Like Kinase	3.15	2	Hepatic Fibrosis / Hepatic Stellate Cell Activation	3.68	NaN
	ATM Signaling	2.98	-0.378	4-aminobutyrate Degradation I	2.99	NaN
	White Adipose Tissue Browning Pathway	2.9	-0.707	Glucocorticoid Receptor Signaling	2.75	NaN
	AMPK Signaling	2.59	1.134	Bladder Cancer Signaling	2.64	NaN
Day 10	Osteoarthritis Pathway	8.46	1	Integrin Signaling	8.91	-1.4
	Hepatic Fibrosis / Hepatic Stellate Cell Activation	7.35	NaN	Axonal Guidance Signaling	7.68	NaN
	Sirtuin Signaling Pathway	6.36	1.569	Glucocorticoid Receptor Signaling	6.12	NaN
	Semaphorin Signaling in Neurons	5.33	NaN	Sirtuin Signaling Pathway	5.72	1.46
	Mitochondrial Dysfunction	5.15	NaN	Mitochondrial Dysfunction	5.22	NaN
Day 17	Oxidative Phosphorylation	7.15	-3.411	Sirtuin Signaling Pathway	12.7	-0.714
	Mitochondrial Dysfunction	6.84	NaN	NER Pathway	12	-0.845
	Sirtuin Signaling Pathway	6.76	1.569	Mitochondrial Dysfunction	9.18	NaN
	Hepatic Fibrosis / Hepatic Stellate Cell Activation	5.57	NaN	Protein Ubiquitination Pathway	8.43	NaN
	NRF2-mediated Oxidative Stress Response	4.92	-0.905	Hypoxia Signaling in the Cardiovascular System	8.08	0.333
Day 35	Wnt/β-catenin Signaling	8.1	0	Hepatic Fibrosis / Hepatic Stellate Cell Activation	5.84	NaN
	Osteoarthritis Pathway	5.72	-1.342	Mouse Embryonic Stem Cell Pluripotency	3.99	1.732
	Cell Cycle Control of Chromosomal Replication	4.9	NaN	Sertoli Cell-Sertoli Cell Junction Signaling	3.74	NaN
	Purine Nucleotides De Novo Biosynthesis II	4.39	-2.236	Germ Cell-Sertoli Cell Junction Signaling	3.68	NaN
	Remodeling of Epithelial Adherens Junctions	4.02	0.447	Wnt/β-catenin Signaling	3.65	-1.604
