# Supplementary material for: Low-dose radiation induces unstable gene expression in developing human iPSC-derived retinal ganglion organoids
Source: Sci Rep. 2023 Aug 9;13:12888. doi: 10.1038/s41598-023-40051-6 (PMC10412642; doi:10.1038/s41598-023-40051-6)
Supplement: Supplementary file 1 — Supplementary Tables. [file 41598_2023_40051_MOESM1_ESM.zip › S4 Table.xlsx]

## Sheet: Sheet1
S4 Table: Top 10 Upstream Molecules
	30 mGy					180 mGy
	Upstream Regulator	Expr Fold Change	Activation Z-score	p-value of overlap		Upstream Regulator	Expr Fold Change	Activation Z-score	p-value of overlap
Day 6	GNA15			1.26e-05		dexamethasone		-0.213	1.7e-12
	VCAN	1.13	1.286	1.5e-05		ERBB2	-1.002	1.151	4.15e-11
	ZFHX3			1.98e-05		TGFB1		-0.504	4.2e-11
	PDGF BB		-1.055	2.12e-05		FOXO3		-0.421	2.08e-10
	PAX6	1.175	-0.566	4.88e-05		EGFR		1.511	3.27e-10
	dexamethasone		0.667	9.42e-05		TP53	1.098	0.492	3.37e-10
	SMAD3	1.134	-0.406	0.000119		beta-estradiol		-0.837	4.46e-10
	CG		-1.3	0.000126		hydrogen peroxide		-0.335	5.1e-10
	TSC2		0.633	0.000143		forskolin		-1.088	9.61e-10
	beta-estradiol		-1.512	0.000168		GDF2		-1.567	1.83e-09
Day 10	dexamethasone		-1.921	4.08e-18		EGFR		-2.521	1.58e-17
	TGFB1		-2.618	7.11e-18		dexamethasone		-2.166	5.21e-17
	TP53	1.074	-0.306	6e-16		HRAS		-1.591	5.38e-17
	HRAS		-0.917	2.23e-15		TP53	1.027	-1.59	3.5e-16
	D-glucose		-3.646	4.73e-14		TGFB1		-4.34	1.42e-14
	EGFR		-1.073	6.99e-14		MYC		-0.01	3.43e-14
	SMAD7		1.754	1.48e-13		beta-estradiol		-4.176	6.93e-14
	PAX3		-0.603	2.16e-13		Akt		-2.268	1.01e-13
	forskolin		-0.02	1.08e-12		D-glucose		-3.804	3.45e-13
	NFKBIA	-1.184	-0.145	1.78e-12		F2		-4.334	8.01e-13
Day 17	ERBB2	-1.239	-0.597	1.59e-12		HNF4A		0.638	2.23e-41
	TP53	-1.018	0.519	1.75e-12		TP53	-1.108	-1.193	5.94e-25
	GnRH analog		0.432	1.57e-10		5-fluorouracil		-4.522	1.96e-12
	FSH		-0.959	5.95e-09		CD 437		-4.483	2.3e-12
	BDNF		-0.783	6.99e-09		ST1926		-4.341	5.64e-12
	MYC		-1.893	8.71e-09		EGFR		0.957	6.52e-12
	miR-124-3p (and other miRNAs w/seed AAGGCAC)		-1.566	1.3e-08		MAPT			1.1e-11
	HNF4A		-1.406	2.92e-08		KRAS	-1.008	0.161	2.18e-11
	clopidogrel		0.619	3.64e-08		TGFB1		1.246	4.97e-11
	EGFR		1	3.67e-08		CD3		3.076	6.44e-11
Day 35	KRAS	-1.264	1.037	4.03e-22		dexamethasone		0.58	9.74e-24
	TP53	-1.338	2.372	9.08e-21		TGFB1		3.427	1.33e-22
	MYC		-2.566	3.59e-19		MYC		-3.077	1.84e-20
	PDGF BB		-0.304	4.33e-16		KRAS	-1.111	0.907	8.8e-20
	progesterone		0.592	6.66e-16		beta-estradiol		1.102	2.38e-17
	beta-estradiol		3.596	1.19e-15		ERBB2	1.031	1.508	3.56e-17
	APP	1.125	-0.022	1.1e-14		progesterone		1.726	2.74e-15
	HRAS		0.275	9.17e-14		TP53	-1.337	1.55	3.55e-15
	HGF		-1.389	1.14e-13		PD98059		-3.569	7.87e-15
	dexamethasone		0.189	1.84e-13		PDGF BB		-0.331	9.28e-15
