# Supplementary material for: Low-dose radiation induces unstable gene expression in developing human iPSC-derived retinal ganglion organoids
Source: Sci Rep. 2023 Aug 9;13:12888. doi: 10.1038/s41598-023-40051-6 (PMC10412642; doi:10.1038/s41598-023-40051-6)
Supplement: Supplementary file 1 — Supplementary Tables. [file 41598_2023_40051_MOESM1_ESM.zip › S5 Table.xlsx]

## Sheet: Sheet1
S5 Table: Molecular list of canonical pathway clustering
Canonical pathways	Molecules
RhoGDI Signaling	1-phosphatidyl-D-myo-inositol 4,5-bisphosphate, Actomyosin, ARHGEF, Arp2/3, Cadherin, Cbp/p300, CD44, CDC42, Cofilin, DGKZ, DGKZ-PIP5K-RacGDP-RhoGDI, diacylglycerol, Erm, ESR1, ESR2, estrogen receptor, F Actin, G protein, G protein alpha, G-protein beta, G-protein gamma, GDP, GRIP1, GTP, Integrin, Limk, Linkage of actin filaments, Mlc, Pak, phosphatidic acid, phosphatidylinositol 4-phosphate, PIP…
Insulin Receptor Signaling	1-phosphatidyl-D-myo-inositol 4,5-bisphosphate, ACLY, Akt, AMP, Apoptosis, ATP, atypical protein kinase C, BAD, CBL, CRK/CRKL, cyclic AMP, Dglucose, eIF2B, EIF4E, EIF4EBP1, ENaC, Endoplasmic reticulum stress response of cells, ERK1/2, FKHR, FOXO3, FOXO4, FYN, GAB1, Glycogen synthase, GRB10, GRB2, Gsk3, INSR, Insulin, IRS, IRS1, JAK1/2, LIPE, Lipolysis, MAP2K1/2, MAPK8, MTOR, NCK1, p70 S6k, PDE3B,…
NER Pathway	ADP, ATP, CAF-1, CETN2, Conformational modification of DNA fragment, Cop9 Signalosome, CUL4A, cyclobutane pyrimidine dimer, DDB1, DDB1-DDB2, DDB1/CUL4A/RBX1, DDB1/DDB2/CUL4A/RBX1, DDB2, DNA ligase, DNA Polymerase, DNA polymerase delta, DNA polymerase epsilon, EP300, ERCC1, ERCC2, ERCC3, ERCC4, ERCC5, ERCC6, ERCC8, ERCC8-ERCC6, Excision repair, GTF2H2, GTF2H4, HISTONE, HMGN1, LIG1, LIG3, Ligation …
Oxidative Phosphorylation	adenine-riboflavin dinucleotide, ADP, ATP, ATP synthase, ATP5F1A, ATP5F1B, ATP5F1C, ATP5F1D, ATP5F1E, ATP5MC1, ATP5MC2, ATP5MC3, ATP5ME, ATP5MF, ATP5MG, ATP5MGL, ATP5PB, ATP5PD, ATP5PF, ATP5PO, COX4I1, COX4I2, COX5A, COX5B, COX6A1, COX6A2, COX6B1, COX6B2, COX6C, COX7A1, COX7A2, COX7B, COX7B2, COX7C, COX8A, COX8C, Cytochrome bc1, cytochrome C, cytochrome-c oxidase, F0 ATP synthase, F1 ATPase, FADH…
GP6 Signaling Pathway	1,2-diacylglycerol, 1,4,5-IP3, 1-phosphatidyl-D-myo-inositol 4,5-bisphosphate, Accumulation of reactive oxygen species, Activation of blood platelets, ADAM10, Akt, Alborhagin, APBB1IP, BTK, Ca2+, Calmodulin, collagen, collagen-related peptide, FCER1G, Fcer1g dimer, Fibrin, Formation of lamellipodia, FYN, GP6, GP6 dimer, GP6 FCR1G complex, GPIIB-IIIA, GRAP2, Gsk3, ITPR1, Laminin (family), LAT, LAT…
Cyclins and Cell Cycle Regulation	ATM, ATR, CCNH, CDC25A, CDK1, CDK1-Cyclin A, CDK1-Cyclin B, CDK2, CDK2-CyclinE, CDK4/6, CDK4/6-Cyclin D1, CDK7, CDKN1A, CDKN1B, CDKN2A, CDKN2B, CDKN2C, CDKN2D, Cell-cell contact, Cyclin A, Cyclin A/Cdk2, Cyclin B, Cyclin D, Cyclin E, cyclin h/cdk7, DNA damage, E2f, Entry into S phase, G1 phase, G2 phase, GSK3B, Hdac, M phase, MYT1, PP2A, RAF1, Rb-E2F transcription repression, Rb-E2F-DP1, RB1, S p…
Regulation of Actin-based Motilities by Rho	1-phosphatidyl-1D-myo-inositol 4-phosphate, 1-phosphatidyl-D-myo-inositol 4,5-bisphosphate, ARHGDIA, Arp2/3, BAIAP2, CDC42, CFL1, Contraction of smooth muscle, Formation of actin filopodia, Formation of actin stress fibers, Formation of focal adhesions, Formation of lamellipodia, Formation of microspikes, G-Actin, G-actin-Profilin, G-actin-Profilin-WASP-ARP2/3, G-actin-Profilin-WAVE, GSN, Integri…
Fc γ Receptor-mediated Phagocytosis	1-phosphatidyl-D-myo-inositol 4,5-bisphosphate, Akt, arachidonic acid, ARF6, Arp2/3, CBL, CDC42, CRK, CSF2, DGKB, diacylglycerol, DOCK1, ERK1/2, Extension of pseudopodia, EZR, F Actin, FCGR1A/2A/3A, FGR, Formation of phagosomes, Fusion of cellular membrane, Fusion of phagosomes, FYB1, FYN, GAB2, HCK, INPP5D, LCP2, LYN, Maturation of phagosomes, Myosin I/II/IXb, Myosin5, NCF1, NCK, Nucleation of a…
Signaling by Rho Family GTPases	Ap1, ARFIP2, ARHGEF, Arp2/3, atypical protein kinase C, BAIAP2, Cadherin, CDC42, Cdc42ep, Cell-cell adhesion, CIT, CLIP1, Cofilin, Contraction of cells, CYFIP1, Cytokinesis, DES, DIAPH3, ELK1, ERK1/2, Erm, F Actin, Focal adhesion kinase, Formation of cell-associated matrix, FOS, G protein, G protein alpha, G-protein beta, G-protein gamma, GFAP, Growth of microtubules, Integrin, IQGAP1, Jnk, JUN, …
Cardiac Hypertension Signaling	1-phosphatidyl-D-myo-inositol 4,5-bisphosphate, ADCY, ADRB, ADSS, AKT1, alpha-adrenergic receptor, ATF2, ATP, Ca2+, Calcineurin protein(s), Calmodulin, Contraction of cardiac muscle, CREB1, CREBBP, cyclic AMP, diacylglycerol, eIF2B, EIF4E, ELK1, ELSPBP1, EP300, epinephrine, ERK1/2, Formation of actin, G protein, G protein alpha, G protein alphai, G protein beta gamma, G-protein beta, G-protein ga…
Ceramide Signaling	Activation of caspase, Activation of gene, Akt, Ap1, Apoptosis, BAD, BCL2, ceramide, CERK, CNKSR1, CTSD, CYCS, D-sphingosine, DIABLO, KSR1, MAP2K1, MAP2K4, MAP3K1, MAPK3, MAPK8, NFkB (complex), NSMAF, PI3K (complex), PP2A, PRKCZ, RAF1, RAS, S1PR, sphingomyelin, sphingomyelin phosphodiesterase, sphingosine-1-phosphate, Sphk, TNF, Tnf receptor
TGF-β Signaling	Activins / Inhibins, AMH, Ap1, Apoptosis, BCL2, BMP2/4/7, Cbp/p300, CDC42, ERK1/2, FOXH1, GRB2, GSC, HDAC1, HNF4A, HOXC9, IRF7, JINK1/2, JUN, MAP2K1/2, MAP2K4, MAP3K7, MAP4K1, MKK3/6, NKX2-5, NODAL, Organization of actin, P38 MAPK, PIAS4, PITX2, PMEPA1, RAF1, RAS, RNF111, RUNX2, RUNX3, SERPINE1, SKI, SMAD1/5/8, Smad1/5/8-Smad4, Smad2/3, Smad2/3-Smad4, SMAD4, SMAD6, SMAD7, SMURF1, SMURF2, Sos, TAB…
HMGB1 Signaling	Activation of endothelial cells, Adhesion of cells, AGER, Akt, Anorexia, CCL2, CDC42, CXCL8, Discomfort, Disease of bone, Disease of intestine, Edema, ELK1, Encephalopathy, ERK1/2, Fever, Fibrinolysis, FOS, Function of epithelial barrier, Hat, HMGB1, ICAM1, IFNG, IFNGR, IL1A, IL1R1, Infection of intestine, Infiltration by neutrophils, Inflammation, Inflammation of joint, Jnk, JUN, lipopolysacchar…
