# Supplementary material for: Low-dose radiation induces unstable gene expression in developing human iPSC-derived retinal ganglion organoids
Source: Sci Rep. 2023 Aug 9;13:12888. doi: 10.1038/s41598-023-40051-6 (PMC10412642; doi:10.1038/s41598-023-40051-6)
Supplement: Supplementary file 1 — Supplementary Tables. [file 41598_2023_40051_MOESM1_ESM.zip › S6 Table.xls]

## Sheet: Sheet0
SupplementaryTable 6: Registered 1344 Genes of 'Development of Neuron' in IPA
Symbol	Entrez Gene Name	Location	Type(s)	Biomarker Application(s)	Drug(s)	Entrez Gene ID for Human	Entrez Gene ID for Mouse	Entrez Gene ID for Rat
7S NGF	--	Other	complex
Ampa Receptor	--	Plasma Membrane	complex		perampanel
AMPK	--	Cytoplasm	complex
Ap1	--	Nucleus	complex
Calcineurin protein(s)	--	Cytoplasm	complex		calcineurin inhibitor
Camk	--	Cytoplasm	complex
CaMKII	--	Cytoplasm	complex		lavendustin C
Collagen(s)	--	Extracellular Space	complex
Exocyst	--	Cytoplasm	complex
F Actin	--	Cytoplasm	complex	unspecified application
G protein beta gamma	--	Cytoplasm	complex
IKK (complex)	--	Cytoplasm	complex
Immunoglobulin	--	Extracellular Space	complex	unspecified application
Laminin1	--	Other	complex
Laminin (complex)	--	Extracellular Space	complex	diagnosis	ocriplasmin
NMDA Receptor	--	Plasma Membrane	complex	efficacy	dextromethorphan, dehydroisoandrosterone, dextromethorphan/quinidine, chlorpheniramine/dextromethorphan/phenylephrine, dextromethadone, memantine, (S)-ketamine, donepezil/memantine, dextromethorphan/morphine
PDGF BB	--	Extracellular Space	complex	efficacy,unspecified application
PI3K (complex)	--	Cytoplasm	complex		voxtalisib, omipalisib, CHF6523, PF-4691502, BGT226, copanlisib, DS-7423, CH 5132799, duvelisib, GSK1059615
Secretase gamma	--	Plasma Membrane	complex		PF-3084014, LY3039478, RO4929097, BMS-906024
SPT	--	Cytoplasm	complex
T-type Calcium Channel	--	Other	complex
CCL19	C-C motif chemokine ligand 19	Extracellular Space	cytokine	disease progression,unspecified application		6363	24047|100039053|100039789|100039848|100039973|100040035|100043918|100043921|100861618|100861647	362506
CCL21	C-C motif chemokine ligand 21	Extracellular Space	cytokine	disease progression		6366	18829|65956|100041504|100041593|100042493|100504239|100504346|100504362|100862177	298006
CNTF	ciliary neurotrophic factor	Extracellular Space	cytokine			1270	12803	25707
CRH	corticotropin releasing hormone	Extracellular Space	cytokine	efficacy		1392	12918	81648
CSF1	colony stimulating factor 1	Extracellular Space	cytokine	diagnosis,disease progression,efficacy,prognosis,unspecified application	lacnotuzumab, PD-360324	1435	12977	78965
CTF1	cardiotrophin 1	Extracellular Space	cytokine			1489	13019	29201
CXCL12	C-X-C motif chemokine ligand 12	Extracellular Space	cytokine	diagnosis,efficacy,prognosis,unspecified application	NOX-A12	6387	20315	24772
EPO	erythropoietin	Extracellular Space	cytokine	disease progression		2056	13856	24335
IFNA4	interferon alpha 4	Extracellular Space	cytokine			3441	15962|15964|15965|15968|15969|15970|15972|15974|230396|230398|242517|242519|404549	298205|298210|298211|298213|500491|502961|502962|100912314|100912356
IFNG	interferon gamma	Extracellular Space	cytokine	diagnosis,efficacy,response to therapy,unspecified application	emapalumab	3458	15978	25712
IL6	interleukin 6	Extracellular Space	cytokine	diagnosis,disease progression,efficacy,prognosis,response to therapy,safety,unspecified application	clazakizumab, ziltivekimab, interleukin-6 receptor inhibitor, siltuximab, tocilizumab	3569	16193	24498
IL11	interleukin 11	Extracellular Space	cytokine	unspecified application		3589	16156	171040
IL18	interleukin 18	Extracellular Space	cytokine	efficacy,unspecified application		3606	16173	29197
IL1B	interleukin 1 beta	Extracellular Space	cytokine	diagnosis,efficacy,prognosis	canakinumab/methotrexate, gevokizumab, canakinumab/INS, gallium nitrate, canakinumab, canakinumab/colchicine	3553	16176	24494
LIF	LIF interleukin 6 family cytokine	Extracellular Space	cytokine	unspecified application		3976	16878	60584
PF4	platelet factor 4	Extracellular Space	cytokine	diagnosis		5196	56744	360918
TNF	tumor necrosis factor	Extracellular Space	cytokine	diagnosis,disease progression,efficacy,prognosis,response to therapy,safety,unspecified application	bortezomib/dexamethasone/pomalidomide, bortezomib/dexamethasone/thalidomide, thalidomide, rituximab/thalidomide, infliximab/prednisone, infliximab/methylprednisolone, bevacizumab/docetaxel/prednisone/thalidomide/zoledronic acid, tumor necrosis factor receptor antagonist, adalimumab/methotrexate, prednisone/thalidomide, dexamethasone/pomalidomide, cyclophosphamide/dexamethasone/thalidomide, certol…	7124	21926	24835
TRIP6	thyroid hormone receptor interactor 6	Extracellular Space	cytokine			7205	22051	686323
WNT1	Wnt family member 1	Extracellular Space	cytokine			7471	22408	24881
WNT3A	Wnt family member 3A	Extracellular Space	cytokine			89780	22416	303181
WNT5A	Wnt family member 5A	Extracellular Space	cytokine			7474	22418	64566
WNT7A	Wnt family member 7A	Extracellular Space	cytokine			7476	22421	114850
ACHE	acetylcholinesterase (Cartwright blood group)	Plasma Membrane	enzyme		huperzine A, pyridostigmine, edrophonium, donepezil, rivastigmine, demecarium, tacrine, neostigmine, terestigmine, pralidoxime, donepezil/mefloquine, ZT-1, gallamine triethiodide, ambenonium, BW 284 C 51, physostigmine, 2,3 butanedione monoxime, donepezil/solifenacin, donepezil/memantine, galanthamine, atropine/neostigmine, echothiophate, caracemide, isoflurophate, ladostigil, atropine/edrophoniu…	43	11423	83817
ADCY1	adenylate cyclase 1	Plasma Membrane	enzyme			107	432530	305509
ADCY3	adenylate cyclase 3	Plasma Membrane	enzyme			109	104111	64508
AGAP2	ArfGAP with GTPase domain, ankyrin repeat and PH domain 2	Nucleus	enzyme			116986	216439	65218
ALKBH1	alkB homolog 1, histone H2A dioxygenase	Cytoplasm	enzyme			8846	211064	362766
APC	APC regulator of WNT signaling pathway	Nucleus	enzyme	diagnosis,disease progression,efficacy,prognosis,safety		324	11789	24205
ARHGAP5	Rho GTPase activating protein 5	Cytoplasm	enzyme			394	11855	299012
ASPA	aspartoacylase	Cytoplasm	enzyme			443	11484	79251
ATG7	autophagy related 7	Cytoplasm	enzyme			10533	74244	312647
ATL1	atlastin GTPase 1	Cytoplasm	enzyme			51062	73991	362750
B4galt5	beta-1,4-galactosyltransferase 5	Cytoplasm	enzyme					362275
B4GALT5	beta-1,4-galactosyltransferase 5	Cytoplasm	enzyme	unspecified application		9334	56336
B4GALT6	beta-1,4-galactosyltransferase 6	Cytoplasm	enzyme			9331	56386	65196
CDC42	cell division cycle 42	Cytoplasm	enzyme			998
Cdc42	cell division cycle 42	Plasma Membrane	enzyme	unspecified application			12540	64465
CHAT	choline O-acetyltransferase	Nucleus	enzyme			1103	12647	290567
CNP	2',3'-cyclic nucleotide 3' phosphodiesterase	Cytoplasm	enzyme			1267	12799	25275
CNTN1	contactin 1	Plasma Membrane	enzyme			1272	12805	117258
CNTN4	contactin 4	Plasma Membrane	enzyme			152330	269784	116658
CPT1C	carnitine palmitoyltransferase 1C	Cytoplasm	enzyme			126129	78070	308579
CRMP1	collapsin response mediator protein 1	Cytoplasm	enzyme	disease progression		1400	12933	25415
CSMD3	CUB and Sushi multiple domains 3	Plasma Membrane	enzyme			114788	239420	314942
CYBB	cytochrome b-245 beta chain	Cytoplasm	enzyme			1536	13058	66021
CYP19A1	cytochrome P450 family 19 subfamily A member 1	Cytoplasm	enzyme	diagnosis,efficacy,unspecified application	abemaciclib/anastrozole, lapatinib/letrozole/trastuzumab, exemestane/lapatinib, anastrozole/fulvestrant/goserelin/tamoxifen, steroidal aromatase inhibitor, anastrozole/fulvestrant/tamoxifen, anastrozole/exemestane/fulvestrant/tamoxifen, exemestane/tamoxifen, letrozole/tamoxifen, fulvestrant/letrozole, exemestane/palbociclib, fulvestrant/letrozole/tamoxifen, testolactone, anastrozole/goserelin/tam…	1588	13075	25147
DAGLA	diacylglycerol lipase alpha	Plasma Membrane	enzyme			747	269060	309207
DAGLB	diacylglycerol lipase beta	Plasma Membrane	enzyme			221955	231871	304289
DDAH1	dimethylarginine dimethylaminohydrolase 1	Cytoplasm	enzyme			23576	69219	64157
DICER1	dicer 1, ribonuclease III	Cytoplasm	enzyme			23405	192119	299284
DNM2	dynamin 2	Plasma Membrane	enzyme			1785	13430	25751
DNM3	dynamin 3	Cytoplasm	enzyme			26052	103967	171574
DNM1L	dynamin 1 like	Cytoplasm	enzyme			10059	74006	114114
DNMT1	DNA methyltransferase 1	Nucleus	enzyme	diagnosis	cladribine/cytarabine/decitabine, 5-azacytidine/sorafenib, 5-azacytidine/decitabine, 4'-thio-2'-deoxycytidine, 5-azacytidine/lenalidomide, 5-azacytidine/cytarabine/decitabine, decitabine, decitabine/imatinib, fluorocyclopentenylcytosine, 5-azacytidine, decitabine/sorafenib	1786	13433	84350
DPYSL2	dihydropyrimidinase like 2	Cytoplasm	enzyme			1808	12934	25416
DPYSL3	dihydropyrimidinase like 3	Cytoplasm	enzyme	unspecified application		1809	22240	25418
DPYSL4	dihydropyrimidinase like 4	Cytoplasm	enzyme			10570	26757	25417
DPYSL5	dihydropyrimidinase like 5	Cytoplasm	enzyme			56896	65254	65208
FASN	fatty acid synthase	Cytoplasm	enzyme	diagnosis,efficacy	cerulenin, orlistat, 3-V bioscience-2640, TVB-2640	2194	14104	50671
FBXO31	F-box protein 31	Extracellular Space	enzyme			79791	76454	498959
FIG4	FIG4 phosphoinositide 5-phosphatase	Cytoplasm	enzyme			9896	103199	309855
FNBP1	formin binding protein 1	Nucleus	enzyme			23048	14269	192348
FNTA	farnesyltransferase, CAAX box, alpha	Cytoplasm	enzyme		lonafarnib	2339	14272	25318
FTO	FTO alpha-ketoglutarate dependent dioxygenase	Nucleus	enzyme			79068	26383	291905
FUT8	fucosyltransferase 8	Cytoplasm	enzyme			2530	53618	432392
GALNS	galactosamine (N-acetyl)-6-sulfatase	Cytoplasm	enzyme			2588	50917	292073
GDA	guanine deaminase	Cytoplasm	enzyme			9615	14544	83585
GDPD5	glycerophosphodiester phosphodiesterase domain containing 5	Plasma Membrane	enzyme			81544	233552	499211
GEM	GTP binding protein overexpressed in skeletal muscle	Plasma Membrane	enzyme			2669	14579	297902
GNA13	G protein subunit alpha 13	Plasma Membrane	enzyme			10672	14674	303634
GNAL	G protein subunit alpha L	Cytoplasm	enzyme			2774	14680	24611
GNAO1	G protein subunit alpha o1	Plasma Membrane	enzyme			2775	14681	50664
GNPAT	glyceronephosphate O-acyltransferase	Cytoplasm	enzyme	diagnosis		8443	14712	84470
GOT1L1	glutamic-oxaloacetic transaminase 1 like 1	Other	enzyme			137362	76615	306540
GPHN	gephyrin	Plasma Membrane	enzyme			10243	268566	64845
HEXA	hexosaminidase subunit alpha	Cytoplasm	enzyme			3073	15211	300757
HPRT1	hypoxanthine phosphoribosyltransferase 1	Cytoplasm	enzyme		cytarabine/daunorubicin/thioguanine, 6-mercaptopurine/methotrexate, 6-mercaptopurine, 6-mercaptopurine/vincristine, hydroxyurea/6-mercaptopurine, daunorubicin/etoposide/6-mercaptopurine/mitoxantrone/prednisolone/vindesine, L-asparaginase/cyclophosphamide/cytarabine/daunorubicin/6-mercaptopurine/prednisone/vincristine, 6-mercaptopurine/prednisone/thioguanine, dasatinib/6-mercaptopurine/methotrexat…	3251	15452	24465
HRAS	HRas proto-oncogene, GTPase	Plasma Membrane	enzyme	prognosis,safety	ISIS 2503	3265	15461	293621
HS6ST1	heparan sulfate 6-O-sulfotransferase 1	Plasma Membrane	enzyme			9394	50785	316325
HSP90AA1	heat shock protein 90 alpha family class A member 1	Cytoplasm	enzyme	safety,unspecified application	luminespib, cisplatin, retaspimycin, alvespimycin, TAS-116	3320	15519	299331
HSP90AB1	heat shock protein 90 alpha family class B member 1	Cytoplasm	enzyme		cisplatin, retaspimycin, alvespimycin, TAS-116	3326	15516	301252
IHH	Indian hedgehog signaling molecule	Extracellular Space	enzyme			3549	16147	84399
KDM5C	lysine demethylase 5C	Nucleus	enzyme			8242	20591	317432
KIF20B	kinesin family member 20B	Nucleus	enzyme			9585	240641	309523
KIF3A	kinesin family member 3A	Cytoplasm	enzyme			11127	16568	84392
LAMB2	laminin subunit beta 2	Extracellular Space	enzyme			3913	16779	25473
LNX1	ligand of numb-protein X 1	Cytoplasm	enzyme			84708	16924	360926
LOX	lysyl oxidase	Extracellular Space	enzyme			4015	16948	24914
LYPLA1	lysophospholipase 1	Cytoplasm	enzyme			10434	18777	25514
MAP1S	microtubule associated protein 1S	Cytoplasm	enzyme			55201	270058	290640
MFN1	mitofusin 1	Cytoplasm	enzyme			55669	67414	192647
MFN2	mitofusin 2	Cytoplasm	enzyme	unspecified application		9927	170731	64476|100911485
MRAS	muscle RAS oncogene homolog	Plasma Membrane	enzyme			22808	17532	25482
MYCBP2	MYC binding protein 2	Nucleus	enzyme			23077	105689	290447
MYH10	myosin heavy chain 10	Cytoplasm	enzyme	unspecified application		4628	77579	79433
MYO5A	myosin VA	Cytoplasm	enzyme			4644	17918	25017
MYO5B	myosin VB	Cytoplasm	enzyme			4645	17919	25132
Nedd4	neural precursor cell expressed, developmentally down-regulated 4	Cytoplasm	enzyme				17999	25489
NEU3	neuraminidase 3	Plasma Membrane	enzyme			10825	50877	117185
NEU4	neuraminidase 4	Cytoplasm	enzyme			129807	241159	316642
NLGN1	neuroligin 1	Plasma Membrane	enzyme			22871	192167	116647
NLGN2	neuroligin 2	Plasma Membrane	enzyme			57555	216856	117096
NLGN3	neuroligin 3	Plasma Membrane	enzyme			54413	245537	171297
NNMT	nicotinamide N-methyltransferase	Cytoplasm	enzyme	unspecified application	lovastatin/niacin, nicotinic acid/pioglitazone, atorvastatin/niacin, nicotinic acid	4837	18113	300691
NOS1	nitric oxide synthase 1	Cytoplasm	enzyme	unspecified application	N(G)-monomethyl-D-arginine, GW 273629	4842	18125	24598
OGT	O-linked N-acetylglucosamine (GlcNAc) transferase	Cytoplasm	enzyme			8473	108155	26295
OPA1	OPA1 mitochondrial dynamin like GTPase	Cytoplasm	enzyme			4976	74143	171116
PCYT1B	phosphate cytidylyltransferase 1, choline, beta	Cytoplasm	enzyme			9468	236899	286936
PDZRN3	PDZ domain containing ring finger 3	Extracellular Space	enzyme			23024	55983	312607
PFN2	profilin 2	Cytoplasm	enzyme			5217	18645	81531|100909840
PHGDH	phosphoglycerate dehydrogenase	Cytoplasm	enzyme			26227	236539	58835
PIGV	phosphatidylinositol glycan anchor biosynthesis class V	Cytoplasm	enzyme			55650	230801	366478
PIN1	peptidylprolyl cis/trans isomerase, NIMA-interacting 1	Nucleus	enzyme			5300	23988	298696
PLA2G10	phospholipase A2 group X	Cytoplasm	enzyme		varespladib, varespladib methyl	8399	26565	29359
PLD1	phospholipase D1	Cytoplasm	enzyme			5337	18805	25096
PLD2	phospholipase D2	Cytoplasm	enzyme			5338	18806	25097
PPP1R9B	protein phosphatase 1 regulatory subunit 9B	Cytoplasm	enzyme			84687	217124	84686
PPT1	palmitoyl-protein thioesterase 1	Cytoplasm	enzyme			5538	19063	29411
PRKCSH	protein kinase C substrate 80K-H	Cytoplasm	enzyme			5589	19089	300445
PRMT1	protein arginine methyltransferase 1	Nucleus	enzyme		GSK3368715	3276	15469	60421
PTGS2	prostaglandin-endoperoxide synthase 2	Cytoplasm	enzyme	diagnosis,disease progression,efficacy,prognosis,unspecified application	aspirin/rivaroxaban/ticlopidine, phenacetin, balsalazide, sorafenib/sulindac/sunitinib, acetaminophen/hydrocodone, aspirin/dabigatran etexilate, acetaminophen/caffeine/dihydrocodeine, diclofenac/omeprazole, acetaminophen/butalbital/caffeine/codeine, diphenhydramine/ibuprofen, chlorpheniramine/ibuprofen/pseudoephedrine, aspirin/hydrocodone, GW406381X, licofelone, aspirin/oxycodone, celecoxib, icos…	5743	19225	29527
RAB10	RAB10, member RAS oncogene family	Cytoplasm	enzyme			10890	19325	50993
RAB13	RAB13, member RAS oncogene family	Plasma Membrane	enzyme			5872	68328	81756
RAB17	RAB17, member RAS oncogene family	Cytoplasm	enzyme			64284	19329	503269
RAB21	RAB21, member RAS oncogene family	Cytoplasm	enzyme			23011	216344	299799
RAB29	RAB29, member RAS oncogene family	Plasma Membrane	enzyme			8934	226422	171122
RAB35	RAB35, member RAS oncogene family	Cytoplasm	enzyme			11021	77407	288700
RAB11A	RAB11A, member RAS oncogene family	Cytoplasm	enzyme	unspecified application		8766	53869	81830
RAB33A	RAB33A, member RAS oncogene family	Cytoplasm	enzyme			9363	19337	317580
RAB3A	RAB3A, member RAS oncogene family	Cytoplasm	enzyme			5864	19339	25531
RAB8A	RAB8A, member RAS oncogene family	Plasma Membrane	enzyme			4218	17274	117103
RABGEF1	RAB guanine nucleotide exchange factor 1	Cytoplasm	enzyme			27342	56715	360797
RAC1	Rac family small GTPase 1	Plasma Membrane	enzyme			5879	19353	363875
RAC3	Rac family small GTPase 3	Cytoplasm	enzyme			5881	170758	688319
RALA	RAS like proto-oncogene A	Cytoplasm	enzyme			5898	56044	81757
RALB	RAS like proto-oncogene B	Cytoplasm	enzyme			5899	64143	116546
RAP1B	RAP1B, member of RAS oncogene family	Cytoplasm	enzyme	unspecified application		5908	215449	171337
RAP2A	RAP2A, member of RAS oncogene family	Plasma Membrane	enzyme	diagnosis		5911	76108
Rap2a	RAP2A, member of RAS oncogene family	Cytoplasm	enzyme					114560
REM2	RRAD and GEM like GTPase 2	Plasma Membrane	enzyme			161253	140743	64626
RGS2	regulator of G protein signaling 2	Nucleus	enzyme			5997	19735	84583
RHOA	ras homolog family member A	Cytoplasm	enzyme			387	11848	117273
RHOB	ras homolog family member B	Cytoplasm	enzyme			388	11852	64373
RHOG	ras homolog family member G	Cytoplasm	enzyme			391	56212	308875
RHOQ	ras homolog family member Q	Plasma Membrane	enzyme			23433	104215	85428
RIT1	Ras like without CAAX 1	Plasma Membrane	enzyme			6016	19769	499652
RIT2	Ras like without CAAX 2	Plasma Membrane	enzyme			6014	19762	291713
RND1	Rho family GTPase 1	Cytoplasm	enzyme			27289	223881	362993
RND2	Rho family GTPase 2	Cytoplasm	enzyme			8153	11858	303553
RNF165	ring finger protein 165	Nucleus	enzyme			494470	225743	307251
RPL4	ribosomal protein L4	Cytoplasm	enzyme			6124	67891	64302
SDCBP	syndecan binding protein	Plasma Membrane	enzyme			6386	53378	83841
SEPTIN2	septin 2	Cytoplasm	enzyme			4735	18000	117515
SEPTIN4	septin 4	Cytoplasm	enzyme			5414	18952
SH3GL2	SH3 domain containing GRB2 like 2, endophilin A1	Plasma Membrane	enzyme			6456	20404	116743
SH3GLB1	SH3 domain containing GRB2 like, endophilin B1	Cytoplasm	enzyme			51100	54673	292156
SNCA	synuclein alpha	Cytoplasm	enzyme	diagnosis,disease progression,prognosis		6622	20617	29219
SOD1	superoxide dismutase 1	Cytoplasm	enzyme	unspecified application		6647	20655	24786
SOD2	superoxide dismutase 2	Cytoplasm	enzyme	diagnosis,unspecified application		6648	20656	24787
SPAST	spastin	Nucleus	enzyme			6683	50850	362700
SPR	sepiapterin reductase	Cytoplasm	enzyme			6697	20751	29270
ST8SIA1	ST8 alpha-N-acetyl-neuraminide alpha-2,8-sialyltransferase 1	Cytoplasm	enzyme			6489	20449	25280
ST8SIA2	ST8 alpha-N-acetyl-neuraminide alpha-2,8-sialyltransferase 2	Cytoplasm	enzyme			8128	20450	117523
ST8SIA4	ST8 alpha-N-acetyl-neuraminide alpha-2,8-sialyltransferase 4	Cytoplasm	enzyme			7903	20452	116696
SULF1	sulfatase 1	Cytoplasm	enzyme			23213	240725	171396
SULF2	sulfatase 2	Plasma Membrane	enzyme			55959	72043	311642
TIAM2	T cell lymphoma invasion and metastasis 2	Cytoplasm	enzyme			26230	24001	100362710
TOP2B	DNA topoisomerase II beta	Nucleus	enzyme		daunorubicin/tretinoin, chlorambucil/epirubicin, cyclophosphamide/epirubicin/5-fluorouracil/paclitaxel, cisplatin/doxorubicin/methotrexate, chlorambucil/mitoxantrone/prednisone/rituximab, AQ4N, cytarabine/etoposide/mitoxantrone, cytarabine/daunorubicin, clofarabine/cyclophosphamide/etoposide, cyclophosphamide/epirubicin, fludarabine phosphate/mitoxantrone/rituximab, novobiocin, bevacizumab/etopos…	7155	21974	361100
TOR1A	torsin family 1 member A	Cytoplasm	enzyme			1861	30931	266606
TRIM3	tripartite motif containing 3	Cytoplasm	enzyme			10612	55992	83616
TRIM9	tripartite motif containing 9	Cytoplasm	enzyme			114088	94090	155812
TTL	tubulin tyrosine ligase	Cytoplasm	enzyme			150465	69737	171572
UBA6	ubiquitin like modifier activating enzyme 6	Cytoplasm	enzyme			55236	231380	305268
UBB	ubiquitin B	Cytoplasm	enzyme			7314
UBE2V2	ubiquitin conjugating enzyme E2 V2	Cytoplasm	enzyme			7336	70620	287927
UBE3A	ubiquitin protein ligase E3A	Nucleus	enzyme			7337	22215	361585
UBE4B	ubiquitination factor E4B	Cytoplasm	enzyme			10277	63958	298652
UGCG	UDP-glucose ceramide glucosyltransferase	Cytoplasm	enzyme		N-butyldeoxynojirimycin, eliglustat, lucerastat	7357	22234	83626
UGT8	UDP glycosyltransferase 8	Cytoplasm	enzyme			7368	22239	50555
UST	uronyl 2-sulfotransferase	Cytoplasm	enzyme			10090	338362	361450
WWOX	WW domain containing oxidoreductase	Cytoplasm	enzyme			51741	80707	292041
YWHAZ	tyrosine 3-monooxygenase/tryptophan 5-monooxygenase activation protein zeta	Cytoplasm	enzyme	diagnosis		7534	22631	25578
ZDHHC8	zinc finger DHHC-type containing 8	Cytoplasm	enzyme			29801	27801	303796
ADGRB1	adhesion G protein-coupled receptor B1	Plasma Membrane	G-protein coupled receptor			575	107831	362931
ADGRB2	adhesion G protein-coupled receptor B2	Plasma Membrane	G-protein coupled receptor			576	230775	313058
ADGRB3	adhesion G protein-coupled receptor B3	Plasma Membrane	G-protein coupled receptor			577	210933	301309
ADGRE5	adhesion G protein-coupled receptor E5	Plasma Membrane	G-protein coupled receptor			976	26364	361383
ADGRF1	adhesion G protein-coupled receptor F1	Plasma Membrane	G-protein coupled receptor			266977	77596	301266
ADGRG6	adhesion G protein-coupled receptor G6	Plasma Membrane	G-protein coupled receptor			57211	215798	308376
ADGRL1	adhesion G protein-coupled receptor L1	Plasma Membrane	G-protein coupled receptor			22859	330814	65096
ADGRL2	adhesion G protein-coupled receptor L2	Plasma Membrane	G-protein coupled receptor			23266	99633	171447
ADGRL3	adhesion G protein-coupled receptor L3	Plasma Membrane	G-protein coupled receptor			23284	319387	170641
ADORA2A	adenosine A2a receptor	Plasma Membrane	G-protein coupled receptor	unspecified application	acetaminophen/butalbital/caffeine, aspirin/butalbital/caffeine/codeine, theophylline/tretinoin/valproic acid, istradefylline, dyphylline, caffeine/ergotamine, adenosine, PBF-509, AZD4635, caffeine, pentoxifylline, aspirin/caffeine/propoxyphene, aspirin/caffeine/orphenadrine, theophylline, regadenoson, acetaminophen/caffeine/dihydrocodeine, aspirin/butalbital/caffeine, clofarabine, ciforadenant, a…	135	11540	25369
ADRB2	adrenoceptor beta 2	Plasma Membrane	G-protein coupled receptor	diagnosis,efficacy,unspecified application	KUL 7211, ritodrine, fluticasone/salmeterol, bedoradrine, clenbuterol, formoterol/glycopyrrolate, epinephrine/lidocaine, nebivolol/valsartan, vilanterol, arformoterol, dobutamine, pindolol, indacaterol/mometasone furoate, guanethidine, salmeterol, latanoprost/timolol, dipivefrin, pirbuterol, guanadrel, bimatoprost/timolol, isoxsuprine, celiprolol, timolol, hydrochlorothiazide/propranolol, flutica…	154	11555	24176
AGTR2	angiotensin II receptor type 2	Plasma Membrane	G-protein coupled receptor			186	11609	24182
CCKAR	cholecystokinin A receptor	Plasma Membrane	G-protein coupled receptor		T-0632, dexloxiglumide, lintitript	886	12425	24889
CELSR1	cadherin EGF LAG seven-pass G-type receptor 1	Plasma Membrane	G-protein coupled receptor			9620	12614	300128
CELSR2	cadherin EGF LAG seven-pass G-type receptor 2	Plasma Membrane	G-protein coupled receptor			1952	53883	83465
CHRM1	cholinergic receptor muscarinic 1	Plasma Membrane	G-protein coupled receptor		dexamethasone/olanzapine, dicyclomine, cevimeline, mirabegron/solifenacin, olanzapine, aclidinium/formoterol, acetylcholine, atropine/pralidoxime, succinylcholine, brompheniramine, umeclidinium, mepenzolic acid, propantheline, orphenadrine, aspirin/caffeine/orphenadrine, tolterodine, chlorpheniramine/methscopolamine/phenylephrine, trihexyphenidyl, oxybutynin, formoterol/glycopyrrolate, scopolamin…	1128	12669	25229
CHRM5	cholinergic receptor muscarinic 5	Plasma Membrane	G-protein coupled receptor		dexamethasone/olanzapine, dicyclomine, cevimeline, mirabegron/solifenacin, olanzapine, aclidinium/formoterol, acetylcholine, atropine/pralidoxime, brompheniramine, umeclidinium, mepenzolic acid, propantheline, orphenadrine, aspirin/caffeine/orphenadrine, tolterodine, chlorpheniramine/methscopolamine/phenylephrine, trihexyphenidyl, oxybutynin, formoterol/glycopyrrolate, scopolamine, arecoline, atr…	1133	213788	53949
CNR1	cannabinoid receptor 1	Plasma Membrane	G-protein coupled receptor		delta-8-tetrahydrocannabinol, BAY 38-7271, SLV 319, delta-9-tetrahydrocannabinol, rimonabant, trans-(±)-nabilone	1268	12801	25248
CRHR1	corticotropin releasing hormone receptor 1	Plasma Membrane	G-protein coupled receptor	unspecified application	SSR125543A, CRA1001, CRA0165	1394	12921	58959
CX3CR1	C-X3-C motif chemokine receptor 1	Plasma Membrane	G-protein coupled receptor	unspecified application		1524	13051	171056
CXCR4	C-X-C motif chemokine receptor 4	Plasma Membrane	G-protein coupled receptor	diagnosis	USL311, PF-06747143, burixafor, LY-2510924, mavorixafor, cladribine/cytarabine/filgrastim/idarubicin/plerixafor, [68Ga]pentixafor, BL-8040, GMI-1359, ulocuplumab, plerixafor, balixafortide, filgrastim/plerixafor	7852	12767	60628
DRD1	dopamine receptor D1	Plasma Membrane	G-protein coupled receptor		fenoldopam, ziprasidone, pimozide, pramipexole, prochlorperazine, chloropromazine, asenapine, haloperidol decanoate, chlorprothixene, dopamine, flupenthixol, loxapine, clozapine, acetophenazine, quetiapine, carbidopa/entacapone/levodopa, carbidopa/levodopa/tolcapone, trifluoperazine, apomorphine, fluphenazine decanoate, lisuride, pergolide, mesoridazine, perphenazine, rotigotine, triflupromazine,…	1812	13488	24316
DRD2	dopamine receptor D2	Plasma Membrane	G-protein coupled receptor	response to therapy	thiethylperazine, SLV-314, remoxipride, haloperidol/octreotide, haloperidol decanoate, loxapine, clozapine, sulpiride, brexpiprazole, dihydroergotamine, droperidol, benperidol, meloxicam, fluspirilene, carbidopa/entacapone/levodopa, apomorphine, fluphenazine decanoate, rotigotine, paliperidone, levodopa, risperidone, droperidol/fentanyl, thioridazine, dexamethasone/granisetron/haloperidol, amitri…	1813	13489	24318
F2R	coagulation factor II thrombin receptor	Plasma Membrane	G-protein coupled receptor	disease progression	chrysalin, bivalirudin, argatroban, vorapaxar, PAR1 inhibitor	2149	14062	25439
FSHR	follicle stimulating hormone receptor	Plasma Membrane	G-protein coupled receptor		FSH, menotropin, suramin	2492	14309	25449
FZD5	frizzled class receptor 5	Plasma Membrane	G-protein coupled receptor		wnt-5a mimic hexapeptide foxy-5, vantictumab	7855	14367	317674
FZD9	frizzled class receptor 9	Plasma Membrane	G-protein coupled receptor			8326	14371	266608
GALR2	galanin receptor 2	Plasma Membrane	G-protein coupled receptor	diagnosis		8811	14428	29234
GHSR	growth hormone secretagogue receptor	Plasma Membrane	G-protein coupled receptor		macimorelin, anamorelin	2693	208188	84022
GRM1	glutamate metabotropic receptor 1	Plasma Membrane	G-protein coupled receptor	efficacy	fasoracetam	2911	14816	24414
GRM4	glutamate metabotropic receptor 4	Plasma Membrane	G-protein coupled receptor		fasoracetam	2914	268934	24417
GRM5	glutamate metabotropic receptor 5	Plasma Membrane	G-protein coupled receptor		acamprosate, fasoracetam	2915	108071	24418
HTR4	5-hydroxytryptamine receptor 4	Plasma Membrane	G-protein coupled receptor		fenfluramine, ergotamine, cisapride, renzapride, prucalopride, PRX-03140, tegaserod	3360	15562	25324
HTR6	5-hydroxytryptamine receptor 6	Plasma Membrane	G-protein coupled receptor		sertindole, iloperidone, WAY-181187, olanzapine, asenapine	3362	15565	64354
LOC103690156	galanin receptor type 2	Plasma Membrane	G-protein coupled receptor					103690156
OMG	oligodendrocyte myelin glycoprotein	Plasma Membrane	G-protein coupled receptor			4974	18377	450224
OPRM1	opioid receptor mu 1	Plasma Membrane	G-protein coupled receptor	efficacy	O-demethyltramadol, fentanyl, etorphine, acetaminophen/hydrocodone, nalmefene, morphine, hydromorphone, acetaminophen/caffeine/dihydrocodeine, naltrexone/oxycodone, pentazocine, levo-alpha-acetylmethadol, codeine, acetaminophen/butalbital/caffeine/codeine, piritramide, brompheniramine/codeine/phenylpropanolamine, ethylmorphine, aspirin/hydrocodone, bupropion/naltrexone, oxycodone, butorphanol, di…	4988	18390	25601
OXTR	oxytocin receptor	Plasma Membrane	G-protein coupled receptor		carbetocin, TT-235, oxytocin receptor antagonist, OXT	5021	18430	25342
S1PR2	sphingosine-1-phosphate receptor 2	Plasma Membrane	G-protein coupled receptor			9294	14739	29415
S1PR3	sphingosine-1-phosphate receptor 3	Plasma Membrane	G-protein coupled receptor		fingolimod phosphate	1903	13610	306792
SSTR3	somatostatin receptor 3	Plasma Membrane	G-protein coupled receptor		octreotide, everolimus/pasireotide, octreotide/prochlorperazine, haloperidol/octreotide, pasireotide	6753	20607	171044
ABLIM	--	Cytoplasm	group
Actin	--	Cytoplasm	group	response to therapy
Akt	--	Cytoplasm	group	diagnosis,disease progression,efficacy,prognosis,response to therapy,safety	MSC2363318A, ONC-201, AT13148, afuresertib, ipatasertib, SR-13668
Alpha actin	--	Cytoplasm	group
atypical protein kinase C	--	Cytoplasm	group
BMP	--	Extracellular Space	group
Cadherin	--	Plasma Membrane	group
Calmodulin	--	Cytoplasm	group
Camkk	--	Cytoplasm	group
caspase	--	Cytoplasm	group		pancaspase inhibitor
Cofilin	--	Cytoplasm	group
Creb	--	Nucleus	group
cytokine	--	Extracellular Space	group
EFNB	--	Plasma Membrane	group
Ephb	--	Plasma Membrane	group		bosutinib
ERK	--	Other	group	efficacy	CC-90003, ONC-201, ravoxertinib, MK-8353
ERK1/2	--	Cytoplasm	group
Fgfr	--	Plasma Membrane	group		bosutinib/hydroxyurea/ponatinib, rogaratinib, TAS-120, regorafenib, HMPL-453, ODM 203, infigratinib, XL999, ASP5878, ponatinib, MAX-40279, AZD4547, CPL304110, erdafitinib
Focal adhesion kinase	--	Cytoplasm	group		PND-1186, masitinib, GSK2256098, PF-562271, defactinib, CEP-37440
Gαi/o	--	Plasma Membrane	group
Hdac1/2	--	Nucleus	group
Hedgehog	--	Extracellular Space	group
Homer	--	Cytoplasm	group
IL1	--	Extracellular Space	group	diagnosis,efficacy,prognosis,response to therapy	rilonacept
Intersectin	--	Cytoplasm	group
Jnk	--	Cytoplasm	group		JNK inhibitor, CC 401
MAML	--	Other	group
Mapk	--	Cytoplasm	group	diagnosis,disease progression,efficacy,prognosis,response to therapy	MAP kinase inhibitor
mGluR	--	Plasma Membrane	group
mGLUR Group I	--	Plasma Membrane	group
Muscarinic cholinergic receptor	--	Plasma Membrane	group		butylscopolammonium bromide, solifenacin, umeclidinium, donepezil/solifenacin, umeclidinium/vilanterol, oxybutynin, 5-hydroxymethyl tolterodine, mirabegron/solifenacin
N-Cadherin	--	Other	group
Neurexin	--	Plasma Membrane	group
Neuroligin	--	Plasma Membrane	group
Neurotrophin	--	Extracellular Space	group
Ngf	--	Extracellular Space	group
Notch	--	Plasma Membrane	group	unspecified application	tarextumab, notch inhibitor, BMS-906024
NRG (family)	--	Extracellular Space	group
NWASP	--	Cytoplasm	group
p70 S6k	--	Cytoplasm	group	efficacy	LY-2584702, MSC2363318A, AT13148, XL418
Pak	--	Cytoplasm	group
Pkc(s)	--	Cytoplasm	group	efficacy	midostaurin, L-threo-safingol, protein kinase C agonist, protein kinase C inhibitor, ebselen, LXS196, chelerythrine, tetradecanoylphorbol acetate, alpha-tocopherol, 5-azacytidine/midostaurin, bryostatin 1
PLC	--	Cytoplasm	group		phospholipase C activator
PLC gamma	--	Cytoplasm	group
Pld	--	Cytoplasm	group
Ppp2c	--	Other	group		LB-100
Rab5	--	Cytoplasm	group
Rab11	--	Cytoplasm	group
Rac	--	Cytoplasm	group
Ral	--	Cytoplasm	group
Ras homolog	--	Cytoplasm	group		Rho GTPase inhibitor
RNase A	--	Other	group
Rock	--	Cytoplasm	group	efficacy	latanoprost/netarsudil, netarsudil, Rho kinase inhibitor, Y39983
Ryr	--	Cytoplasm	group
Sema3	--	Extracellular Space	group
SRC (family)	--	Cytoplasm	group		blinatumomab/dasatinib, everolimus/vandetanib, vandetanib, bosutinib/hydroxyurea/ponatinib, JNJ-26483327, bosutinib, dasatinib/nilotinib, ponatinib, dasatinib/erlotinib, TPX-0022, SAR103168, ilorasertib, saracatinib, dasatinib/inotuzumab ozogamicin, dasatinib
Tropomyosin	--	Cytoplasm	group	diagnosis,response to therapy,unspecified application
Wnt	--	Extracellular Space	group	unspecified application	ipafricept
ANGPT1	angiopoietin 1	Extracellular Space	growth factor	disease progression,efficacy,prognosis	trebananib	284	11600	89807
AREG	amphiregulin	Extracellular Space	growth factor	diagnosis,efficacy,prognosis,response to therapy		374	11839	29183
ARTN	artemin	Extracellular Space	growth factor			9048	11876	362572
BDNF	brain derived neurotrophic factor	Extracellular Space	growth factor	efficacy,response to therapy		627	12064	24225
BMP2	bone morphogenetic protein 2	Extracellular Space	growth factor			650	12156	29373
BMP4	bone morphogenetic protein 4	Extracellular Space	growth factor			652	12159	25296
BMP7	bone morphogenetic protein 7	Extracellular Space	growth factor	diagnosis		655	12162	85272
CCN2	cellular communication network factor 2	Extracellular Space	growth factor		FG-3019	1490	14219	64032
CCN5	cellular communication network factor 5	Extracellular Space	growth factor	diagnosis		8839	22403	29576
EGF	epidermal growth factor	Extracellular Space	growth factor	diagnosis,efficacy,response to therapy,unspecified application		1950	13645	25313
FGF2	fibroblast growth factor 2	Extracellular Space	growth factor	diagnosis,efficacy,prognosis	sucralfate, pentosan polysulfate, suradista, RC28-E, CP-547632	2247	14173	54250
FGF4	fibroblast growth factor 4	Extracellular Space	growth factor			2249	14175	116499
FGF5	fibroblast growth factor 5	Extracellular Space	growth factor			2250	14176	60662
FGF7	fibroblast growth factor 7	Extracellular Space	growth factor			2252	14178	29348
FGF8	fibroblast growth factor 8	Extracellular Space	growth factor			2253	14179	29349
FGF13	fibroblast growth factor 13	Extracellular Space	growth factor			2258	14168	84488
FGF20	fibroblast growth factor 20	Extracellular Space	growth factor			26281	80857	66017
GDF7	growth differentiation factor 7	Extracellular Space	growth factor			151449	238057	252833
GDNF	glial cell derived neurotrophic factor	Extracellular Space	growth factor			2668	14573	25453
GHRL	ghrelin and obestatin prepropeptide	Extracellular Space	growth factor	efficacy		51738	58991	59301
GRN	granulin precursor	Extracellular Space	growth factor			2896	14824	29143
HGF	hepatocyte growth factor	Extracellular Space	growth factor	diagnosis,disease progression,efficacy,prognosis,unspecified application	SCH 900105, MP0250, rilotumumab, bevacizumab/rilotumumab	3082	15234	24446
IGF1	insulin like growth factor 1	Extracellular Space	growth factor	diagnosis,efficacy,prognosis,safety	BI 836845, MEDI-573	3479	16000	24482
INHBA	inhibin subunit beta A	Extracellular Space	growth factor	diagnosis	activin type 2B receptor Fc fusion protein STM 343	3624	16323	29200
KITLG	KIT ligand	Extracellular Space	growth factor	unspecified application		4254	17311	60427
LEP	leptin	Extracellular Space	growth factor	diagnosis,efficacy,prognosis,safety,unspecified application		3952	16846	25608
NGF	nerve growth factor	Extracellular Space	growth factor		tanezumab	4803	18049	310738
NOG	noggin	Extracellular Space	growth factor	unspecified application		9241	18121	25495
NRG1	neuregulin 1	Plasma Membrane	growth factor	diagnosis,response to therapy		3084		112400
NRG2	neuregulin 2	Extracellular Space	growth factor			9542	100042150	432361
NRTN	neurturin	Extracellular Space	growth factor			4902	18188	84423
NTF3	neurotrophin 3	Extracellular Space	growth factor	diagnosis		4908	18205	81737
NTF4	neurotrophin 4	Extracellular Space	growth factor			4909	78405	25730
PDGFB	platelet derived growth factor subunit B	Extracellular Space	growth factor	disease progression,unspecified application	pegpleranib	5155	18591	24628
PTN	pleiotrophin	Extracellular Space	growth factor			5764	19242	24924
TGFB1	transforming growth factor beta 1	Extracellular Space	growth factor	diagnosis,efficacy,prognosis,safety,unspecified application	NIS793, MSB0011359C, fresolimumab, LY3200882, AVID200, YL-13027, dalantercept	7040	21803	59086
TGFB2	transforming growth factor beta 2	Extracellular Space	growth factor	efficacy,unspecified application	fresolimumab, dalantercept, trabedersen	7042	21808	81809
VEGFA	vascular endothelial growth factor A	Extracellular Space	growth factor	diagnosis,efficacy,prognosis,safety,unspecified application	bevacizumab/capecitabine, bevacizumab/paclitaxel/topotecan, bevacizumab/temozolomide, bevacizumab/docetaxel/prednisone/thalidomide/zoledronic acid, bevacizumab-IRDye 800CW, bevacizumab/5-fluorouracil/irinotecan/oxaliplatin, bevacizumab/irinotecan, bevacizumab/sorafenib, bevacizumab/erlotinib, brolucizumab, bevacizumab, bevacizumab/gemcitabine, bevacizumab/panitumumab, bevacizumab/doxorubicin/pacl…	7422	22339	83785
VEGFB	vascular endothelial growth factor B	Extracellular Space	growth factor	efficacy,prognosis	aflibercept, aflibercept/bevacizumab, aflibercept/irinotecan	7423	22340	89811
VGF	VGF nerve growth factor inducible	Extracellular Space	growth factor	unspecified application		7425	381677	29461
ASIC2	acid sensing ion channel subunit 2	Plasma Membrane	ion channel		amiloride, amiloride/hydrochlorothiazide	40	11418	25364
CACNA1A	calcium voltage-gated channel subunit alpha1 A	Plasma Membrane	ion channel		pregabalin, bepridil, clevidipine butyrate	773	12286	25398
CACNA1F	calcium voltage-gated channel subunit alpha1 F	Plasma Membrane	ion channel	unspecified application	verapamil, dexamethasone/rituximab/verapamil, nicardipine, bepridil, mibefradil, isradipine, MEM-1003, nimodipine, cinnarizine, trandolapril/verapamil, nisoldipine	778	54652	114493
CACNA1H	calcium voltage-gated channel subunit alpha1 H	Plasma Membrane	ion channel		flunarizine, bepridil, mibefradil, isradipine, zonisamide, cinnarizine	8912	58226	114862
CACNA1S	calcium voltage-gated channel subunit alpha1 S	Plasma Membrane	ion channel		amlodipine/valsartan, amlodipine/ezetimibe/losartan/rosuvastatin, nicardipine, amlodipine/atorvastatin, aliskiren/amlodipine/hydrochlorothiazide, amlodipine/telmisartan, aliskiren/amlodipine, isradipine, MEM-1003, cinnarizine, nifedipine, amlodipine/indapamide/perindopril, amlodipine/perindopril, felodipine, verapamil, amlodipine/hydrochlorothiazide/valsartan, dexamethasone/rituximab/verapamil, b…	779	12292	682930
CACNA2D2	calcium voltage-gated channel auxiliary subunit alpha2delta 2	Plasma Membrane	ion channel	disease progression	alpha 2 delta calcium channel agonist, amiodarone, pregabalin, gabapentin, bepridil, isradipine	9254	56808	300992
CACNB4	calcium voltage-gated channel auxiliary subunit beta 4	Plasma Membrane	ion channel		verapamil, dexamethasone/rituximab/verapamil, mibefradil, nimodipine, trandolapril/verapamil	785	12298	58942
CACNG2	calcium voltage-gated channel auxiliary subunit gamma 2	Plasma Membrane	ion channel	diagnosis		10369	12300	84347
CNGA2	cyclic nucleotide gated channel subunit alpha 2	Plasma Membrane	ion channel			1260	12789	25411
GABRA5	gamma-aminobutyric acid type A receptor alpha5 subunit	Plasma Membrane	ion channel		flunitrazepam, sevoflurane, alprazolam, butobarbital, atropine/hyoscyamine/phenobarbital/scopolamine, phenobarbital, diazepam, barbital, acetaminophen/butalbital/caffeine/codeine, hyoscyamine/phenobarbital, desflurane, adinazolam, SEP 174559, zaleplon, mephobarbital, ezogabine, flurazepam, butabarbital, midazolam, temazepam, diphenhydramine/midazolam, estazolam, alphadolone, methoxyflurane, hexob…	2558	110886	29707
GABRB2	gamma-aminobutyric acid type A receptor beta2 subunit	Plasma Membrane	ion channel		triazolam, nitrazepam, methohexital, sevoflurane, etomidate, pagoclone, aspirin/butalbital/caffeine, zolpidem, atropine/hyoscyamine/phenobarbital/scopolamine, phenobarbital, diazepam, isoflurane, halothane, pentobarbital, acetaminophen/butalbital/caffeine/codeine, hyoscyamine/phenobarbital, desflurane, amobarbital, adinazolam, SEP 174559, pregnenolone, zaleplon, mephobarbital, enflurane, ezogabin…	2561	14401	25451
GABRB3	gamma-aminobutyric acid type A receptor beta3 subunit	Plasma Membrane	ion channel		triazolam, nitrazepam, methohexital, sevoflurane, etomidate, pagoclone, aspirin/butalbital/caffeine, zolpidem, atropine/hyoscyamine/phenobarbital/scopolamine, phenobarbital, diazepam, isoflurane, halothane, pentobarbital, acetaminophen/butalbital/caffeine/codeine, hyoscyamine/phenobarbital, desflurane, amobarbital, adinazolam, SEP 174559, pregnenolone, zaleplon, mephobarbital, enflurane, ezogabin…	2562	14402	24922
GABRG2	gamma-aminobutyric acid type A receptor gamma2 subunit	Plasma Membrane	ion channel		triazolam, nitrazepam, chlordiazepoxide, sevoflurane, etomidate, alprazolam, pagoclone, zolpidem, phenobarbital, diazepam, isoflurane, halothane, pentobarbital, desflurane, adinazolam, SEP 174559, pregnenolone, zaleplon, tracazolate, enflurane, ezogabine, muscimol, flurazepam, flumazenil, metyrapone/oxazepam, isoniazid, midazolam, temazepam, diphenhydramine/midazolam, estazolam, felbamate, amitri…	2566	14406	29709
GPM6A	glycoprotein M6A	Plasma Membrane	ion channel			2823	234267	306439
GRIA1	glutamate ionotropic receptor AMPA type subunit 1	Plasma Membrane	ion channel		methoxyflurane, sevoflurane, isoflurane, perampanel, tezampanel, farampator, LY451395, desflurane, enflurane, talampanel	2890	14799	50592
GRID2	glutamate ionotropic receptor delta type subunit 2	Plasma Membrane	ion channel			2895	14804	79220
GRIN1	glutamate ionotropic receptor NMDA type subunit 1	Plasma Membrane	ion channel	unspecified application	ketamine, carbinoxamine/dextromethorphan/pseudoephedrine, dextromethorphan/morphine, ifenprodil, nebostinel, besonprodil, delucemine, 1-aminocyclopropane-1-carboxylic acid, orphenadrine, dextromethorphan/promethazine, aspirin/caffeine/orphenadrine, neramexane, felbamate, chlorpheniramine/dextromethorphan/phenylephrine, memantine, agmatine, donepezil/memantine, N-(2-indanyl)glycinamide, dextrometh…	2902	14810	24408
GRIN3A	glutamate ionotropic receptor NMDA type subunit 3A	Plasma Membrane	ion channel		besonprodil, delucemine, 1-aminocyclopropane-1-carboxylic acid, orphenadrine, dextromethorphan/promethazine, aspirin/caffeine/orphenadrine, phencyclidine, amitriptyline/ketamine, caffeine/ethanol, UK-240455, brompheniramine/dextromethorphan/pseudoephedrine, bicifadine, methadone, ethopropazine, procaine, nebostinel, amantadine, neramexane, felbamate, chlorpheniramine/dextromethorphan/phenylephrin…	116443	242443	191573
HCN1	hyperpolarization activated cyclic nucleotide gated potassium channel 1	Plasma Membrane	ion channel			348980	15165	84390
ITPR1	inositol 1,4,5-trisphosphate receptor type 1	Cytoplasm	ion channel			3708	16438	25262
KCNJ2	potassium inwardly rectifying channel subfamily J member 2	Plasma Membrane	ion channel		amiodarone, nicorandil	3759	16518	29712
KCNJ6	potassium inwardly rectifying channel subfamily J member 6	Plasma Membrane	ion channel			3763	16522	25743
KCNJ10	potassium inwardly rectifying channel subfamily J member 10	Plasma Membrane	ion channel			3766	16513	29718
MCOLN3	mucolipin 3	Plasma Membrane	ion channel			55283	171166	308022
P2RX2	purinergic receptor P2X 2	Plasma Membrane	ion channel			22953	231602	114115
P2rx7	purinergic receptor P2X 7	Plasma Membrane	ion channel					29665
P2RX7	purinergic receptor P2X 7	Plasma Membrane	ion channel	diagnosis		5027	18439
RYR1	ryanodine receptor 1	Cytoplasm	ion channel		dantrolene	6261	20190	114207
RYR2	ryanodine receptor 2	Plasma Membrane	ion channel			6262	20191	689560
SCN1A	sodium voltage-gated channel alpha subunit 1	Plasma Membrane	ion channel		procaine, riluzole, prilocaine, lidocaine/prilocaine, penicillin G/procaine, articaine, epinephrine/lidocaine, ropivacaine, zonisamide, epinephrine/prilocaine, phentermine/topiramate, phenacemide, articaine/epinephrine, topiramate, lamotrigine, phenazopyridine, lidocaine, fosphenytoin, chloroprocaine, permethrin, phenytoin	6323	20265	81574
SCN4B	sodium voltage-gated channel beta subunit 4	Plasma Membrane	ion channel		riluzole, zonisamide	6330	399548	315611
SLC9A1	solute carrier family 9 member A1	Plasma Membrane	ion channel		amiloride, amiloride/hydrochlorothiazide	6548	20544	24782
TRPC1	transient receptor potential cation channel subfamily C member 1	Plasma Membrane	ion channel			7220	22063	89821
TRPC3	transient receptor potential cation channel subfamily C member 3	Plasma Membrane	ion channel			7222	22065	60395
TRPC5	transient receptor potential cation channel subfamily C member 5	Plasma Membrane	ion channel			7224	22067	140933
TRPC6	transient receptor potential cation channel subfamily C member 6	Plasma Membrane	ion channel			7225	22068	89823
TRPV1	transient receptor potential cation channel subfamily V member 1	Plasma Membrane	ion channel		capsaicin, AZD1386, resiniferatoxin, SB-705498	7442	193034	83810
TRPV4	transient receptor potential cation channel subfamily V member 4	Plasma Membrane	ion channel			59341	63873	66026
ABL1	ABL proto-oncogene 1, non-receptor tyrosine kinase	Nucleus	kinase	efficacy,response to therapy,unspecified application	HQP1351, temozolomide, cytarabine/filgrastim/fludarabine phosphate/imatinib, clofarabine/cyclophosphamide/etoposide/imatinib, cyclophosphamide/daunorubicin/imatinib/prednisone/vincristine, regorafenib, dasatinib/nilotinib, ponatinib, imatinib, nilotinib, cytarabine/imatinib, saracatinib, imatinib/nilotinib/pegintron, L-asparaginase/dexamethasone/imatinib/vincristine, L-asparaginase/daunorubicin/d…	25	11350	311860|100909750
ABL2	ABL proto-oncogene 2, non-receptor tyrosine kinase	Cytoplasm	kinase		nilotinib, dasatinib	27	11352	304883
ACVR2A	activin A receptor type 2A	Plasma Membrane	kinase		bimagrumab	92	11480	29263
AKT1	AKT serine/threonine kinase 1	Cytoplasm	kinase	diagnosis,efficacy,response to therapy	MK2206, capivasertib, triciribine, miransertib, triciribine phosphate, LY2780301, uprosertib, enzastaurin, GSK690693, ipatasertib, ARQ 751, perifosine, MPT0E028, archexin, BAY1125976	207	11651	24185
ALK	ALK receptor tyrosine kinase	Plasma Membrane	kinase	efficacy,prognosis,unspecified application	gilteritinib, belizatinib, crizotinib/vemurafenib, TQ-B3139, ensartinib, alkotinib, WX-0593, crizotinib/prednisolone, brigatinib, CEP-37440, ASP3026, crizotinib/erlotinib, crizotinib/pazopanib, ALK inhibitor, PLB1003, ceritinib, crizotinib/gefitinib, conteltinib, lorlatinib, alectinib, entrectinib, crizotinib/gemcitabine, crizotinib, repotrectinib	238	11682	266802
BAIAP2	BAR/IMD domain containing adaptor protein 2	Plasma Membrane	kinase			10458	108100	117542
BRAF	B-Raf proto-oncogene, serine/threonine kinase	Cytoplasm	kinase	diagnosis,prognosis,response to therapy,unspecified application	irinotecan/panitumumab/vemurafenib, sorafenib, dabrafenib/trametinib, sorafenib/sulindac/sunitinib, ARQ 736, vemurafenib, ipilimumab/vemurafenib, binimetinib/encorafenib/panitumumab, bevacizumab/sorafenib, dexamethasone/lenalidomide/sorafenib, regorafenib, BRAF inhibitor, 5-azacytidine/sorafenib, dabrafenib/ipilimumab/trametinib, belvarafenib, CEP-32496, cetuximab/vemurafenib, dabrafenib/panitumu…	673	109880	114486
BRSK1	BR serine/threonine kinase 1	Cytoplasm	kinase			84446	381979	499073
BRSK2	BR serine/threonine kinase 2	Cytoplasm	kinase			9024	75770	293631
CAMK4	calcium/calmodulin dependent protein kinase IV	Nucleus	kinase			814	12326	25050
CAMK1D	calcium/calmodulin dependent protein kinase ID	Cytoplasm	kinase			57118	227541	307124
CAMK1G	calcium/calmodulin dependent protein kinase IG	Cytoplasm	kinase			57172	215303	171358
CAMK2A	calcium/calmodulin dependent protein kinase II alpha	Cytoplasm	kinase			815	12322	25400
CAMK2B	calcium/calmodulin dependent protein kinase II beta	Cytoplasm	kinase			816	12323	24245
CAMKK2	calcium/calmodulin dependent protein kinase kinase 2	Cytoplasm	kinase			10645	207565	83506
CDK5	cyclin dependent kinase 5	Nucleus	kinase		CYC065, alvocidib, dinaciclib	1020	12568	140908
CDK6	cyclin dependent kinase 6	Nucleus	kinase		letrozole/ribociclib, abemaciclib/aromatase inhibitor/GnRH analog, abemaciclib/fulvestrant, ribociclib/tamoxifen, lerociclib, letrozole/palbociclib, anastrozole/palbociclib, abemaciclib/letrozole, palbociclib, alvocidib, exemestane/ribociclib, fulvestrant/palbociclib, HS-10342, abemaciclib/anastrozole, fulvestrant/ribociclib, FCN-437, abemaciclib/exemestane, abemaciclib/aromatase inhibitor, trila…	1021	12571	114483
CDK16	cyclin dependent kinase 16	Cytoplasm	kinase			5127	18555	81741
CDK5R1	cyclin dependent kinase 5 regulatory subunit 1	Nucleus	kinase			8851	12569	116671
CDKL3	cyclin dependent kinase like 3	Cytoplasm	kinase			51265	213084	60396
CDKL5	cyclin dependent kinase like 5	Nucleus	kinase			6792	382253	100362725
CDKN1A	cyclin dependent kinase inhibitor 1A	Nucleus	kinase	diagnosis,efficacy,prognosis,response to therapy		1026	12575	114851
CIT	citron rho-interacting serine/threonine kinase	Cytoplasm	kinase			11113	12704	83620
CKB	creatine kinase B	Cytoplasm	kinase	safety		1152	12709	24264
CKM	creatine kinase, M-type	Cytoplasm	kinase	efficacy,safety,unspecified application		1158	12715	24265
CRKL	CRK like proto-oncogene, adaptor protein	Cytoplasm	kinase			1399	12929	287942|100911248
CSNK2A2	casein kinase 2 alpha 2	Cytoplasm	kinase			1459	13000	307641
CSNK2B	casein kinase 2 beta	Cytoplasm	kinase			1460	13001	81650
Dclk1	doublecortin-like kinase 1	Cytoplasm	kinase					83825
DCLK1	doublecortin like kinase 1	Plasma Membrane	kinase			9201	13175
DDR1	discoidin domain receptor tyrosine kinase 1	Plasma Membrane	kinase	diagnosis	blinatumomab/imatinib, imatinib/nilotinib, imatinib/inotuzumab ozogamicin, dasatinib/nilotinib, decitabine/imatinib, imatinib/sunitinib, imatinib, nilotinib, imatinib/sirolimus, imatinib/sorafenib, dacomitinib	780	12305	25678
DGKK	diacylglycerol kinase kappa	Cytoplasm	kinase			139189	331374	367745
DLG1	discs large MAGUK scaffold protein 1	Plasma Membrane	kinase			1739	13383	25252
DLG3	discs large MAGUK scaffold protein 3	Plasma Membrane	kinase			1741	53310	58948
DLG4	discs large MAGUK scaffold protein 4	Plasma Membrane	kinase	unspecified application		1742	13385	29495
DYRK1A	dual specificity tyrosine phosphorylation regulated kinase 1A	Nucleus	kinase			1859	13548	25255
EEF2K	eukaryotic elongation factor 2 kinase	Cytoplasm	kinase			29904	13631	25435
EFNA2	ephrin A2	Plasma Membrane	kinase			1943	13637	84358
EFNA3	ephrin A3	Plasma Membrane	kinase			1944	13638	170901
EFNA5	ephrin A5	Plasma Membrane	kinase			1946	13640	116683
EFNB2	ephrin B2	Plasma Membrane	kinase	diagnosis	sEphB4-HSA	1948	13642	306636
EFNB3	ephrin B3	Plasma Membrane	kinase			1949	13643	360546
EGFR	epidermal growth factor receptor	Plasma Membrane	kinase	diagnosis,disease progression,efficacy,prognosis,response to therapy,safety,unspecified application	hemay020, cetuximab/erlotinib, CK-101, 18F-PEG6-IPQA, CLN-081, bis-tyrphostin, erlotinib/osimertinib, capecitabine/cetuximab/irinotecan, MCLA-158, neratinib, erlotinib, dasatinib/erlotinib, erlotinib/gemcitabine, BPI-15086, SCT200, BIBX 1382BS, docetaxel/erlotinib, ABBV-221, docetaxel/lapatinib, afatinib, afatinib/paclitaxel, cetuximab/vemurafenib, lazertinib, sym013, HLX07, BMS-690514, matuzumab…	1956	13649	24329
EIF2AK4	eukaryotic translation initiation factor 2 alpha kinase 4	Cytoplasm	kinase			440275	27103	114859
EPHA3	EPH receptor A3	Plasma Membrane	kinase		anti-EphA3 monoclonal antibody KB004	2042	13837	29210
EPHA4	EPH receptor A4	Plasma Membrane	kinase			2043	13838	316539
EPHA5	EPH receptor A5	Plasma Membrane	kinase			2044	13839	79208
EPHA7	EPH receptor A7	Plasma Membrane	kinase			2045	13841	171287
EPHA8	EPH receptor A8	Plasma Membrane	kinase			2046	13842	60589
EPHB1	EPH receptor B1	Plasma Membrane	kinase			2047	270190	24338
EPHB2	EPH receptor B2	Plasma Membrane	kinase	unspecified application		2048	13844	313633
EPHB3	EPH receptor B3	Plasma Membrane	kinase			2049	13845	287989
ERBB2	erb-b2 receptor tyrosine kinase 2	Plasma Membrane	kinase	diagnosis,disease progression,efficacy,prognosis,safety,unspecified application	paclitaxel/pertuzumab/trastuzumab, ADCT-502, tucatinib, erlotinib/osimertinib, docetaxel/pertuzumab/trastuzumab, neratinib, 89Zr-trastuzumab, erlotinib, A166, anti-HER2 antibody, HER2 inhibitor, docetaxel/lapatinib, afatinib, afatinib/paclitaxel, cyclophosphamide/docetaxel/epirubicin/5-fluorouracil/trastuzumab, sym013, trastuzumab, MM-111, BMS-690514, cyclophosphamide/docetaxel/trastuzumab, MBS30…	2064	13866	24337
ERBB3	erb-b2 receptor tyrosine kinase 3	Plasma Membrane	kinase	efficacy,prognosis,safety	afatinib, afatinib/paclitaxel, afatinib/cetuximab, GSK2849330, sym013, REGN1400, MM-111, KTN3379, zirconium-89-GSK2849330, zirconium-89-labeled RO5479599, patritumab, BDTX-189, erlotinib/osimertinib, lumretuzumab, seribantumab, CDX-3379, istiratumab, elgemtumab, sapitinib, MEHD7945A, afatinib/osimertinib, MCLA-128, U3-1402, gefitinib/osimertinib, osimertinib	2065	13867	29496
ERBB4	erb-b2 receptor tyrosine kinase 4	Plasma Membrane	kinase	efficacy,safety	afatinib, afatinib/paclitaxel, pirotinib, afatinib/cetuximab, neratinib/paclitaxel, erlotinib/osimertinib, JNJ-26483327, poziotinib, dacomitinib, neratinib, afatinib/osimertinib, BMS-599626, allitinib, gefitinib/osimertinib, osimertinib, pelitinib	2066	13869	59323
FER	FER tyrosine kinase	Cytoplasm	kinase		lorlatinib	2241	14158	301737
FGFR1	fibroblast growth factor receptor 1	Plasma Membrane	kinase	diagnosis,prognosis,unspecified application	sorafenib, ASP5878, lapatinib/pazopanib, PRN1371, lenvatinib, sorafenib/sulindac/sunitinib, debio 1347, dexamethasone/lenalidomide/sorafenib, regorafenib, 5-azacytidine/sorafenib, pazopanib, SAR103168, SKI-G-801, derazantinib, orantinib, everolimus/sorafenib, sulfatinib, bortezomib/sorafenib, 3D185, erdafitinib, decitabine/sorafenib, clofarabine/cytarabine/sorafenib, lenvatinib/pembrolizumab, cyt…	2260	14182	79114
FGFR2	fibroblast growth factor receptor 2	Plasma Membrane	kinase	diagnosis,response to therapy,unspecified application	BAY1179470, derazantinib, bortezomib/dexamethasone/thalidomide, thalidomide, rituximab/thalidomide, ASP5878, PRN1371, lenvatinib, 3D185, erdafitinib, debio 1347, prednisone/thalidomide, aprutumab ixadotin, regorafenib, lenvatinib/pembrolizumab, dexamethasone/thalidomide, pazopanib, docetaxel/nintedanib, everolimus/lenvatinib, FPA144, alofanib, pemigatinib, SKI-G-801, palifermin, lucitanib, bortez…	2263	14183	25022
FGFR3	fibroblast growth factor receptor 3	Plasma Membrane	kinase	prognosis	ASP5878, lapatinib/pazopanib, PRN1371, lenvatinib, 3D185, erdafitinib, debio 1347, lenvatinib/pembrolizumab, pazopanib, crizotinib/pazopanib, docetaxel/nintedanib, masitinib, everolimus/lenvatinib, SAR103168, LY3076226, pemigatinib, nintedanib, B-701, derazantinib	2261	14184	84489
FYN	FYN proto-oncogene, Src family tyrosine kinase	Plasma Membrane	kinase	efficacy	blinatumomab/dasatinib, dasatinib/nilotinib, dasatinib/erlotinib, dasatinib/inotuzumab ozogamicin, JNJ-26483327, dasatinib	2534	14360	25150
GIT1	GIT ArfGAP 1	Nucleus	kinase			28964	216963	83709
GSK3B	glycogen synthase kinase 3 beta	Nucleus	kinase	efficacy	glycogen synthase kinase-3beta inhibitor, enzastaurin	2932	56637	84027
HIPK2	homeodomain interacting protein kinase 2	Nucleus	kinase			28996	15258	362342
IKBKB	inhibitor of nuclear factor kappa B kinase subunit beta	Cytoplasm	kinase	unspecified application	auranofin, IKKbeta inhibitor	3551	16150	84351
ILK	integrin linked kinase	Plasma Membrane	kinase			3611	16202	170922
IP6K3	inositol hexakisphosphate kinase 3	Cytoplasm	kinase			117283	271424	688862
JAK2	Janus kinase 2	Cytoplasm	kinase	efficacy,prognosis,unspecified application	NS-018, erlotinib/ruxolitinib, baricitinib, ruxolitinib, jak2 inhibitor, SB-1317, tofacitinib, jaktinib, momelotinib, XL019, upadacitinib, methotrexate/tofacitinib, WP1066, BMS-911543, baricitinib/methotrexate, AZD1480, pacritinib, entrectinib, gandotinib, fedratinib	3717	16452	24514
KALRN	kalirin RhoGEF kinase	Cytoplasm	kinase			8997	545156	84009
KDR	kinase insert domain receptor	Plasma Membrane	kinase	disease progression,efficacy,prognosis,response to therapy,safety	CHIR-265, midostaurin, sorafenib/sulindac/sunitinib, apatinib, brivanib, imatinib/sunitinib, bevacizumab/sorafenib, tanibirumab, axitinib, motesanib, 5-azacytidine/sorafenib, tesevatinib, pazopanib, XL999, JI 101, PF 00337210, famitinib, SAR103168, telatinib, brivanib alaninate, henatinib, VEGFR2 inhibitor, pegdinetanib, rebastinib, orantinib, paclitaxel/pembrolizumab/ramucirumab, sulfatinib, vat…	3791	16542	25589
LIMK1	LIM domain kinase 1	Cytoplasm	kinase	unspecified application	dabrafenib/ipilimumab/trametinib, dabrafenib, dabrafenib/panitumumab/trametinib, dabrafenib/trametinib, dabrafenib/trametinib/vemurafenib, cetuximab/encorafenib, binimetinib/encorafenib, encorafenib, binimetinib/cetuximab/encorafenib, binimetinib/encorafenib/panitumumab, cetuximab/dabrafenib/trametinib, dabrafenib/panitumumab	3984	16885	65172
LRRK2	leucine rich repeat kinase 2	Cytoplasm	kinase	diagnosis		120892	66725	300160
LYN	LYN proto-oncogene, Src family tyrosine kinase	Cytoplasm	kinase		docetaxel/nintedanib, tolimidone, bosutinib/hydroxyurea/ponatinib, nintedanib, JNJ-26483327, bosutinib, rebastinib, bafetinib	4067	17096	81515
MAGI2	membrane associated guanylate kinase, WW and PDZ domain containing 2	Plasma Membrane	kinase			9863	50791	113970
MAP2K1	mitogen-activated protein kinase kinase 1	Cytoplasm	kinase		pimasertib, ARRY-424704, dabrafenib/panitumumab/trametinib, dabrafenib/trametinib, trametinib/vemurafenib, dabrafenib/trametinib/vemurafenib, AS703988, TAK 733, binimetinib/cetuximab/encorafenib, binimetinib/encorafenib/panitumumab, MKK1 inhibitor, refametinib, E 6201, PD184352, cetuximab/dabrafenib/trametinib, binimetinib, dabrafenib/ipilimumab/trametinib, trametinib, cobimetinib/vemurafenib, bi…	5604	26395	170851
MAP2K2	mitogen-activated protein kinase kinase 2	Cytoplasm	kinase		dabrafenib/panitumumab/trametinib, dabrafenib/trametinib, trametinib/vemurafenib, dabrafenib/trametinib/vemurafenib, AS703988, TAK 733, binimetinib/cetuximab/encorafenib, binimetinib/encorafenib/panitumumab, PD184352, cetuximab/dabrafenib/trametinib, binimetinib, dabrafenib/ipilimumab/trametinib, trametinib, cobimetinib/vemurafenib, binimetinib/encorafenib, cobimetinib, selumetinib, FCN-159, tram…	5605	26396	58960
MAP2K4	mitogen-activated protein kinase kinase 4	Cytoplasm	kinase		cetuximab/encorafenib, binimetinib/encorafenib, encorafenib, binimetinib/cetuximab/encorafenib, binimetinib/encorafenib/panitumumab	6416	26398	287398
MAPK1	mitogen-activated protein kinase 1	Cytoplasm	kinase	efficacy	LTT462, pexmetinib, ulixertinib, LY3214996, ASN007, binimetinib, ASTX029, KO-947, LY-3007113, MAP kinase1 inhibitor	5594	26413	116590
MAPK3	mitogen-activated protein kinase 3	Cytoplasm	kinase	efficacy	ASTX029, KO-947, ulixertinib, LY3214996, ASN007	5595	26417	50689
MAPK8	mitogen-activated protein kinase 8	Cytoplasm	kinase		aplidine, cetuximab/encorafenib, binimetinib/encorafenib, encorafenib, binimetinib/cetuximab/encorafenib, binimetinib/encorafenib/panitumumab	5599	26419	116554
MAPK9	mitogen-activated protein kinase 9	Cytoplasm	kinase		cetuximab/encorafenib, binimetinib/encorafenib, encorafenib, binimetinib/cetuximab/encorafenib, binimetinib/encorafenib/panitumumab	5601	26420	50658
MARK1	microtubule affinity regulating kinase 1	Cytoplasm	kinase			4139	226778	117016
MARK2	microtubule affinity regulating kinase 2	Cytoplasm	kinase			2011	13728	60328
MARK4	microtubule affinity regulating kinase 4	Cytoplasm	kinase			57787	232944	680407
MET	MET proto-oncogene, receptor tyrosine kinase	Plasma Membrane	kinase	diagnosis,disease progression,efficacy,prognosis,response to therapy,unspecified application	EMD 1204831, volitinib, TQ-B3139, bozitinib, onartuzumab, TR1801, LY3164530, ARGX-111, glumetinib, OMO-1, AL2846, MK2461, EMI-137, cabozantinib/erlotinib, crizotinib, tivantinib, ABT-700, JNJ-38877605, AMG 208, EMB-01, amuvatinib, c-MET inhibitor, LY2875358, SAR125844, crizotinib/vemurafenib, cabozantinib/nivolumab, merestinib, foretinib, glesatinib, SAIT301, crizotinib/prednisolone, MK8033, alti…	4233	17295	24553
MINK1	misshapen like kinase 1	Cytoplasm	kinase			50488	50932	303259
MPP5	membrane palmitoylated protein 5	Plasma Membrane	kinase			64398	56217	314259
MTOR	mechanistic target of rapamycin kinase	Nucleus	kinase	efficacy	everolimus/fulvestrant, apitolisib, PF-4691502, AZD8055, CC-223, PKI-179, dactolisib, samotolisib, everolimus/letrozole, everolimus/gefitinib, everolimus/prednisone, ABI-009, methotrexate/sirolimus/tacrolimus, prednisone/tacrolimus, methylprednisolone/tacrolimus, cyclosporine A/sirolimus/tacrolimus, PWT33597, mTOR inhibitor, everolimus/sorafenib, everolimus, bimiralisib, pimecrolimus, panulisib, …	2475	56717	56718
MUSK	muscle associated receptor tyrosine kinase	Plasma Membrane	kinase			4593	18198	81725
NEK3	NIMA related kinase 3	Nucleus	kinase			4752	23954	306576
NRP2	neuropilin 2	Plasma Membrane	kinase			8828	18187	81527
NTRK1	neurotrophic receptor tyrosine kinase 1	Plasma Membrane	kinase		larotrectinib, VMD-928, NOV1601, DS-6051b, belizatinib, lorlatinib, entrectinib, TRK tyrosine kinase inhibitor, repotrectinib, PLX7486, milciclib, LOXO-195, regorafenib	4914	18211	59109
NTRK2	neurotrophic receptor tyrosine kinase 2	Plasma Membrane	kinase	diagnosis,disease progression,response to therapy	larotrectinib, NOV1601, DS-6051b, belizatinib, cabozantinib/nivolumab, lorlatinib, cabozantinib/erlotinib, entrectinib, repotrectinib, PLX7486, LOXO-195, ONO-7579, cabozantinib	4915	18212	25054
NTRK3	neurotrophic receptor tyrosine kinase 3	Plasma Membrane	kinase		larotrectinib, NOV1601, DS-6051b, belizatinib, lorlatinib, entrectinib, repotrectinib, PLX7486, LOXO-195, ONO-7579	4916	18213	29613
NUAK1	NUAK family kinase 1	Nucleus	kinase			9891	77976	299694
PACSIN1	protein kinase C and casein kinase substrate in neurons 1	Cytoplasm	kinase			29993	23969	29704
PAK1	p21 (RAC1) activated kinase 1	Cytoplasm	kinase			5058	18479	29431
PAK3	p21 (RAC1) activated kinase 3	Cytoplasm	kinase			5063	18481	29433
PAK4	p21 (RAC1) activated kinase 4	Cytoplasm	kinase		PF-3758309, KPT-9274	10298	70584	292756
PAK6	p21 (RAC1) activated kinase 6	Cytoplasm	kinase			56924	214230	296078
PDGFRA	platelet derived growth factor receptor alpha	Plasma Membrane	kinase	efficacy,prognosis,safety,unspecified application	midostaurin, imatinib/inotuzumab ozogamicin, lapatinib/pazopanib, lenvatinib, olaratumab, imatinib/sunitinib, sunitinib, 5-azacytidine/midostaurin, axitinib, regorafenib, pazopanib, telatinib, imatinib, crenolanib, becaplermin, doxorubicin/olaratumab, amuvatinib, imatinib/nilotinib, imatinib/peginterferon alfa-2a, erdafitinib, lenvatinib/pembrolizumab, blinatumomab/imatinib, crizotinib/pazopanib,…	5156	18595	25267
PDGFRB	platelet derived growth factor receptor beta	Plasma Membrane	kinase	prognosis,response to therapy,unspecified application	midostaurin, sorafenib, imatinib/inotuzumab ozogamicin, lapatinib/pazopanib, sorafenib/sulindac/sunitinib, imatinib/sunitinib, bevacizumab/sorafenib, dexamethasone/lenalidomide/sorafenib, sunitinib, 5-azacytidine/midostaurin, axitinib, regorafenib, 5-azacytidine/sorafenib, tandutinib, pazopanib, JI 101, dasatinib/nilotinib, dasatinib/erlotinib, telatinib, imatinib, becaplermin, orantinib, blinatu…	5159	18596	24629
PIK3CA	phosphatidylinositol-4,5-bisphosphate 3-kinase catalytic subunit alpha	Cytoplasm	kinase	efficacy,prognosis,response to therapy	alpelisib/fulvestrant, PWT33597, AZD8835, taselisib, bimiralisib, copanlisib, alpelisib, serabelisib, PKI-179, dactolisib, BAY1082439, pilaralisib, PX-866, SF 1126, pictilisib, CLR457, buparlisib, alpelisib/trastuzumab emtansine, GDC-0077	5290	18706	170911
PIK3CD	phosphatidylinositol-4,5-bisphosphate 3-kinase catalytic subunit delta	Cytoplasm	kinase		buparlisib, SHC014748M, nemiralisib, GS-9901, parsaclisib, duvelisib, umbralisib, idelalisib/ofatumumab, PWT143, ACP-196/ACP-319, idelalisib, YY-20394, dezapelisib, bimiralisib, bendamustine/idelalisib/rituximab, copanlisib, dactolisib, acalisib, tenalisib, idelalisib/rituximab, pilaralisib, KA2237, PX-866, SF 1126, pictilisib, ACP-319, CLR457	5293	18707	366508
PIP5K1A	phosphatidylinositol-4-phosphate 5-kinase type 1 alpha	Cytoplasm	kinase			8394	18720	365865
PIP5K1B	phosphatidylinositol-4-phosphate 5-kinase type 1 beta	Cytoplasm	kinase			8395	18719	309419
PIP5K1C	phosphatidylinositol-4-phosphate 5-kinase type 1 gamma	Plasma Membrane	kinase			23396	18717	314641
PRKAA2	protein kinase AMP-activated catalytic subunit alpha 2	Cytoplasm	kinase			5563	108079	78975
PRKCA	protein kinase C alpha	Cytoplasm	kinase		ingenol mebutate, aprinocarsen, L-threo-safingol	5578	18750	24680
PRKCE	protein kinase C epsilon	Cytoplasm	kinase	disease progression	ingenol mebutate, protein kinase C-epsilon activator	5581	18754	29340
PRKCI	protein kinase C iota	Cytoplasm	kinase	unspecified application	ingenol mebutate	5584	18759	84006
PRKCZ	protein kinase C zeta	Cytoplasm	kinase		ingenol mebutate, pkc-zeta inhibitor	5590	18762	25522
PRKG1	protein kinase cGMP-dependent 1	Cytoplasm	kinase			5592	19091	54286
PTK2	protein tyrosine kinase 2	Cytoplasm	kinase	diagnosis,disease progression,efficacy,prognosis	conteltinib, lorlatinib, BI 853520, repotrectinib	5747	14083	25614
PTK2B	protein tyrosine kinase 2 beta	Cytoplasm	kinase		conteltinib, lorlatinib, PF-562271	2185	19229	50646
RET	ret proto-oncogene	Plasma Membrane	kinase	efficacy,response to therapy,unspecified application	imatinib/sirolimus, imatinib/sorafenib, sorafenib, selpercatinib, lenvatinib, cytarabine/filgrastim/fludarabine phosphate/imatinib, sorafenib/sulindac/sunitinib, imatinib/sunitinib, vandetanib, cytarabine/filgrastim/fludarabine phosphate/idarubicin/imatinib, bevacizumab/sorafenib, dexamethasone/lenalidomide/sorafenib, sunitinib, BOS172738, cytarabine/imatinib/methotrexate, regorafenib, motesanib,…	5979	19713	24716
ROCK1	Rho associated coiled-coil containing protein kinase 1	Cytoplasm	kinase			6093	19877	81762
ROCK2	Rho associated coiled-coil containing protein kinase 2	Cytoplasm	kinase		KD025	9475	19878	25537
ROR1	receptor tyrosine kinase like orphan receptor 1	Plasma Membrane	kinase		cirmtuzumab, VLS-101	4919	26563	362550
ROR2	receptor tyrosine kinase like orphan receptor 2	Plasma Membrane	kinase		conditionally active biologic anti-ROR2 antibody drug conjugate	4920	26564	306782
RPS6KA3	ribosomal protein S6 kinase A3	Cytoplasm	kinase		PMD-026	6197	110651	501560
RPS6KB1	ribosomal protein S6 kinase B1	Cytoplasm	kinase	diagnosis,efficacy,prognosis		6198	72508	83840
RYK	receptor like tyrosine kinase	Plasma Membrane	kinase			6259	20187	140585
SCYL1	SCY1 like pseudokinase 1	Cytoplasm	kinase			57410	78891	293684
SCYL3	SCY1 like pseudokinase 3	Cytoplasm	kinase			57147	240880	360866
SGK1	serum/glucocorticoid regulated kinase 1	Cytoplasm	kinase			6446	20393	29517
SRC	SRC proto-oncogene, non-receptor tyrosine kinase	Cytoplasm	kinase	diagnosis,disease progression,efficacy,prognosis,response to therapy	blinatumomab/dasatinib, KX-01, bosutinib/hydroxyurea/ponatinib, bosutinib, XL999, TPX-0046, docetaxel/nintedanib, dasatinib/nilotinib, dasatinib/erlotinib, AZD0424, AZM-475271, saracatinib, nintedanib, dasatinib/inotuzumab ozogamicin, repotrectinib, pexmetinib, dasatinib	6714	20779	83805
STK11	serine/threonine kinase 11	Cytoplasm	kinase	diagnosis		6794	20869	314621
STK25	serine/threonine kinase 25	Cytoplasm	kinase			10494	59041	373542
STK38L	serine/threonine kinase 38 like	Cytoplasm	kinase			23012	232533	691337
Taok2	TAO kinase 2	Cytoplasm	kinase					64666
TAOK2	TAO kinase 2	Cytoplasm	kinase			9344	381921
TGFBR1	transforming growth factor beta receptor 1	Plasma Membrane	kinase	disease progression,prognosis	vactosertib, YL-13027, galunisertib	7046	21812	29591
TNIK	TRAF2 and NCK interacting kinase	Plasma Membrane	kinase			23043	665113
Tnik	TRAF2 and NCK interacting kinase	Cytoplasm	kinase					294917
TNK2	tyrosine kinase non receptor 2	Cytoplasm	kinase		cetuximab/vemurafenib, irinotecan/panitumumab/vemurafenib, trametinib/vemurafenib, dabrafenib/trametinib/vemurafenib, vemurafenib, crizotinib/vemurafenib, ipilimumab/vemurafenib, erlotinib/osimertinib, cobimetinib/vemurafenib, afatinib/osimertinib, lorlatinib, entrectinib, gefitinib/osimertinib, osimertinib, cetuximab/irinotecan/vemurafenib	10188	51789	303882
TRIO	trio Rho guanine nucleotide exchange factor	Cytoplasm	kinase			7204	223435	310192
UHMK1	U2AF homology motif kinase 1	Nucleus	kinase			127933	16589	246332
ULK1	unc-51 like autophagy activating kinase 1	Cytoplasm	kinase			8408	22241	360827
ULK2	unc-51 like autophagy activating kinase 2	Cytoplasm	kinase			9706	29869	303206
WEE1	WEE1 G2 checkpoint kinase	Nucleus	kinase	efficacy	adavosertib	7465	22390	308937
AHR	aryl hydrocarbon receptor	Nucleus	ligand-dependent nuclear receptor		BAY2416964	196	11622	25690
AR	androgen receptor	Nucleus	ligand-dependent nuclear receptor	diagnosis,disease progression,efficacy,unspecified application	galeterone, nandrolone phenpropionate, cyproterone acetate/ethinyl estradiol, testosterone propionate, testosterone cypionate, EPI-506, drospirenone, methyltestosterone, TRC253, AZD3514, bicalutamide/goserelin, apalutamide, fluoxymesterone/tamoxifen, ostarine, danazol, GSK2881078, testosterone enanthate, darolutamide, fluoxymesterone, flutamide, testolone, oxymetholone, bicalutamide, bicalutamide…	367	11835	24208
NR1D1	nuclear receptor subfamily 1 group D member 1	Nucleus	ligand-dependent nuclear receptor			9572	217166	252917
NR2E1	nuclear receptor subfamily 2 group E member 1	Nucleus	ligand-dependent nuclear receptor			7101	21907	684085
NR2F1	nuclear receptor subfamily 2 group F member 1	Nucleus	ligand-dependent nuclear receptor			7025	13865	81808
NR2F6	nuclear receptor subfamily 2 group F member 6	Nucleus	ligand-dependent nuclear receptor			2063	13864	245980
NR4A1	nuclear receptor subfamily 4 group A member 1	Nucleus	ligand-dependent nuclear receptor	unspecified application		3164	15370	79240
NR4A2	nuclear receptor subfamily 4 group A member 2	Nucleus	ligand-dependent nuclear receptor			4929	18227	54278
PPARA	peroxisome proliferator activated receptor alpha	Nucleus	ligand-dependent nuclear receptor	diagnosis	bezafibrate, pemafibrate, ezetimibe/fenofibrate, TPST-1120, fenofibrate/simvastatin, gemfibrozil, fenofibrate, aleglitazar, NS-220, fenofibric acid/rosuvastatin, tesaglitazar, choline fenofibrate, docosahexaenoic acid, choline fenofibrate/simvastatin, clofibrate, atorvastatin/choline fenofibrate	5465	19013	25747
PPARD	peroxisome proliferator activated receptor delta	Nucleus	ligand-dependent nuclear receptor	diagnosis	bezafibrate, icosapent, GW501516, treprostinil	5467	19015	25682
RORC	RAR related orphan receptor C	Nucleus	ligand-dependent nuclear receptor		ROR gamma t inhibitor, LYC-55716, AZD0284	6097	19885
THRA	thyroid hormone receptor alpha	Nucleus	ligand-dependent nuclear receptor		dextrothyroxine, amiodarone, levothyroxine/l-triiodothyronine, denosumab/levothyroxine, L-triiodothyronine, 3,5-diiodothyropropionic acid, levothyroxine	7067	21833	81812
miR-1-3p (and other miRNAs w/seed GGAAUGU)	--	Cytoplasm	mature microRNA	unspecified application
miR-124-3p (and other miRNAs w/seed AAGGCAC)	--	Cytoplasm	mature microRNA	unspecified application
miR-138-5p (miRNAs w/seed GCUGGUG)	--	Cytoplasm	mature microRNA	unspecified application
miR-30c-5p (and other miRNAs w/seed GUAAACA)	--	Cytoplasm	mature microRNA	unspecified application
mir-1	microRNA 206	Cytoplasm	microRNA	unspecified application		406904|406905|406989	387136|387202|723959|100316783	100314052|100314077|100526624|104796289
mir-10	microRNA 100	Cytoplasm	microRNA	unspecified application		406892|406902|406903|406910|406911|406912|407055|407056	387144|387229|387230|387235|387236|723892|723893|723952	100313996|100314019|100314025|100314156|100314189|100314226|100314234|100314236|100526604
mir-26	microRNA 26b	Cytoplasm	microRNA	unspecified application		407015|407016|407017	387218|387219|723962	100314229|100314290
mir-34	microRNA 34a	Cytoplasm	microRNA	diagnosis,unspecified application		407040|407041|407042	723848|723849|723932	100314014|100314015|100314188
mir-96	microRNA 96	Cytoplasm	microRNA			407053	723886	100314017
mir-124	microRNA 124-1	Cytoplasm	microRNA	unspecified application		406907|406908|406909	387233|723950|723951	100314024|100314155|100314291
mir-132	microRNA 132	Cytoplasm	microRNA	unspecified application		406921|406994	387150|387208	100314029|100314247
mir-134	microRNA 134	Cytoplasm	microRNA	unspecified application		406924	387152	100314191
mir-138	microRNA 138-2	Cytoplasm	microRNA	unspecified application		406929|406930	387156|723956	100314032|100314033
mir-181	microRNA 181a-1	Cytoplasm	microRNA	unspecified application		406954|406955|406956|406957|406995|574457	387176|723819|723890|723903|735252|100049549	100314040|100314159|100314195|100314242|100314262|100314292
mir-384	microRNA 384	Cytoplasm	microRNA			494333	723861	100314105
mir-485	microRNA 485	Cytoplasm	microRNA			574436	723875	100314086
2610042L04Rik	RIKEN cDNA 2610042L04 gene	Other	other				554327
ABI1	abl interactor 1	Cytoplasm	other			10006	11308	79249
ABI2	abl interactor 2	Cytoplasm	other			10152	329165	286928
ABITRAM	actin binding transcription modulator	Extracellular Space	other			54942	230234	298018
ACTB	actin beta	Cytoplasm	other			60	11461	81822
ACTL6B	actin like 6B	Nucleus	other			51412	83766	288563
ACTR3	actin related protein 3	Plasma Membrane	other	diagnosis		10096	74117	81732
ADAP1	ArfGAP with dual PH domains 1	Nucleus	other			11033	231821	171097
ADCYAP1	adenylate cyclase activating polypeptide 1	Extracellular Space	other			116	11516	24166
ADD2	adducin 2	Cytoplasm	other			119	11519	24171
Adnf	--	Other	other
AFDN	afadin, adherens junction formation factor	Nucleus	other			4301	17356	26955
AGRN	agrin	Plasma Membrane	other			375790	11603	25592
AKAP5	A-kinase anchoring protein 5	Plasma Membrane	other			9495	238276	171026
AKTIP	AKT interacting protein	Cytoplasm	other			64400	14339	291906
ALS2	alsin Rho guanine nucleotide exchange factor ALS2	Cytoplasm	other			57679	74018	363235
AMIGO1	adhesion molecule with Ig like domain 1	Plasma Membrane	other			57463	229715	295365
AMIGO2	adhesion molecule with Ig like domain 2	Plasma Membrane	other			347902	105827	300186
AMIGO3	adhesion molecule with Ig like domain 3	Other	other			386724	320844	316003
ANAPC2	anaphase promoting complex subunit 2	Nucleus	other			29882	99152	296558
ANK3	ankyrin 3	Plasma Membrane	other			288	11735	361833
ANKRD27	ankyrin repeat domain 27	Cytoplasm	other			84079	245886	361555
APP	amyloid beta precursor protein	Plasma Membrane	other	diagnosis,efficacy,unspecified application	florbetaben F, florbetapir F18, bapineuzumab	351	11820	54226
ARFGEF1	ADP ribosylation factor guanine nucleotide exchange factor 1	Cytoplasm	other			10565	211673	312915
ARHGAP32	Rho GTPase activating protein 32	Cytoplasm	other			9743	330914	315530
ARHGDIA	Rho GDP dissociation inhibitor alpha	Cytoplasm	other	unspecified application		396	192662	360678
ARHGEF5	Rho guanine nucleotide exchange factor 5	Cytoplasm	other			7984	54324	140898
ARHGEF7	Rho guanine nucleotide exchange factor 7	Cytoplasm	other			8874	54126	114559
ARHGEF25	Rho guanine nucleotide exchange factor 25	Cytoplasm	other			115557	52666	314904
ARHGEF28	Rho guanine nucleotide exchange factor 28	Cytoplasm	other			64283	110596	361882
ATCAY	ATCAY kinesin light chain interacting caytaxin	Plasma Membrane	other			85300	16467	362826
ATOH7	atonal bHLH transcription factor 7	Other	other			220202	53404	365564
ATRN	attractin	Extracellular Space	other			8455	11990	83526
ATXN2	ataxin 2	Nucleus	other			6311	20239	288663
ATXN10	ataxin 10	Cytoplasm	other			25814	54138	170821
AVIL	advillin	Plasma Membrane	other			10677	11567	79253
AXIN1	axin 1	Cytoplasm	other			8312	12005	79257
BBS1	Bardet-Biedl syndrome 1	Extracellular Space	other			582	52028	309156
BBS4	Bardet-Biedl syndrome 4	Cytoplasm	other			585	102774	300754
BCAN	brevican	Extracellular Space	other			63827	12032	25393
BCL2L1	BCL2 like 1	Cytoplasm	other	efficacy,prognosis		598	12048	24888
BECN1	beclin 1	Cytoplasm	other	efficacy		8678	56208	114558
BHLHB9	basic helix-loop-helix family member b9	Cytoplasm	other			80823	70237	317407
BICDL1	BICD family like cargo adaptor 1	Cytoplasm	other			92558	75665	304537
BLOC1S6	biogenesis of lysosomal organelles complex 1 subunit 6	Cytoplasm	other			26258	18457	317630
BOC	BOC cell adhesion associated, oncogene regulated	Plasma Membrane	other			91653	117606	360715
BSN	bassoon presynaptic cytomatrix protein	Plasma Membrane	other			8927	12217	29138
BTBD3	BTB domain containing 3	Other	other			22903	228662	311462
BTG3	BTG anti-proliferation factor 3	Nucleus	other			10950	12228	54230
CADM1	cell adhesion molecule 1	Plasma Membrane	other			23705	54725	363058
CADPS2	calcium dependent secretion activator 2	Plasma Membrane	other			93664	320405	312166
CALD1	caldesmon 1	Cytoplasm	other			800
CAMSAP1	calmodulin regulated spectrin associated protein 1	Cytoplasm	other			157922	227634	296580
CAMSAP2	calmodulin regulated spectrin associated protein family member 2	Cytoplasm	other			23271	67886	289400
CAPRIN1	cell cycle associated protein 1	Plasma Membrane	other			4076	53872	362173
CAPRIN2	caprin family member 2	Cytoplasm	other			65981	232560	686779
CAPZB	capping actin protein of muscle Z-line subunit beta	Cytoplasm	other			832	12345	298584
CBLN1	cerebellin 1 precursor	Cytoplasm	other	unspecified application		869	12404	498922
CBLN2	cerebellin 2 precursor	Extracellular Space	other			147381	12405	291388
CCDC88A	coiled-coil domain containing 88A	Cytoplasm	other			55704	108686	305605
CCK	cholecystokinin	Extracellular Space	other			885	12424	25298
CCN1	cellular communication network factor 1	Extracellular Space	other	unspecified application		3491	16007	83476
CD44	CD44 molecule (Indian blood group)	Plasma Membrane	other	diagnosis,disease progression,prognosis,unspecified application	A6 peptide, anti-CD44v7 antibody, AMC303	960	12505	25406
Cd24a	CD24a antigen	Plasma Membrane	other				12484	25145
CDC20	cell division cycle 20	Nucleus	other			991	107995	64515
CDH1	cadherin 1	Plasma Membrane	other	diagnosis,disease progression,efficacy,prognosis		999	12550	83502
CDH2	cadherin 2	Plasma Membrane	other	diagnosis,prognosis	N-ac-CHAVC-NH2	1000	12558	83501
CDH9	cadherin 9	Plasma Membrane	other			1007	12565	29163
CDH10	cadherin 10	Plasma Membrane	other			1008	320873	29181
CDK5R2	cyclin dependent kinase 5 regulatory subunit 2	Nucleus	other			8941	12570	501164
Cdkn1c	cyclin-dependent kinase inhibitor 1C (P57)	Nucleus	other				12577	246060
CFL1	cofilin 1	Nucleus	other			1072	12631	29271
CHL1	cell adhesion molecule L1 like	Plasma Membrane	other			10752	12661	89828
CHMP2B	charged multivesicular body protein 2B	Cytoplasm	other			25978	68942	363720
CHN1	chimerin 1	Cytoplasm	other	unspecified application		1123	108699	689153
Chn1	chimerin 1	Plasma Membrane	other					84030
CLASP2	cytoplasmic linker associated protein 2	Cytoplasm	other			23122	76499	114514
CLMN	calmin	Cytoplasm	other			79789	94040	299285
CLSTN1	calsyntenin 1	Plasma Membrane	other	diagnosis		22883	65945	313717
CLSTN3	calsyntenin 3	Plasma Membrane	other			9746	232370	171393
CLU	clusterin	Cytoplasm	other	efficacy,unspecified application	clusterin antisense oligonucleotide	1191	12759	24854
CNTN2	contactin 2	Plasma Membrane	other			6900	21367	25356
CNTNAP1	contactin associated protein 1	Plasma Membrane	other			8506	53321	84008
CNTNAP2	contactin associated protein like 2	Plasma Membrane	other			26047	66797	500105
COBLL1	cordon-bleu WH2 repeat protein like 1	Extracellular Space	other			22837	319876	311088
COL25A1	collagen type XXV alpha 1 chain	Cytoplasm	other		collagenase clostridium histolyticum	84570	77018
COL4A1	collagen type IV alpha 1 chain	Extracellular Space	other	diagnosis	collagenase clostridium histolyticum	1282	12826	290905
Col4a5	collagen type IV alpha 5 chain	Extracellular Space	other					363457
COL4A5	collagen type IV alpha 5 chain	Extracellular Space	other	efficacy	collagenase clostridium histolyticum	1287	12830
COLQ	collagen like tail subunit of asymmetric acetylcholinesterase	Extracellular Space	other			8292	382864	29755
CPEB4	cytoplasmic polyadenylation element binding protein 4	Plasma Membrane	other			80315	67579	303010
CRIP1	cysteine rich protein 1	Cytoplasm	other	unspecified application		1396	12925	691657
CRK	CRK proto-oncogene, adaptor protein	Cytoplasm	other			1398	12928	54245
CSRP1	cysteine and glycine rich protein 1	Nucleus	other			1465	13007	29276
CTNNA2	catenin alpha 2	Plasma Membrane	other			1496	12386	297357
CTNND1	catenin delta 1	Nucleus	other			1500	12388	311163
CTNND2	catenin delta 2	Plasma Membrane	other			1501	18163	114028
CTTN	cortactin	Plasma Membrane	other	efficacy		2017	13043	60465
CUL7	cullin 7	Cytoplasm	other			9820	66515	680835
CUL4B	cullin 4B	Nucleus	other			8450	72584	302502
Cyfip2	cytoplasmic FMR1 interacting protein 2	Cytoplasm	other					303073
CYFIP2	cytoplasmic FMR1 interacting protein 2	Cytoplasm	other			26999	76884
DAB1	DAB adaptor protein 1	Cytoplasm	other			1600	13131	266729
DAB2IP	DAB2 interacting protein	Plasma Membrane	other			153090	69601	192126
DACT1	dishevelled binding antagonist of beta catenin 1	Cytoplasm	other	unspecified application		51339	59036	500666
Darp60	--	Other	other
DBN1	drebrin 1	Cytoplasm	other			1627	56320	81653
DBNL	drebrin like	Cytoplasm	other	diagnosis		28988	13169	83527
DCDC2	doublecortin domain containing 2	Extracellular Space	other	unspecified application		51473	195208	291130
DCTN1	dynactin subunit 1	Cytoplasm	other			1639	13191	29167
DCX	doublecortin	Cytoplasm	other			1641	13193	84394
DIAPH1	diaphanous related formin 1	Plasma Membrane	other			1729	13367	307483
DISC1	DISC1 scaffold protein	Cytoplasm	other	diagnosis		27185	244667	307940
DIXDC1	DIX domain containing 1	Cytoplasm	other			85458	330938	363062
DLG5	discs large MAGUK scaffold protein 5	Plasma Membrane	other			9231	71228	305645
DLGAP3	DLG associated protein 3	Cytoplasm	other			58512	242667	286923
DLK1	delta like non-canonical Notch ligand 1	Extracellular Space	other	unspecified application		8788	13386	114587
DMD	dystrophin	Plasma Membrane	other			1756	13405
Dmd	dystrophin	Plasma Membrane	other					24907
DNAJA3	DnaJ heat shock protein family (Hsp40) member A3	Cytoplasm	other			9093	83945	360481
DOCK1	dedicator of cytokinesis 1	Cytoplasm	other			1793	330662	309081
Dock4	dedicator of cytokinesis 4	Extracellular Space	other					366608
DOCK7	dedicator of cytokinesis 7	Plasma Membrane	other			85440	67299	313388
DOCK10	dedicator of cytokinesis 10	Cytoplasm	other			55619	210293	301556
DOK7	docking protein 7	Extracellular Space	other			285489	231134	305448
DSCAM	DS cell adhesion molecule	Plasma Membrane	other			1826	13508	171119
Dst	dystonin	Plasma Membrane	other				13518	316313
DTNBP1	dystrobrevin binding protein 1	Plasma Membrane	other	diagnosis		84062	94245	641528
DVL1	dishevelled segment polarity protein 1	Cytoplasm	other			1855	13542	83721
DYNC1LI1	dynein cytoplasmic 1 light intermediate chain 1	Cytoplasm	other			51143	235661	252902
DYNLT1	dynein light chain Tctex-type 1	Cytoplasm	other			6993	21648|100040531|100040563|100310872	83462
EFHD1	EF-hand domain family member D1	Cytoplasm	other			80303	98363	501181
EFNA1	ephrin A1	Plasma Membrane	other			1942	13636	94268
EFNB1	ephrin B1	Plasma Membrane	other			1947	13641	25186
EGFL7	EGF like domain multiple 7	Extracellular Space	other	diagnosis,prognosis	parsatuzumab	51162	353156
EHD1	EH domain containing 1	Cytoplasm	other			10938	13660	293692
ELFN1	extracellular leucine rich repeat and fibronectin type III domain containing 1	Plasma Membrane	other			392617	243312	288512
ELMO1	engulfment and cell motility 1	Cytoplasm	other			9844	140580	361251
ELP1	elongator complex protein 1	Cytoplasm	other			8518	230233	140934
EMC10	ER membrane protein complex subunit 10	Cytoplasm	other			284361	69683	292878
ENAH	ENAH actin regulator	Plasma Membrane	other	disease progression		55740	13800	360891
EPB41L3	erythrocyte membrane protein band 4.1 like 3	Plasma Membrane	other			23136	13823	116724
ERC2	ELKS/RAB6-interacting/CAST family member 2	Cytoplasm	other			26059	238988	259269
EZR	ezrin	Plasma Membrane	other	prognosis		7430	22350	54319
FAIM2	Fas apoptotic inhibitory molecule 2	Plasma Membrane	other			23017	72393	246274
FAM107A	family with sequence similarity 107 member A	Nucleus	other			11170	268709	361018
FARP1	FERM, ARH/RhoGEF and pleckstrin domain protein 1	Plasma Membrane	other			10160	223254	306183
FARP2	FERM, ARH/RhoGEF and pleckstrin domain protein 2	Cytoplasm	other			9855	227377	316639
FBXO45	F-box protein 45	Plasma Membrane	other			200933	268882	288042
FBXW8	F-box and WD repeat domain containing 8	Cytoplasm	other			26259	231672	304522
FLNA	filamin A	Cytoplasm	other	unspecified application		2316	192176	293860
FLOT1	flotillin 1	Plasma Membrane	other			10211	14251	64665
FLRT1	fibronectin leucine rich transmembrane protein 1	Plasma Membrane	other			23769	396184	499308
FLRT2	fibronectin leucine rich transmembrane protein 2	Plasma Membrane	other	unspecified application		23768	399558	299236
FLRT3	fibronectin leucine rich transmembrane protein 3	Plasma Membrane	other			23767	71436	366205
FMN1	formin 1	Nucleus	other			342184	14260	296512
FNBP1L	formin binding protein 1 like	Cytoplasm	other			54874
Fnbp1l	formin binding protein 1-like	Cytoplasm	other				214459	310839
Fvis1	--	Other	other
GAP43	growth associated protein 43	Plasma Membrane	other			2596	14432	29423
GDI1	GDP dissociation inhibitor 1	Cytoplasm	other			2664	14567	25183
GHRH	growth hormone releasing hormone	Extracellular Space	other			2691	14601	29446
GOLGA2	golgin A2	Cytoplasm	other			2801	99412	64528
GORASP1	golgi reassembly stacking protein 1	Cytoplasm	other			64689	74498	56082
Gprasp2	G protein-coupled receptor associated sorting protein 2	Other	other				245607	317405
GPRIN1	G protein regulated inducer of neurite outgrowth 1	Plasma Membrane	other			114787	26913	364676
GRASP	general receptor for phosphoinositides 1 associated scaffold protein	Plasma Membrane	other			160622	56149	192254
GSN	gelsolin	Extracellular Space	other	disease progression,efficacy		2934	227753	296654
HAP1	huntingtin associated protein 1	Cytoplasm	other			9001	15114	29430
HDGFL3	HDGF like 3	Nucleus	other			50810	29877	252941
HERC1	HECT and RLD domain containing E3 ubiquitin protein ligase family member 1	Cytoplasm	other			8925	235439	315771
HSPB1	heat shock protein family B (small) member 1	Cytoplasm	other	diagnosis,efficacy		3315	15507	24471
ICAM5	intercellular adhesion molecule 5	Plasma Membrane	other			7087	15898	313785
IGSF9	immunoglobulin superfamily member 9	Plasma Membrane	other			57549	93842	304982
IGSF21	immunoglobin superfamily member 21	Extracellular Space	other			84966	230868	298591
IGSF9B	immunoglobulin superfamily member 9B	Plasma Membrane	other			22997	235086	315510
IQUB	IQ motif and ubiquitin domain containing	Cytoplasm	other			154865	214704	296936
Irx5	Iroquois homeobox 5	Nucleus	other				54352	498918
ITGA1	integrin subunit alpha 1	Plasma Membrane	other			3672	109700	25118
ITGA3	integrin subunit alpha 3	Plasma Membrane	other	prognosis		3675	16400	360606
ITSN1	intersectin 1	Cytoplasm	other			6453	16443	29491
KIAA1107	KIAA1107	Plasma Membrane	other			23285	231570	100364240
KIF23	kinesin family member 23	Cytoplasm	other			9493	71819	315740
KIF13B	kinesin family member 13B	Cytoplasm	other			23303	16554	305967
KIF1A	kinesin family member 1A	Cytoplasm	other	diagnosis,prognosis		547	16560	363288
KIF2A	kinesin family member 2A	Cytoplasm	other			3796	16563	84391
KIRREL3	kirre like nephrin family adhesion molecule 3	Extracellular Space	other			84623	67703	315546
KLHL1	kelch like family member 1	Cytoplasm	other			57626	93688	290426
KNDC1	kinase non-catalytic C-lobe domain containing 1	Plasma Membrane	other			85442	76484	361672
KY	kyphoscoliosis peptidase	Cytoplasm	other			339855	16716	315962
L1CAM	L1 cell adhesion molecule	Plasma Membrane	other	unspecified application		3897	16728	50687
LAMA1	laminin subunit alpha 1	Extracellular Space	other			284217	16772	316758
LAMB1	laminin subunit beta 1	Extracellular Space	other			3912	16777	298941
LAMC1	laminin subunit gamma 1	Extracellular Space	other			3915	226519	117036
LGI1	leucine rich glioma inactivated 1	Plasma Membrane	other			9211	56839	252892
LINGO1	leucine rich repeat and Ig domain containing 1	Plasma Membrane	other			84894	235402	315691
LINGO2	leucine rich repeat and Ig domain containing 2	Extracellular Space	other	safety		158038	242384	313156
LINGO4	leucine rich repeat and Ig domain containing 4	Other	other			339398	320747	499668
LLGL1	LLGL scribble cell polarity complex component 1	Cytoplasm	other			3996	16897	54265
LMNB1	lamin B1	Nucleus	other			4001	16906	116685
LRFN2	leucine rich repeat and fibronectin type III domain containing 2	Plasma Membrane	other			57497	70530	316205
LRP4	LDL receptor related protein 4	Extracellular Space	other			4038	228357	83469
LRPAP1	LDL receptor related protein associated protein 1	Plasma Membrane	other			4043	16976	116565
LRRC4	leucine rich repeat containing 4	Plasma Membrane	other			64101	192198	641521
LRRC7	leucine rich repeat containing 7	Plasma Membrane	other			57554	242274	117284
LRRC24	leucine rich repeat containing 24	Other	other			441381	378937	362945
LRRC4B	leucine rich repeat containing 4B	Plasma Membrane	other			94030	272381	308571
LRRC4C	leucine rich repeat containing 4C	Plasma Membrane	other			57689	241568	311236
LRRN1	leucine rich repeat neuronal 1	Other	other			57633	16979	500280
LRRN3	leucine rich repeat neuronal 3	Extracellular Space	other			54674	16981	81514
LRRTM1	leucine rich repeat transmembrane neuronal 1	Plasma Membrane	other			347730	74342	679668
LRRTM2	leucine rich repeat transmembrane neuronal 2	Plasma Membrane	other			26045	107065	685472
LRRTM3	leucine rich repeat transmembrane neuronal 3	Plasma Membrane	other			347731	216028	294380
LRRTM4	leucine rich repeat transmembrane neuronal 4	Extracellular Space	other			80059	243499	500219
Lrtm1	leucine-rich repeats and transmembrane domains 1	Other	other					100360666
LRTM1	leucine rich repeats and transmembrane domains 1	Other	other			57408	319476	102547963
LRTM2	leucine rich repeats and transmembrane domains 2	Other	other			654429	211187	680883
LST1	leukocyte specific transcript 1	Plasma Membrane	other			7940
Lst1	leukocyte specific transcript 1	Cytoplasm	other				16988	64569
MAG	myelin associated glycoprotein	Plasma Membrane	other			4099	17136	29409
MAP2	microtubule associated protein 2	Plasma Membrane	other		estramustine	4133	17756	25595
MAP6	microtubule associated protein 6	Cytoplasm	other			4135	17760	29457
MAP7	microtubule associated protein 7	Cytoplasm	other			9053	17761	293016
MAP1B	microtubule associated protein 1B	Cytoplasm	other			4131	17755	29456
MAPK8IP1	mitogen-activated protein kinase 8 interacting protein 1	Cytoplasm	other			9479	19099	116457
MAPK8IP2	mitogen-activated protein kinase 8 interacting protein 2	Cytoplasm	other			23542	60597	315220
MAPK8IP3	mitogen-activated protein kinase 8 interacting protein 3	Cytoplasm	other			23162	30957	302983
MAPT	microtubule associated protein tau	Plasma Membrane	other	diagnosis,efficacy,unspecified application		4137	17762	29477
MARCKS	myristoylated alanine rich protein kinase C substrate	Plasma Membrane	other		BIO-11006	4082
MATN2	matrilin 2	Extracellular Space	other			4147	17181	299996
Mbp	myelin basic protein	Extracellular Space	other					24547
MBP	myelin basic protein	Extracellular Space	other	diagnosis,unspecified application		4155	17196
MCF2	MCF.2 cell line derived transforming sequence	Cytoplasm	other			4168	109904	317598
MDGA1	MAM domain containing glycosylphosphatidylinositol anchor 1	Plasma Membrane	other			266727	74762	309659
METRN	meteorin, glial cell differentiation regulator	Extracellular Space	other			79006	70083	287151
Mfsd8	major facilitator superfamily domain containing 8	Cytoplasm	other					361939
MFSD8	major facilitator superfamily domain containing 8	Nucleus	other			256471	72175
MICALL1	MICAL like 1	Cytoplasm	other	unspecified application		85377	27008	362958
MICALL2	MICAL like 2	Cytoplasm	other			79778	231830	288515
MICOS10-NBL1/NBL1	NBL1, DAN family BMP antagonist	Nucleus	other			4681|100532736	17965	50594
MID1	midline 1	Nucleus	other			4281	17318	54252
MOG	myelin oligodendrocyte glycoprotein	Extracellular Space	other			4340	17441	24558
MPZ	myelin protein zero	Plasma Membrane	other			4359	17528	24564
MSN	moesin	Plasma Membrane	other			4478	17698	81521
MT2A	metallothionein 2A	Cytoplasm	other			4502
MTSS1	MTSS I-BAR domain containing 1	Cytoplasm	other			9788	211401	362918
Mturn	maturin, neural progenitor differentiation regulator homolog (Xenopus)	Other	other				68235
MYD88	MYD88 innate immune signal transduction adaptor	Plasma Membrane	other	efficacy	IMO-8400	4615	17874	301059
MYH7B	myosin heavy chain 7B	Other	other	unspecified application		57644	668940	311570
MYO6	myosin VI	Cytoplasm	other			4646	17920	315840
Myo16	myosin XVI	Plasma Membrane	other					192253
MYO16	myosin XVI	Nucleus	other			23026	244281
MYOC	myocilin	Cytoplasm	other			4653	17926	81523
NCAM1	neural cell adhesion molecule 1	Plasma Membrane	other	efficacy,prognosis,unspecified application	BB-10901	4684	17967	24586
NCAM2	neural cell adhesion molecule 2	Plasma Membrane	other			4685	17968	288280
NCAN	neurocan	Extracellular Space	other			1463	13004	58982
NCDN	neurochondrin	Cytoplasm	other			23154	26562	89791
NCMAP	non-compact myelin associated protein	Plasma Membrane	other			400746	230822	689826
NECTIN1	nectin cell adhesion molecule 1	Plasma Membrane	other			5818	58235	192183
NEFH	neurofilament heavy	Cytoplasm	other			4744	380684	24587
NEFL	neurofilament light	Cytoplasm	other			4747	18039	83613
Nefm	neurofilament, medium polypeptide	Plasma Membrane	other				18040	24588
NEFM	neurofilament medium	Plasma Membrane	other			4741
NF1	neurofibromin 1	Cytoplasm	other			4763	18015	24592
NF2	neurofibromin 2	Plasma Membrane	other			4771	18016	25744
NIN	ninein	Cytoplasm	other			51199	18080	299117|100911256
NOS1AP	nitric oxide synthase 1 adaptor protein	Cytoplasm	other			9722
Nptn	neuroplastin	Plasma Membrane	other				20320
NPY	neuropeptide Y	Plasma Membrane	other	efficacy		4852	109648	24604|100912228
NRCAM	neuronal cell adhesion molecule	Plasma Membrane	other			4897	319504	497815
Nrg1	neuregulin 1	Plasma Membrane	other				211323
NRN1	neuritin 1	Cytoplasm	other			51299	68404	83834
Nrxn3	neurexin III	Plasma Membrane	other				18191	116508
NSG1	neuronal vesicle trafficking associated 1	Cytoplasm	other			27065	18196	25247
NSMF	NMDA receptor synaptonuclear signaling and neuronal migration factor	Extracellular Space	other			26012	56876	117536
NTN1	netrin 1	Extracellular Space	other		NP137	9423	18208	114523
NTN3	netrin 3	Extracellular Space	other			4917	18209	114524
NTNG1	netrin G1	Extracellular Space	other			22854	80883	295382
NTNG2	netrin G2	Plasma Membrane	other			84628	171171	311836
NUMB	NUMB endocytic adaptor protein	Plasma Membrane	other	efficacy		8650	18222	29419
NUMBL	NUMB like endocytic adaptor protein	Cytoplasm	other			9253	18223	292732
NYAP1	neuronal tyrosine phosphorylated phosphoinositide-3-kinase adaptor 1	Other	other			222950	243300	304376
Nyap2	neuronal tyrosine-phosphorylated phosphoinositide-3-kinase adaptor 2	Other	other					103690221
NYAP2	neuronal tyrosine-phosphorylated phosphoinositide-3-kinase adaptor 2	Other	other			57624	241134	301561
OBSL1	obscurin like cytoskeletal adaptor 1	Cytoplasm	other			23363		363259
OPHN1	oligophrenin 1	Cytoplasm	other			4983	94190	312108
OPTN	optineurin	Cytoplasm	other	unspecified application		10133	71648	246294
OXT	oxytocin/neurophysin I prepropeptide	Extracellular Space	other			5020	18429	25504
PALLD	palladin, cytoskeletal associated protein	Plasma Membrane	other			23022	72333	100360205
PALM	paralemmin	Plasma Membrane	other			5064	18483	170673
PARD3	par-3 family cell polarity regulator	Plasma Membrane	other			56288	93742	81918
PARD6A	par-6 family cell polarity regulator alpha	Plasma Membrane	other			50855	56513	307799
PARD6B	par-6 family cell polarity regulator beta	Plasma Membrane	other			84612	58220	362279
PARP6	poly(ADP-ribose) polymerase family member 6	Other	other			56965	67287	300759
PCDH8	protocadherin 8	Plasma Membrane	other			5100	18530	64865
PCDH9	protocadherin 9	Plasma Membrane	other			5101	211712	306091
PCDHB2	protocadherin beta 2	Plasma Membrane	other			56133	93873	498843
PCDHB3	protocadherin beta 3	Plasma Membrane	other			56132	93874	291656
PCDHB4	protocadherin beta 4	Plasma Membrane	other			56131	93876	291654
PCDHB5	protocadherin beta 5	Plasma Membrane	other			26167	93881	291649
PCDHB6	protocadherin beta 6	Plasma Membrane	other			56130	93884
PCDHB8	protocadherin beta 8	Plasma Membrane	other			56128	93887	690826
PCDHB9	protocadherin beta 9	Plasma Membrane	other			56127
PCDHB10	protocadherin beta 10	Other	other			56126
PCDHB11	protocadherin beta 11	Plasma Membrane	other			56125	93892	307487
PCDHB13	protocadherin beta 13	Extracellular Space	other			56123
PCDHB14	protocadherin beta 14	Plasma Membrane	other			56122	93891	680203
PCDHB16	protocadherin beta 16	Other	other			57717	93888
PDLIM5	PDZ and LIM domain 5	Cytoplasm	other	unspecified application		10611	56376	64353
PFN1	profilin 1	Cytoplasm	other	unspecified application		5216	18643	64303
PHACTR1	phosphatase and actin regulator 1	Cytoplasm	other			221692	218194	306844
PICALM	phosphatidylinositol binding clathrin assembly protein	Cytoplasm	other			8301	233489	89816
PKP4	plakophilin 4	Plasma Membrane	other			8502	227937	295625
PLPPR5	phospholipid phosphatase related 5	Plasma Membrane	other			163404	75769	310812
PMP22	peripheral myelin protein 22	Plasma Membrane	other			5376	18858	24660
POMC	proopiomelanocortin	Extracellular Space	other	diagnosis,efficacy,unspecified application		5443	18976	24664
PPP1R9A	protein phosphatase 1 regulatory subunit 9A	Plasma Membrane	other			55607	243725	84685
PREX1	phosphatidylinositol-3,4,5-trisphosphate dependent Rac exchange factor 1	Cytoplasm	other			57580	277360	311647
PREX2	phosphatidylinositol-3,4,5-trisphosphate dependent Rac exchange factor 2	Cytoplasm	other			80243	109294	312912
PRICKLE2	prickle planar cell polarity protein 2	Nucleus	other			166336	243548	312563
PRNP	prion protein	Plasma Membrane	other			5621	19122	24686
PRPH	peripherin	Plasma Membrane	other			5630	19132	24688
PVALB	parvalbumin	Cytoplasm	other	unspecified application		5816	19293	25269
PXN	paxillin	Cytoplasm	other	efficacy,prognosis,unspecified application		5829	19303	360820
RAB3IL1	RAB3A interacting protein like 1	Cytoplasm	other			5866	74760	171452
RAI1	retinoic acid induced 1	Cytoplasm	other			10743	19377	303188
RAPGEF2	Rap guanine nucleotide exchange factor 2	Cytoplasm	other			9693	76089	310533
RAPGEF3	Rap guanine nucleotide exchange factor 3	Nucleus	other			10411	223864	59326
RAPGEF4	Rap guanine nucleotide exchange factor 4	Cytoplasm	other			11069	56508	252857
RAPH1	Ras association (RalGDS/AF-6) and pleckstrin homology domains 1	Plasma Membrane	other			65059	77300	363239
RAPSN	receptor associated protein of the synapse	Plasma Membrane	other			5913	19400	362161
RASGRF1	Ras protein specific guanine nucleotide releasing factor 1	Cytoplasm	other			5923	19417	192213
RDX	radixin	Cytoplasm	other	unspecified application		5962	19684	315655
RER1	retention in endoplasmic reticulum sorting receptor 1	Cytoplasm	other			11079	67830	298675
RGMA	repulsive guidance molecule BMP co-receptor a	Plasma Membrane	other			56963	244058	308739
RIMS1	regulating synaptic membrane exocytosis 1	Plasma Membrane	other			22999	116837	84556
RIMS3	regulating synaptic membrane exocytosis 3	Plasma Membrane	other			9783	242662	65025
RIMS4	regulating synaptic membrane exocytosis 4	Plasma Membrane	other			140730	241770	266976
RPGRIP1L	RPGRIP1 like	Cytoplasm	other			23322	244585	307724
RPS6	ribosomal protein S6	Cytoplasm	other	efficacy,response to therapy		6194	20104	29304|100911372
RPTOR	regulatory associated protein of MTOR complex 1	Cytoplasm	other			57521	74370	287871
RTN3	reticulon 3	Cytoplasm	other			10313	20168	140945
RTN4	reticulon 4	Cytoplasm	other	diagnosis		57142	68585	83765
RUFY3	RUN and FYVE domain containing 3	Plasma Membrane	other			22902	52822	360921
S100B	S100 calcium binding protein B	Cytoplasm	other	diagnosis,efficacy		6285	20203	25742
SAMD4B	sterile alpha motif domain containing 4B	Cytoplasm	other			55095	233033	308473
SCAP	SREBF chaperone	Cytoplasm	other			22937	235623	301024
SDC2	syndecan 2	Plasma Membrane	other			6383	15529	25615
SDK1	sidekick cell adhesion molecule 1	Plasma Membrane	other			221935	330222	304297
SDK2	sidekick cell adhesion molecule 2	Plasma Membrane	other			54549	237979	360652
SEMA3A	semaphorin 3A	Extracellular Space	other			10371	20346	29751
SEMA3D	semaphorin 3D	Extracellular Space	other			223117	108151	246262
SEMA3E	semaphorin 3E	Extracellular Space	other			9723	20349	296789
SEMA3F	semaphorin 3F	Extracellular Space	other			6405	20350	315996
SEMA4A	semaphorin 4A	Plasma Membrane	other			64218	20351	310630
SEPTIN11	septin 11	Nucleus	other			55752	52398	305227
SEPTIN14	septin 14	Cytoplasm	other			346288	74222	689118
SERPINF1	serpin family F member 1	Extracellular Space	other			5176	20317	287526
SEZ6	seizure related 6 homolog	Extracellular Space	other			124925	20370	192247
SEZ6L	seizure related 6 homolog like	Plasma Membrane	other			23544	56747	304554
SEZ6L2	seizure related 6 homolog like 2	Cytoplasm	other			26470	233878	308988
SH2B1	SH2B adaptor protein 1	Cytoplasm	other			25970	20399	89817
SHANK1	SH3 and multiple ankyrin repeat domains 1	Cytoplasm	other			50944	243961	78957
SHANK2	SH3 and multiple ankyrin repeat domains 2	Plasma Membrane	other			22941	210274	171093
SHANK3	SH3 and multiple ankyrin repeat domains 3	Plasma Membrane	other			85358	58234	59312
SHC1	SHC adaptor protein 1	Cytoplasm	other			6464	20416	85385
SHTN1	shootin 1	Plasma Membrane	other			57698	71653	292139
SIPA1L1	signal induced proliferation associated 1 like 1	Cytoplasm	other			26037	217692	246212
SLC25A46	solute carrier family 25 member 46	Cytoplasm	other			91137	67453	291709
SLIT1	slit guidance ligand 1	Extracellular Space	other			6585	20562	65047
SLIT2	slit guidance ligand 2	Extracellular Space	other	diagnosis		9353	20563	360272
SLIT3	slit guidance ligand 3	Extracellular Space	other			6586	20564	83467
SLITRK1	SLIT and NTRK like family member 1	Plasma Membrane	other			114798	76965	306147
SLITRK2	SLIT and NTRK like family member 2	Plasma Membrane	other			84631	245450	309349
SLITRK3	SLIT and NTRK like family member 3	Plasma Membrane	other			22865	386750	310519
SLITRK4	SLIT and NTRK like family member 4	Extracellular Space	other			139065	245446	302473
SLITRK5	SLIT and NTRK like family member 5	Plasma Membrane	other			26050	75409	306152
SLITRK6	SLIT and NTRK like family member 6	Plasma Membrane	other		AGS15E	84189	239250	290467
SMN1/SMN2	survival of motor neuron 1, telomeric	Nucleus	other	diagnosis	nusinersen	6606|6607	20595	64301
SNAP91	synaptosome associated protein 91	Plasma Membrane	other			9892	20616	65178
SNAPIN	SNAP associated protein	Plasma Membrane	other			23557	20615	295217
SNCB	synuclein beta	Cytoplasm	other			6620	104069	113893
SNTA1	syntrophin alpha 1	Plasma Membrane	other			6640	20648	362242
SOCS1	suppressor of cytokine signaling 1	Cytoplasm	other	diagnosis,efficacy,safety		8651	12703	252971
SORBS2	sorbin and SH3 domain containing 2	Plasma Membrane	other			8470	234214	114901
SPARCL1	SPARC like 1	Extracellular Space	other	disease progression		8404	13602	25434
SPTBN1	spectrin beta, non-erythrocytic 1	Plasma Membrane	other			6711	20742	305614
SPTBN2	spectrin beta, non-erythrocytic 2	Cytoplasm	other			6712	20743	29211
SPTBN4	spectrin beta, non-erythrocytic 4	Cytoplasm	other			57731	80297	308458
SRCIN1	SRC kinase signaling inhibitor 1	Cytoplasm	other			80725	56013	56029
SRGAP2	SLIT-ROBO Rho GTPase activating protein 2	Cytoplasm	other			23380	14270	360840
SRGAP3	SLIT-ROBO Rho GTPase activating protein 3	Cytoplasm	other			9901	259302	500287
SRPX2	sushi repeat containing protein X-linked 2	Cytoplasm	other			27286	68792	317181
SRRM4	serine/arginine repetitive matrix 4	Nucleus	other			84530	68955
STAM	signal transducing adaptor molecule	Cytoplasm	other			8027	20844	498798
STAU2	staufen double-stranded RNA binding protein 2	Cytoplasm	other			27067	29819	171500
STIP1	stress induced phosphoprotein 1	Cytoplasm	other		lavendustin C	10963	20867	192277
STMN1	stathmin 1	Cytoplasm	other	efficacy		3925	16765	29332
STMN3	stathmin 3	Nucleus	other			50861	20262	29246
STRN	striatin	Cytoplasm	other			6801	268980	29149
STXBP5	syntaxin binding protein 5	Plasma Membrane	other			134957	78808	81022
SUN1	Sad1 and UNC84 domain containing 1	Nucleus	other			23353	77053	360773
SUN2	Sad1 and UNC84 domain containing 2	Nucleus	other			25777	223697	315135
SV2A	synaptic vesicle glycoprotein 2A	Cytoplasm	other		brivaracetam, levetiracetam	9900	64051	117559
SYBU	syntabulin	Cytoplasm	other			55638	319613	500865
SYN2	synapsin II	Plasma Membrane	other			6854	20965	29179
SYNDIG1	synapse differentiation inducing 1	Plasma Membrane	other			79953	433485	362235
SYNE1	spectrin repeat containing nuclear envelope protein 1	Nucleus	other			23345	64009	499010
SYNGAP1	synaptic Ras GTPase activating protein 1	Plasma Membrane	other			8831	240057	192117
TBC1D23	TBC1 domain family member 23	Cytoplasm	other			55773	67581	304019
TBC1D24	TBC1 domain family member 24	Cytoplasm	other			57465	224617	287110
TBCD	tubulin folding cofactor D	Cytoplasm	other			6904	108903	100361417
TBCE	tubulin folding cofactor E	Cytoplasm	other			6905	70430	361255
TENM4	teneurin transmembrane protein 4	Plasma Membrane	other			26011	23966	308831
THBS1	thrombospondin 1	Extracellular Space	other	diagnosis,efficacy		7057	21825	445442
THBS2	thrombospondin 2	Extracellular Space	other			7058	21826	292406
THBS4	thrombospondin 4	Extracellular Space	other	diagnosis		7060	21828	29220
THOC2	THO complex 2	Nucleus	other			57187	331401	313308
THY1	Thy-1 cell surface antigen	Plasma Membrane	other	diagnosis,disease progression		7070	21838	24832
TIAM1	T cell lymphoma invasion and metastasis 1	Cytoplasm	other			7074	21844	304109
TMEM108	transmembrane protein 108	Plasma Membrane	other			66000	81907	300967
TMEM106B	transmembrane protein 106B	Cytoplasm	other			54664	71900	312132
TNC	tenascin C	Extracellular Space	other	diagnosis,response to therapy	F16-IL2 fusion protein	3371	21923	116640
TNN	tenascin N	Plasma Membrane	other			63923	329278	304913
TNR	tenascin R	Plasma Membrane	other			7143	21960	25567
TPBG	trophoblast glycoprotein	Plasma Membrane	other		naptumomab estafenatox	7162	21983	83684
TRAK1	trafficking kinesin protein 1	Nucleus	other			22906	67095	316085
TRAPPC4	trafficking protein particle complex 4	Cytoplasm	other			51399	60409	367073
TRIM46	tripartite motif containing 46	Cytoplasm	other			80128	360213	310641
TRIM67	tripartite motif containing 67	Cytoplasm	other			440730	330863	307938
TRIP10	thyroid hormone receptor interactor 10	Cytoplasm	other			9322	106628	116717
TSC1	TSC complex subunit 1	Cytoplasm	other			7248	64930	60445
TSC2	TSC complex subunit 2	Cytoplasm	other			7249	22084	24855
Ubb	ubiquitin B	Cytoplasm	other				22187	192255
UBQLN2	ubiquilin 2	Nucleus	other			29978	54609	317396
UCN	urocortin	Extracellular Space	other			7349	22226	29151
UNC13A	unc-13 homolog A	Plasma Membrane	other			23025	382018	64829
UNC13B	unc-13 homolog B	Cytoplasm	other			10497	22249	64830
VAPA	VAMP associated protein A	Plasma Membrane	other			9218	30960	58857
VASP	vasodilator stimulated phosphoprotein	Plasma Membrane	other	efficacy		7408	22323	361517
VCX/VCX3A	variable charge X-linked 3A	Nucleus	other			26609|51481
VEZT	vezatin, adherens junctions transmembrane protein	Plasma Membrane	other			55591	215008	299738
VIM	vimentin	Cytoplasm	other	diagnosis,efficacy,prognosis,unspecified application		7431	22352	81818
VIP	vasoactive intestinal peptide	Extracellular Space	other	efficacy		7432	22353	117064
VSTM5	V-set and transmembrane domain containing 5	Plasma Membrane	other			387804	69137	500947
WAS	WASP actin nucleation promoting factor	Cytoplasm	other			7454	22376	317371
WASF1	WASP family member 1	Nucleus	other			8936	83767	294568
Wasl	Wiskott-Aldrich syndrome-like (human)	Cytoplasm	other				73178	682507
WNT3	Wnt family member 3	Extracellular Space	other			7473	22415	24882
WNT7B	Wnt family member 7B	Extracellular Space	other			7477	22422	315196
Xlr3c (includes others)	X-linked lymphocyte-regulated 3C	Other	other				22445|22446|574437
Xlr4a (includes others)	X-linked lymphocyte-regulated 4A	Other	other				27083|72891|434794
YWHAG	tyrosine 3-monooxygenase/tryptophan 5-monooxygenase activation protein gamma	Cytoplasm	other	unspecified application		7532	22628	56010
ZFYVE27	zinc finger FYVE-type containing 27	Plasma Membrane	other			118813	319740	309376
ZNF365	zinc finger protein 365	Cytoplasm	other			22891	216049	499425
ZSWIM6	zinc finger SWIM-type containing 6	Extracellular Space	other			57688	67263	310062
ACE	angiotensin I converting enzyme	Plasma Membrane	peptidase	efficacy,prognosis	hydrochlorothiazide/lisinopril, fosinopril, amlodipine/perindopril, trandolaprilat, trandolapril, perindopril, captopril, captopril/hydrochlorothiazide, enalapril, quinaprilat, amlodipine/benazepril, ramiprilat, enalapril/felodipine, benazeprilat, benazepril, lisinopril, angiotensin-converting enzyme inhibitor, quinapril, hydrochlorothiazide/moexipril, amlodipine/indapamide/perindopril, aspirin/l…	1636	11421	24310
ADAM10	ADAM metallopeptidase domain 10	Plasma Membrane	peptidase			102	11487	29650
ADAM19	ADAM metallopeptidase domain 19	Plasma Membrane	peptidase			8728	11492	303068
ADAM22	ADAM metallopeptidase domain 22	Plasma Membrane	peptidase			53616	11496
ADAMTS3	ADAM metallopeptidase with thrombospondin type 1 motif 3	Extracellular Space	peptidase			9508	330119	305253
ADAMTS4	ADAM metallopeptidase with thrombospondin type 1 motif 4	Extracellular Space	peptidase			9507	240913	66015
AFG3L2	AFG3 like matrix AAA peptidase subunit 2	Cytoplasm	peptidase			10939	69597	307350
AGTPBP1	ATP/GTP binding protein 1	Nucleus	peptidase			23287	67269	290986
BACE1	beta-secretase 1	Cytoplasm	peptidase		atabecestat, MK-8931, elenbecestat, lanabecestat	23621	23821	29392
C3	complement C3	Extracellular Space	peptidase	efficacy	IgG, APL-2	718	12266	24232
CAPNS1	calpain small subunit 1	Cytoplasm	peptidase			826	12336	29156|100911363|100912380
CASP3	caspase 3	Cytoplasm	peptidase	diagnosis,disease progression,efficacy,unspecified application	emricasan, caspase 3 inhibitor	836	12367	25402
CASP6	caspase 6	Cytoplasm	peptidase			839	12368	83584
CAST	calpastatin	Cytoplasm	peptidase			831	12380	25403
ECE1	endothelin converting enzyme 1	Plasma Membrane	peptidase			1889	230857	94204
ECEL1	endothelin converting enzyme like 1	Plasma Membrane	peptidase			9427	13599	60417
ENC1	ectodermal-neural cortex 1	Nucleus	peptidase			8507	13803	294674
EPS8	epidermal growth factor receptor pathway substrate 8	Plasma Membrane	peptidase			2059	13860	312812
HTRA2	HtrA serine peptidase 2	Cytoplasm	peptidase			27429	64704	297376
KLK8	kallikrein related peptidase 8	Extracellular Space	peptidase	diagnosis,prognosis		11202	259277	308565
NDEL1	nudE neurodevelopment protein 1 like 1	Nucleus	peptidase			81565	83431	170845
NRDC	nardilysin convertase	Cytoplasm	peptidase			4898	230598	25499
PDIA3	protein disulfide isomerase family A member 3	Cytoplasm	peptidase	diagnosis		2923	14827	29468
PLAT	plasminogen activator, tissue type	Extracellular Space	peptidase	diagnosis,efficacy,prognosis,safety,unspecified application	6-aminocaproic acid	5327	18791	25692
PLAU	plasminogen activator, urokinase	Extracellular Space	peptidase	disease progression,efficacy,prognosis		5328	18792	25619
PLG	plasminogen	Extracellular Space	peptidase	diagnosis,unspecified application	reteplase, PLAT, 6-aminocaproic acid, aprotinin, tenecteplase, tranexamic acid	5340	18815	85253
PRSS12	serine protease 12	Extracellular Space	peptidase	diagnosis		8492	19142	85266
PSEN1	presenilin 1	Plasma Membrane	peptidase	diagnosis,unspecified application	tarenflurbil	5663	19164	29192
PSEN2	presenilin 2	Cytoplasm	peptidase	diagnosis	tarenflurbil	5664	19165	81751
RELN	reelin	Extracellular Space	peptidase			5649	19699	24718
SHH	sonic hedgehog signaling molecule	Extracellular Space	peptidase	diagnosis,efficacy,response to therapy,unspecified application		6469	20423	29499
TMEM59	transmembrane protein 59	Plasma Membrane	peptidase			9528	56374	100196907
UCHL1	ubiquitin C-terminal hydrolase L1	Cytoplasm	peptidase	diagnosis,prognosis		7345	22223	29545
USP8	ubiquitin specific peptidase 8	Cytoplasm	peptidase			9101	84092	296121
USP21	ubiquitin specific peptidase 21	Cytoplasm	peptidase			27005	30941	688466
MTMR2	myotubularin related protein 2	Cytoplasm	phosphatase			8898	77116	315422
PLPPR4	phospholipid phosphatase related 4	Plasma Membrane	phosphatase			9890	229791	295401
PPP2CA	protein phosphatase 2 catalytic subunit alpha	Cytoplasm	phosphatase			5515	19052	24672
PPP2R2C	protein phosphatase 2 regulatory subunit Bgamma	Nucleus	phosphatase			5522	269643	117256
PPP3CA	protein phosphatase 3 catalytic subunit alpha	Cytoplasm	phosphatase		voclosporin, cyclosporin A, pimecrolimus, prednisone/tacrolimus, cyclosporin A/methotrexate, methylprednisolone/tacrolimus, tacrolimus	5530	19055	24674
PTEN	phosphatase and tensin homolog	Cytoplasm	phosphatase	diagnosis,disease progression,efficacy,prognosis,response to therapy,unspecified application		5728	19211	50557
PTPN11	protein tyrosine phosphatase non-receptor type 11	Cytoplasm	phosphatase		TNO155, RMC-4630, JAB-3068	5781	19247	25622
PTPN20	protein tyrosine phosphatase non-receptor type 20	Extracellular Space	phosphatase			26095	19256	306281
PTPRD	protein tyrosine phosphatase receptor type D	Plasma Membrane	phosphatase			5789		313278
Ptprd	protein tyrosine phosphatase, receptor type, D	Plasma Membrane	phosphatase				19266
PTPRE	protein tyrosine phosphatase receptor type E	Plasma Membrane	phosphatase			5791	19267	114767
PTPRF	protein tyrosine phosphatase receptor type F	Plasma Membrane	phosphatase			5792	19268	360406
PTPRJ	protein tyrosine phosphatase receptor type J	Plasma Membrane	phosphatase			5795	19271	29645
PTPRK	protein tyrosine phosphatase receptor type K	Plasma Membrane	phosphatase			5796	19272	360302
PTPRM	protein tyrosine phosphatase receptor type M	Plasma Membrane	phosphatase			5797	19274	29616
PTPRO	protein tyrosine phosphatase receptor type O	Plasma Membrane	phosphatase			5800	19277	50677
PTPRZ1	protein tyrosine phosphatase receptor type Z1	Plasma Membrane	phosphatase			5803	19283	25613
SIRPA	signal regulatory protein alpha	Plasma Membrane	phosphatase		BI 765063, CC-95251	140885	19261	25528
ADNP	activity dependent neuroprotector homeobox	Nucleus	transcription regulator			23394	11538	64622
APBB1	amyloid beta precursor protein binding family B member 1	Cytoplasm	transcription regulator			322	11785	29722
ARHGAP35	Rho GTPase activating protein 35	Nucleus	transcription regulator			2909	232906	306400
ARID1B	AT-rich interaction domain 1B	Nucleus	transcription regulator			57492	239985	282546
ARX	aristaless related homeobox	Nucleus	transcription regulator			170302	11878	317268
ASCL1	achaete-scute family bHLH transcription factor 1	Nucleus	transcription regulator	unspecified application		429	17172	64186
ATF3	activating transcription factor 3	Nucleus	transcription regulator	unspecified application		467	11910	25389
ATF6	activating transcription factor 6	Cytoplasm	transcription regulator	efficacy		22926	226641	304962
ATOH1	atonal bHLH transcription factor 1	Nucleus	transcription regulator			474	11921	500156
ATRX	ATRX chromatin remodeler	Nucleus	transcription regulator			546	22589	246284
ATXN1	ataxin 1	Nucleus	transcription regulator			6310	20238	25049
BARHL2	BarH like homeobox 2	Nucleus	transcription regulator			343472	104382	65050
BASP1	brain abundant membrane attached signal protein 1	Nucleus	transcription regulator			10409	70350	100910172
BCL11A	BAF chromatin remodeling complex subunit BCL11A	Nucleus	transcription regulator			53335	14025	305589
BCL11B	BAF chromatin remodeling complex subunit BCL11B	Nucleus	transcription regulator			64919	58208	314423
BTG2	BTG anti-proliferation factor 2	Nucleus	transcription regulator			7832	12227	29619
CC2D1A	coiled-coil and C2 domain containing 1A	Cytoplasm	transcription regulator			54862	212139	288908
CREB1	cAMP responsive element binding protein 1	Nucleus	transcription regulator			1385	12912	81646
CTNNB1	catenin beta 1	Nucleus	transcription regulator	diagnosis,disease progression,efficacy,prognosis	PRI-724	1499	12387	84353
Cux1	cut-like homeobox 1	Nucleus	transcription regulator				13047
CUX1	cut like homeobox 1	Nucleus	transcription regulator			1523		116639
CUX2	cut like homeobox 2	Nucleus	transcription regulator			23316	13048	288665
DBX1	developing brain homeobox 1	Nucleus	transcription regulator			120237	13172	292934
DLX1	distal-less homeobox 1	Nucleus	transcription regulator	unspecified application		1745	13390	296500
DLX2	distal-less homeobox 2	Nucleus	transcription regulator			1746	13392	296499
DLX5	distal-less homeobox 5	Nucleus	transcription regulator			1749	13395	25431
DRGX	dorsal root ganglia homeobox	Nucleus	transcription regulator			644168		252880
EBF2	EBF transcription factor 2	Nucleus	transcription regulator			64641	13592	361060
EBF3	EBF transcription factor 3	Nucleus	transcription regulator			253738	13593	361668
EGR1	early growth response 1	Nucleus	transcription regulator	diagnosis,efficacy		1958	13653	24330
EGR2	early growth response 2	Nucleus	transcription regulator			1959	13654	114090
EGR3	early growth response 3	Nucleus	transcription regulator			1960	13655	25148
EHMT1	euchromatic histone lysine methyltransferase 1	Nucleus	transcription regulator			79813	77683	362078
ELK1	ETS transcription factor ELK1	Nucleus	transcription regulator			2002	13712	314436
EN1	engrailed homeobox 1	Nucleus	transcription regulator			2019	13798	685360
EN2	engrailed homeobox 2	Nucleus	transcription regulator			2020	13799	499964
EOMES	eomesodermin	Nucleus	transcription regulator			8320	13813	316052
ERCC6	ERCC excision repair 6, chromatin remodeling factor	Nucleus	transcription regulator			2074	319955	306274
ETV4	ETS variant transcription factor 4	Nucleus	transcription regulator	unspecified application		2118	18612	360635
FEZF2	FEZ family zinc finger 2	Other	transcription regulator			55079	54713	305719
FOS	Fos proto-oncogene, AP-1 transcription factor subunit	Nucleus	transcription regulator	diagnosis,efficacy		2353	14281	314322
FOXC1	forkhead box C1	Nucleus	transcription regulator			2296	17300	364706
FOXG1	forkhead box G1	Nucleus	transcription regulator	prognosis		2290	15228	24370
FOXO6	forkhead box O6	Nucleus	transcription regulator			100132074	329934	313558
GABPA	GA binding protein transcription factor subunit alpha	Nucleus	transcription regulator			2551	14390	363735
GAS7	growth arrest specific 7	Cytoplasm	transcription regulator			8522	14457	85246
GFI1	growth factor independent 1 transcriptional repressor	Nucleus	transcription regulator			2672	14581	24388
GLI2	GLI family zinc finger 2	Nucleus	transcription regulator	efficacy		2736	14633	304729
GLI3	GLI family zinc finger 3	Nucleus	transcription regulator	efficacy		2737	14634	140588
GSX2	GS homeobox 2	Nucleus	transcription regulator			170825	14843	364140
HDAC1	histone deacetylase 1	Nucleus	transcription regulator	efficacy	R 306465, pyroxamide, bortezomib/vorinostat, OKI-179, tributyrin, trametinib/vorinostat, mocetinostat, belinostat, vorinostat, domatinostat, HDAC class I inhibitors	3065	433759	297893
HDAC2	histone deacetylase 2	Nucleus	transcription regulator		theophylline, trametinib/vorinostat, belinostat, vorinostat, domatinostat, histone deacetylase class II inhibitors, chidamide, pyroxamide, bortezomib/vorinostat, tributyrin	3066	15182	84577
HDAC6	histone deacetylase 6	Nucleus	transcription regulator	efficacy	ricolinostat, pyroxamide, bortezomib/vorinostat, tributyrin, trametinib/vorinostat, KA2507, belinostat, vorinostat	10013	15185	84581
HES1	hes family bHLH transcription factor 1	Nucleus	transcription regulator			3280	15205	29577
HES5	hes family bHLH transcription factor 5	Nucleus	transcription regulator			388585	15208	79225
HEY1	hes related family bHLH transcription factor with YRPW motif 1	Nucleus	transcription regulator			23462	15213	155437
HEY2	hes related family bHLH transcription factor with YRPW motif 2	Nucleus	transcription regulator			23493	15214	155430
HIVEP2	HIVEP zinc finger 2	Nucleus	transcription regulator			3097	15273	29721
HMGB1	high mobility group box 1	Nucleus	transcription regulator	diagnosis		3146
Hmgb1	high mobility group box 1	Nucleus	transcription regulator					25459
HMGB2	high mobility group box 2	Nucleus	transcription regulator	unspecified application		3148	97165
HNRNPK	heterogeneous nuclear ribonucleoprotein K	Nucleus	transcription regulator	prognosis		3190	15387	117282
HOXA1	homeobox A1	Nucleus	transcription regulator			3198	15394	103690132
HTT	huntingtin	Cytoplasm	transcription regulator	unspecified application		3064	15194	29424
ID1	inhibitor of DNA binding 1, HLH protein	Nucleus	transcription regulator	disease progression		3397	15901	25261
ID2	inhibitor of DNA binding 2	Nucleus	transcription regulator			3398	15902	25587
IRX3	iroquois homeobox 3	Nucleus	transcription regulator			79191	16373
IRX6	iroquois homeobox 6	Nucleus	transcription regulator			79190	64379	307715
ISL2	ISL LIM homeobox 2	Nucleus	transcription regulator			64843	104360	57233
JMY	junction mediating and regulatory protein, p53 cofactor	Nucleus	transcription regulator			133746	57748
JUN	Jun proto-oncogene, AP-1 transcription factor subunit	Nucleus	transcription regulator	prognosis		3725	16476	24516
KIDINS220	kinase D interacting substrate 220	Nucleus	transcription regulator			57498	77480	116478
KLF7	Kruppel like factor 7	Nucleus	transcription regulator			8609	93691
Klf7	Kruppel like factor 7	Nucleus	transcription regulator					363243
KLF9	Kruppel like factor 9	Nucleus	transcription regulator			687	16601	117560
LBX1	ladybird homeobox 1	Nucleus	transcription regulator			10660	16814	499362
LDB1	LIM domain binding 1	Nucleus	transcription regulator			8861	16825	309447
LHX1	LIM homeobox 1	Nucleus	transcription regulator			3975	16869	257634
LHX6	LIM homeobox 6	Nucleus	transcription regulator			26468	16874	311901
LHX8	LIM homeobox 8	Nucleus	transcription regulator			431707	16875	365963
LMX1B	LIM homeobox transcription factor 1 beta	Nucleus	transcription regulator			4010	16917	114501
LZTS1	leucine zipper tumor suppressor 1	Nucleus	transcription regulator			11178	211134	266711
MAFB	MAF bZIP transcription factor B	Nucleus	transcription regulator			9935	16658	54264
MECP2	methyl-CpG binding protein 2	Nucleus	transcription regulator	unspecified application		4204	17257	29386
MEF2A	myocyte enhancer factor 2A	Nucleus	transcription regulator			4205	17258	309957
MEF2C	myocyte enhancer factor 2C	Nucleus	transcription regulator	unspecified application		4208	17260	499497
MEF2D	myocyte enhancer factor 2D	Nucleus	transcription regulator			4209	17261	81518
MEN1	menin 1	Nucleus	transcription regulator		SNDX-5613	4221	17283	29417
MNX1	motor neuron and pancreas homeobox 1	Nucleus	transcription regulator			3110	15285	682076
MRTFA	myocardin related transcription factor A	Nucleus	transcription regulator			57591	223701	315151
Mrtfb	myocardin related transcription factor B	Cytoplasm	transcription regulator					100362470
MRTFB	myocardin related transcription factor B	Nucleus	transcription regulator			57496	239719
MYCN	MYCN proto-oncogene, bHLH transcription factor	Nucleus	transcription regulator	diagnosis,prognosis,unspecified application		4613	18109	298894
MYOD1	myogenic differentiation 1	Nucleus	transcription regulator	prognosis		4654	17927	337868
MYT1L	myelin transcription factor 1 like	Nucleus	transcription regulator			23040	17933	116668
NDN	necdin, MAGE family member	Nucleus	transcription regulator			4692	17984	308690
NEUROD1	neuronal differentiation 1	Nucleus	transcription regulator			4760	18012	29458
NEUROD2	neuronal differentiation 2	Nucleus	transcription regulator			4761	18013	54276
NEUROD4	neuronal differentiation 4	Nucleus	transcription regulator			58158	11923	288821
NEUROD6	neuronal differentiation 6	Nucleus	transcription regulator			63974	11922	500137
NEUROG1	neurogenin 1	Nucleus	transcription regulator	diagnosis		4762	18014	29410
NEUROG2	neurogenin 2	Nucleus	transcription regulator			63973	11924	295475
NEUROG3	neurogenin 3	Nucleus	transcription regulator			50674	11925	60329
NFATC4	nuclear factor of activated T cells 4	Nucleus	transcription regulator			4776	73181	305897
NFIA	nuclear factor I A	Nucleus	transcription regulator			4774	18027	25492
NFIB	nuclear factor I B	Nucleus	transcription regulator			4781	18028	29227
NFIX	nuclear factor I X	Nucleus	transcription regulator			4784	18032	81524
NFKB1	nuclear factor kappa B subunit 1	Nucleus	transcription regulator		triflusal, bortezomib/dexamethasone/thalidomide, dexamethasone/thalidomide, thalidomide, rituximab/thalidomide, prednisone/thalidomide, bortezomib/thalidomide	4790	18033	81736
NFKBIA	NFKB inhibitor alpha	Cytoplasm	transcription regulator			4792	18035	25493
NKX2-1	NK2 homeobox 1	Nucleus	transcription regulator	unspecified application		7080	21869	25628
NKX2-2	NK2 homeobox 2	Nucleus	transcription regulator			4821	18088	366214
NKX2-8	NK2 homeobox 8	Nucleus	transcription regulator			26257	18094	299061
NKX6-1	NK6 homeobox 1	Nucleus	transcription regulator			4825	18096	65193
NOTCH1	notch receptor 1	Plasma Membrane	transcription regulator	diagnosis,efficacy	OMP-52M51	4851	18128	25496
NPAS4	neuronal PAS domain protein 4	Nucleus	transcription regulator			266743	225872	266734
OLIG1	oligodendrocyte transcription factor 1	Nucleus	transcription regulator			116448	50914	60394
OLIG2	oligodendrocyte transcription factor 2	Nucleus	transcription regulator			10215	50913	304103
ONECUT1	one cut homeobox 1	Nucleus	transcription regulator			3175	15379	25231
OTX2	orthodenticle homeobox 2	Nucleus	transcription regulator			5015	18424	100911492
PAX2	paired box 2	Nucleus	transcription regulator	unspecified application		5076	18504	293992
PAX6	paired box 6	Nucleus	transcription regulator			5080	18508	25509
PBX3	PBX homeobox 3	Nucleus	transcription regulator			5090	18516	311876
PHOX2A	paired like homeobox 2A	Nucleus	transcription regulator			401	11859	116648
PHOX2B	paired like homeobox 2B	Nucleus	transcription regulator			8929	18935
PIAS2	protein inhibitor of activated STAT 2	Nucleus	transcription regulator			9063	17344	83422
PITX3	paired like homeodomain 3	Nucleus	transcription regulator			5309	18742	29609
Pou3f1	POU domain, class 3, transcription factor 1	Nucleus	transcription regulator				18991
POU3F2	POU class 3 homeobox 2	Nucleus	transcription regulator			5454	18992	29588
POU4F1	POU class 4 homeobox 1	Nucleus	transcription regulator			5457	18996	114503
POU4F2	POU class 4 homeobox 2	Nucleus	transcription regulator			5458	18997	171355
POU4F3	POU class 4 homeobox 3	Nucleus	transcription regulator			5459	18998	364855
PQBP1	polyglutamine binding protein 1	Nucleus	transcription regulator			10084	54633	302557
PRDM1	PR/SET domain 1	Nucleus	transcription regulator			639	12142	309871
PROX1	prospero homeobox 1	Nucleus	transcription regulator	diagnosis,disease progression		5629	19130	305066
Prrxl1	paired related homeobox protein-like 1	Other	transcription regulator				107751
PTF1A	pancreas associated transcription factor 1a	Nucleus	transcription regulator			256297	19213	117034
PURA	purine rich element binding protein A	Nucleus	transcription regulator			5813	19290	307498
RB1	RB transcriptional corepressor 1	Nucleus	transcription regulator	diagnosis,efficacy,prognosis,unspecified application		5925	19645	24708
RBFOX2	RNA binding fox-1 homolog 2	Nucleus	transcription regulator			23543	93686	362950
RBPJ	recombination signal binding protein for immunoglobulin kappa J region	Nucleus	transcription regulator			3516	19664	679028
RELB	RELB proto-oncogene, NF-kB subunit	Nucleus	transcription regulator	diagnosis,disease progression,unspecified application		5971	19698	100360982
RERE	arginine-glutamic acid dipeptide repeats	Nucleus	transcription regulator	unspecified application		473	68703	116665
RUNX1	RUNX family transcription factor 1	Nucleus	transcription regulator	unspecified application		861	12394	50662
RUNX3	RUNX family transcription factor 3	Nucleus	transcription regulator	diagnosis,disease progression,prognosis		864	12399	156726
SHOX2	short stature homeobox 2	Nucleus	transcription regulator			6474	20429	25546
SIX1	SIX homeobox 1	Nucleus	transcription regulator			6495	20471	114634
SIX3	SIX homeobox 3	Nucleus	transcription regulator			6496	20473	78974
SIX4	SIX homeobox 4	Nucleus	transcription regulator			51804	20474	299138
SKIL	SKI like proto-oncogene	Nucleus	transcription regulator			6498	20482	114208
SKOR2	SKI family transcriptional corepressor 2	Nucleus	transcription regulator			652991	664805	681200
SMAD1	SMAD family member 1	Nucleus	transcription regulator			4086	17125	25671
SMAD3	SMAD family member 3	Nucleus	transcription regulator			4088	17127	25631
SMAD4	SMAD family member 4	Nucleus	transcription regulator	prognosis,unspecified application		4089	17128	50554
SOX2	SRY-box transcription factor 2	Nucleus	transcription regulator	diagnosis,prognosis,unspecified application		6657	20674	499593
SOX4	SRY-box transcription factor 4	Nucleus	transcription regulator	unspecified application		6659	20677	364712
SOX11	SRY-box transcription factor 11	Nucleus	transcription regulator	unspecified application		6664	20666	84046
SOX21	SRY-box transcription factor 21	Nucleus	transcription regulator			11166	223227	306168
SP4	Sp4 transcription factor	Nucleus	transcription regulator			6671	20688	25162
SRF	serum response factor	Nucleus	transcription regulator			6722	20807	501099
SS18	SS18 subunit of BAF chromatin remodeling complex	Nucleus	transcription regulator			6760	268996	361295
SS18L1	SS18L1 subunit of BAF chromatin remodeling complex	Nucleus	transcription regulator			26039	269397	192352
STAT3	signal transducer and activator of transcription 3	Nucleus	transcription regulator	diagnosis,efficacy,prognosis,response to therapy	danvatirsen, OPB-31121, OPB-51602, TTI-101, golotimod, STAT3 inhibitor	6774	20848	25125
TAL1	TAL bHLH transcription factor 1, erythroid differentiation factor	Nucleus	transcription regulator			6886	21349	313507
TBR1	T-box brain transcription factor 1	Nucleus	transcription regulator			10716	21375	680427
TDP2	tyrosyl-DNA phosphodiesterase 2	Cytoplasm	transcription regulator			51567	56196	498749
TGIF1	TGFB induced factor homeobox 1	Nucleus	transcription regulator			7050	21815	316742
TLX1	T cell leukemia homeobox 1	Nucleus	transcription regulator			3195	21908	499361
TLX2	T cell leukemia homeobox 2	Nucleus	transcription regulator			3196	21909	680117
TLX3	T cell leukemia homeobox 3	Nucleus	transcription regulator			30012	27140	497881
TP53	tumor protein p53	Nucleus	transcription regulator	diagnosis,disease progression,efficacy,prognosis,response to therapy,unspecified application	BI 907828, kevetrin, cenersen, azurin 50-77, ALT-801, APR-246, COTI-2, CGM097	7157	22059	24842
TP73	tumor protein p73	Nucleus	transcription regulator	diagnosis,efficacy,safety		7161	22062	362675
TULP1	TUB like protein 1	Nucleus	transcription regulator			7287	22157	309900
VAX2	ventral anterior homeobox 2	Nucleus	transcription regulator			25806	24113	64572
VSX1	visual system homeobox 1	Nucleus	transcription regulator			30813	114889	689704
WDR5	WD repeat domain 5	Nucleus	transcription regulator			11091	140858	362093
XBP1	X-box binding protein 1	Nucleus	transcription regulator	efficacy		7494	22433	289754
YWHAH	tyrosine 3-monooxygenase/tryptophan 5-monooxygenase activation protein eta	Cytoplasm	transcription regulator	unspecified application		7533	22629	25576
ZBTB18	zinc finger and BTB domain containing 18	Nucleus	transcription regulator			10472	30928	64619
ZEB2	zinc finger E-box binding homeobox 2	Nucleus	transcription regulator			9839	24136	311071
ZNF335	zinc finger protein 335	Nucleus	transcription regulator			63925	329559	259270
ZNF423	zinc finger protein 423	Nucleus	transcription regulator			23090	94187	94188
CPEB3	cytoplasmic polyadenylation element binding protein 3	Cytoplasm	translation regulator			22849	208922	309510
CYFIP1	cytoplasmic FMR1 interacting protein 1	Cytoplasm	translation regulator			23191	20430	308666
EIF4EBP1	eukaryotic translation initiation factor 4E binding protein 1	Cytoplasm	translation regulator	efficacy		1978	13685	116636
EIF4EBP2	eukaryotic translation initiation factor 4E binding protein 2	Cytoplasm	translation regulator			1979	13688	361845
EIF4G3	eukaryotic translation initiation factor 4 gamma 3	Cytoplasm	translation regulator			8672	230861	298573
ELAVL4	ELAV like RNA binding protein 4	Cytoplasm	translation regulator			1996	15572	432358
FMR1	FMRP translational regulator 1	Cytoplasm	translation regulator			2332	14265	24948
NANOS1	nanos C2HC-type zinc finger 1	Cytoplasm	translation regulator			340719	332397	365494
RPS14	ribosomal protein S14	Cytoplasm	translation regulator			6208	20044	29284
SECISBP2	SECIS binding protein 2	Cytoplasm	translation regulator			79048	75420	79049
AGER	advanced glycosylation end-product specific receptor	Plasma Membrane	transmembrane receptor	diagnosis,efficacy,unspecified application	2-O,3-O-desulfated heparin	177	11596	81722
CAV1	caveolin 1	Plasma Membrane	transmembrane receptor	diagnosis		857	12389	25404
CD47	CD47 molecule	Plasma Membrane	transmembrane receptor	unspecified application	TJ011133, hu5F9-G4, TTI-622, AO-176, CC-90002, TTI-621, ALX148	961	16423	29364
CD3E	CD3e molecule	Plasma Membrane	transmembrane receptor		muromonab-CD3, blinatumomab	916	12501	315609
CHRNA1	cholinergic receptor nicotinic alpha 1 subunit	Plasma Membrane	transmembrane receptor		succinylcholine, rapacuronium, doxacurium, vecuronium, pipecuronium, metocurine, mivacurium, D-tubocurarine, nicotine, arecoline, agmatine, pancuronium, atracurium, isoflurane, cisatracurium, rocuronium, amobarbital, mecamylamine, enflurane, ABT-089, acetylcholine	1134	11435	79557
CHRNA3	cholinergic receptor nicotinic alpha 3 subunit	Plasma Membrane	transmembrane receptor		succinylcholine, rapacuronium, doxacurium, vecuronium, pipecuronium, metocurine, mivacurium, levamisole, D-tubocurarine, nicotine, arecoline, pancuronium, atracurium, isoflurane, cisatracurium, rocuronium, ibogaine, amobarbital, mecamylamine, enflurane, ABT-089, acetylcholine	1136	110834	25101
CHRNA7	cholinergic receptor nicotinic alpha 7 subunit	Plasma Membrane	transmembrane receptor	prognosis	succinylcholine, lobeline, JNJ-39393406, rapacuronium, doxacurium, vecuronium, pipecuronium, metocurine, mivacurium, D-tubocurarine, nicotine, arecoline, pancuronium, atracurium, isoflurane, cisatracurium, rocuronium, amobarbital, mecamylamine, enflurane, ABT-089, acetylcholine, varenicline	1139	11441	25302
CHRNB2	cholinergic receptor nicotinic beta 2 subunit	Plasma Membrane	transmembrane receptor		succinylcholine, lobeline, rapacuronium, doxacurium, vecuronium, pipecuronium, ABT 418, metocurine, mivacurium, D-tubocurarine, nicotine, arecoline, pancuronium, atracurium, isoflurane, cisatracurium, rocuronium, amobarbital, mecamylamine, enflurane, ABT-089, acetylcholine, varenicline	1141	11444	54239
CHRNE	cholinergic receptor nicotinic epsilon subunit	Plasma Membrane	transmembrane receptor		succinylcholine, rapacuronium, doxacurium, vecuronium, pipecuronium, metocurine, mivacurium, D-tubocurarine, nicotine, arecoline, pancuronium, atracurium, isoflurane, cisatracurium, rocuronium, amobarbital, mecamylamine, enflurane, ABT-089, acetylcholine	1145	11448	29422
DCC	DCC netrin 1 receptor	Plasma Membrane	transmembrane receptor	prognosis		1630	13176	25311
DNER	delta/notch like EGF repeat containing	Plasma Membrane	transmembrane receptor			92737	227325	316573
EDNRA	endothelin receptor type A	Plasma Membrane	transmembrane receptor		BSF 302146, sitaxsentan, ambrisentan/tadalafil, avosentan, bosentan, fandosentan, macitentan, SB 234551, zibotentan, clazosentan, atrasentan, YM598, TBC 3214, ambrisentan	1909	13617	24326
FCGR2B	Fc fragment of IgG receptor IIb	Plasma Membrane	transmembrane receptor		BI-1206, IgG, XmAb5871	2213	14130	289211
GFRA1	GDNF family receptor alpha 1	Plasma Membrane	transmembrane receptor			2674	14585	25454
GFRA2	GDNF family receptor alpha 2	Plasma Membrane	transmembrane receptor			2675	14586	25136
GFRA3	GDNF family receptor alpha 3	Plasma Membrane	transmembrane receptor			2676	14587	84422
ICAM1	intercellular adhesion molecule 1	Plasma Membrane	transmembrane receptor	diagnosis,efficacy,prognosis,unspecified application	tyroserleutide	3383	15894	25464
IGF1R	insulin like growth factor 1 receptor	Plasma Membrane	transmembrane receptor	diagnosis,efficacy,prognosis,unspecified application	IGF-1R inhibitor, PL225B, IGF-methotrexate conjugate, cixutumumab, AVE1642, linsitinib, dalotuzumab, brigatinib, picropodophyllin, [225Ac]-FPI-1434, istiratumab, BMS-754807, ganitumab, KW-2450, ceritinib, [111In]-FPI-1547, XL228, BIIB022, [I-124]-CPD-1028, IGF1	3480	16001	25718
IL11RA	interleukin 11 receptor subunit alpha	Plasma Membrane	transmembrane receptor		oprelvekin, BMTP11	3590	16157|16158|100038993|100042555|100861969	245983
IL1R1	interleukin 1 receptor type 1	Plasma Membrane	transmembrane receptor		anakinra	3554	16177	25663
IL1RAP	interleukin 1 receptor accessory protein	Plasma Membrane	transmembrane receptor		CAN04	3556	16180	25466
IL1RAPL1	interleukin 1 receptor accessory protein like 1	Plasma Membrane	transmembrane receptor			11141	331461	317553
ITGB1	integrin subunit beta 1	Plasma Membrane	transmembrane receptor	disease progression,prognosis		3688	16412	24511
ITGB2	integrin subunit beta 2	Plasma Membrane	transmembrane receptor			3689	16414	309684
ITGB3	integrin subunit beta 3	Plasma Membrane	transmembrane receptor	unspecified application	TP 9201, eptifibatide, cilengitide, abciximab, tirofiban, RUC-4	3690	16416	29302
LIFR	LIF receptor subunit alpha	Plasma Membrane	transmembrane receptor	diagnosis		3977	16880	81680
LRP1	LDL receptor related protein 1	Plasma Membrane	transmembrane receptor		paclitaxel-angiopep-2 conjugate, serpin peptide 16	4035	16971	299858
LRP6	LDL receptor related protein 6	Plasma Membrane	transmembrane receptor			4040	16974	312781
LRP8	LDL receptor related protein 8	Plasma Membrane	transmembrane receptor			7804	16975	362558
LRP12	LDL receptor related protein 12	Plasma Membrane	transmembrane receptor			29967	239393	314941
MARCO	macrophage receptor with collagenous structure	Plasma Membrane	transmembrane receptor			8685	17167	367391
NGFR	nerve growth factor receptor	Plasma Membrane	transmembrane receptor	disease progression,prognosis	LM11A-31	4804	18053	24596
NPTXR	neuronal pentraxin receptor	Plasma Membrane	transmembrane receptor			23467	73340	81005
NRP1	neuropilin 1	Plasma Membrane	transmembrane receptor	diagnosis,efficacy	vesencumab	8829	18186	246331
PLXNA3	plexin A3	Plasma Membrane	transmembrane receptor			55558	18846	309280
PLXNA4	plexin A4	Plasma Membrane	transmembrane receptor			91584	243743	312213
PLXNB1	plexin B1	Plasma Membrane	transmembrane receptor			5364	235611	316009
PLXNB2	plexin B2	Plasma Membrane	transmembrane receptor			23654	140570	315217
PLXND1	plexin D1	Plasma Membrane	transmembrane receptor			23129	67784	312652
ROBO1	roundabout guidance receptor 1	Plasma Membrane	transmembrane receptor			6091	19876	58946
ROBO2	roundabout guidance receptor 2	Plasma Membrane	transmembrane receptor			6092	268902	84409
ROBO3	roundabout guidance receptor 3	Plasma Membrane	transmembrane receptor			64221	19649	315564
RTN4R	reticulon 4 receptor	Plasma Membrane	transmembrane receptor			65078	65079	113912
SARM1	sterile alpha and TIR motif containing 1	Plasma Membrane	transmembrane receptor			23098	237868	287545
SCARF1	scavenger receptor class F member 1	Plasma Membrane	transmembrane receptor			8578	380713	303313
SEMA4D	semaphorin 4D	Plasma Membrane	transmembrane receptor		pepinemab	10507	20354	306790
SEMA6A	semaphorin 6A	Plasma Membrane	transmembrane receptor			57556	20358	361324
SEMA7A	semaphorin 7A (John Milton Hagen blood group)	Plasma Membrane	transmembrane receptor			8482	20361	315711
TLR2	toll like receptor 2	Plasma Membrane	transmembrane receptor	diagnosis,efficacy,unspecified application	OM 174 lipid	7097	24088	310553
TLR7	toll like receptor 7	Plasma Membrane	transmembrane receptor		NKTR-262, resiquimod, 3M-001, DSP-0509, UC-1V150, 5-fluorouracil/imiquimod, hydroxychloroquine, imiquimod	51284	170743	317468
TNFRSF21	TNF receptor superfamily member 21	Plasma Membrane	transmembrane receptor			27242	94185	316256
TNFRSF1B	TNF receptor superfamily member 1B	Plasma Membrane	transmembrane receptor	efficacy,safety		7133	21938	156767
UNC5A	unc-5 netrin receptor A	Plasma Membrane	transmembrane receptor			90249	107448	60629
UNC5C	unc-5 netrin receptor C	Plasma Membrane	transmembrane receptor			8633	22253	362049
UTRN	utrophin	Plasma Membrane	transmembrane receptor	efficacy		7402	22288	25600
A2M	alpha-2-macroglobulin	Extracellular Space	transporter			2	232345	24153|100911545
APBA1	amyloid beta precursor protein binding family A member 1	Cytoplasm	transporter	diagnosis,response to therapy		320	319924	83589
APOE	apolipoprotein E	Extracellular Space	transporter	diagnosis,efficacy,prognosis,unspecified application		348	11816	25728
ARF6	ADP ribosylation factor 6	Plasma Membrane	transporter			382	11845	79121
ARHGAP33	Rho GTPase activating protein 33	Plasma Membrane	transporter			115703	233071	100362311
ATP7A	ATPase copper transporting alpha	Plasma Membrane	transporter			538	11977	24941
ATP8A2	ATPase phospholipid transporting 8A2	Plasma Membrane	transporter			51761	50769	691889
BCL2	BCL2 apoptosis regulator	Cytoplasm	transporter	diagnosis,efficacy,prognosis,unspecified application	lapatinib/paclitaxel, paclitaxel/pertuzumab/trastuzumab, venetoclax, bortezomib/paclitaxel, gemcitabine/paclitaxel, APG-1252, decitabine/venetoclax, rituximab/venetoclax, chelerythrine, doxorubicin/paclitaxel, doxorubicin/lapatinib/paclitaxel/trastuzumab, afatinib/paclitaxel, SPC2996, BCL-2 blocker, paclitaxel/rituximab, paclitaxel/pembrolizumab/ramucirumab, paclitaxel/ramucirumab, rasagiline, 5-…	596	12043	24224
CLSTN2	calsyntenin 2	Plasma Membrane	transporter			64084	64085	171394
FABP7	fatty acid binding protein 7	Cytoplasm	transporter	diagnosis,unspecified application		2173	12140	80841
GJA1	gap junction protein alpha 1	Plasma Membrane	transporter			2697	14609	24392
GJA10	gap junction protein alpha 10	Plasma Membrane	transporter			84694	14610	313126
GJB2	gap junction protein beta 2	Plasma Membrane	transporter	disease progression		2706	14619	394266
KIF3B	kinesin family member 3B	Cytoplasm	transporter			9371	16569	296284
LCN2	lipocalin 2	Extracellular Space	transporter	diagnosis,unspecified application		3934	16819	170496
NGB	neuroglobin	Cytoplasm	transporter			58157	64242	85382
NRXN1	neurexin 1	Plasma Membrane	transporter			9378	18189	60391
NRXN2	neurexin 2	Plasma Membrane	transporter			9379	18190	116595
PITPNA	phosphatidylinositol transfer protein alpha	Cytoplasm	transporter	diagnosis		5306	18738	29525
PSD	pleckstrin and Sec7 domain containing	Cytoplasm	transporter			5662	73728	171381
SLC11A2	solute carrier family 11 member 2	Plasma Membrane	transporter			4891	18174	25715
SLC12A2	solute carrier family 12 member 2	Plasma Membrane	transporter		bumetanide, quinethazone	6558	20496	83629
SLC12A5	solute carrier family 12 member 5	Plasma Membrane	transporter		bumetanide	57468	57138	171373
SLC18A3	solute carrier family 18 member A3	Plasma Membrane	transporter			6572	20508	60422
SLC1A3	solute carrier family 1 member 3	Plasma Membrane	transporter		riluzole	6507	20512	29483
SLC5A7	solute carrier family 5 member 7	Plasma Membrane	transporter			60482	63993	85426
SLC9A5	solute carrier family 9 member A5	Plasma Membrane	transporter			6553	277973	192215
SLC9A6	solute carrier family 9 member A6	Plasma Membrane	transporter			10479	236794	302863
SNX1	sorting nexin 1	Cytoplasm	transporter			6642	56440	84471
STIM2	stromal interaction molecule 2	Plasma Membrane	transporter	efficacy		57620	116873	117087
STX3	syntaxin 3	Plasma Membrane	transporter			6809	20908	81802
SYN1	synapsin I	Plasma Membrane	transporter			6853	20964	24949
SYP	synaptophysin	Cytoplasm	transporter	unspecified application		6855	20977	24804
TRAK2	trafficking kinesin protein 2	Plasma Membrane	transporter			66008	70827	171086
UCP2	uncoupling protein 2	Cytoplasm	transporter			7351	22228	54315
UNK	unk zinc finger	Nucleus	transporter			85451	217331	360663
UPF3B	UPF3B regulator of nonsense mediated mRNA decay	Nucleus	transporter			65109	68134	313449
VAMP7	vesicle associated membrane protein 7	Cytoplasm	transporter			6845	20955	85491
VLDLR	very low density lipoprotein receptor	Plasma Membrane	transporter			7436	22359	25696
VPS35	VPS35 retromer complex component	Cytoplasm	transporter			55737	65114	25479
