# Supplementary material for: Low-dose radiation induces unstable gene expression in developing human iPSC-derived retinal ganglion organoids
Source: Sci Rep. 2023 Aug 9;13:12888. doi: 10.1038/s41598-023-40051-6 (PMC10412642; doi:10.1038/s41598-023-40051-6)
Supplement: Supplementary file 1 — Supplementary Tables. [file 41598_2023_40051_MOESM1_ESM.zip › S7 Table.xls]

## Sheet: Sheet0
	S7 Table: Registered 129 Genes of 'Retinal Development' in IPA
Symbol	Entrez Gene Name	Location	Type(s)	Biomarker Application(s)	Drug(s)	Entrez Gene ID for Human	Entrez Gene ID for Mouse	Entrez Gene ID for Rat
Collagen type IV	--	Other	complex
Secretase gamma	--	Plasma Membrane	complex		PF-3084014, LY3039478, RO4929097, BMS-906024
LIF	LIF interleukin 6 family cytokine	Extracellular Space	cytokine	unspecified application		3976	16878	60584
ADCY1	adenylate cyclase 1	Plasma Membrane	enzyme			107	432530	305509
ARL3	ADP ribosylation factor like GTPase 3	Cytoplasm	enzyme			403	56350	64664
DIO3	iodothyronine deiodinase 3	Plasma Membrane	enzyme			1735	107585	29475
EPHX2	epoxide hydrolase 2	Cytoplasm	enzyme	unspecified application		2053	13850	65030
FBXW7	F-box and WD repeat domain containing 7	Nucleus	enzyme	unspecified application		55294	50754	100360914
GNAT1	G protein subunit alpha transducin 1	Plasma Membrane	enzyme			2779	14685	363143
GNAT2	G protein subunit alpha transducin 2	Plasma Membrane	enzyme			2780	14686	365901
GNGT1	G protein subunit gamma transducin 1	Plasma Membrane	enzyme			2792	14699	680149
IHH	Indian hedgehog signaling molecule	Extracellular Space	enzyme			3549	16147	84399
LAMB2	laminin subunit beta 2	Extracellular Space	enzyme			3913	16779	25473
LRAT	lecithin retinol acyltransferase	Cytoplasm	enzyme			9227	79235	64047
NAGLU	N-acetyl-alpha-glucosaminidase	Cytoplasm	enzyme	unspecified application		4669	27419	360630
NOS2	nitric oxide synthase 2	Cytoplasm	enzyme	diagnosis	pimagedine, N(G)-monomethyl-D-arginine, GW 273629, triflusal	4843	18126	24599|497963
PDE6C	phosphodiesterase 6C	Cytoplasm	enzyme			5146	110855	361752
PLA2G3	phospholipase A2 group III	Extracellular Space	enzyme			50487	237625	289733
RABL2A	RAB, member of RAS oncogene family like 2A	Cytoplasm	enzyme			11159	68708	362987
RDH13	retinol dehydrogenase 13	Cytoplasm	enzyme			112724	108841	361504
TH	tyrosine hydroxylase	Cytoplasm	enzyme		tyrosine hydroxylase inhibitor, 5,6,7,8-tetrahydrobiopterin, metyrosine, alpha-methylparatyrosine	7054	21823	25085
TOPORS	TOP1 binding arginine/serine rich protein	Nucleus	enzyme			10210	106021	362501
WARS1	tryptophanyl-tRNA synthetase 1	Cytoplasm	enzyme			7453	22375	314442
RHO	rhodopsin	Plasma Membrane	G-protein coupled receptor			6010	212541	24717
S1PR2	sphingosine-1-phosphate receptor 2	Plasma Membrane	G-protein coupled receptor			9294	14739	29415
Actin	--	Cytoplasm	group	response to therapy
MHC CLASS I (family)	--	Plasma Membrane	group
Neurotrophin	--	Extracellular Space	group
Opsin	--	Plasma Membrane	group
RAS	--	Cytoplasm	group	diagnosis,efficacy,prognosis,response to therapy	donafenib, ras inhibitor, diazepinomicin
Vegf	--	Extracellular Space	group	diagnosis,disease progression,efficacy,prognosis,response to therapy,unspecified application	bevacizumab/paclitaxel/topotecan, bevacizumab/temozolomide, CVX-241, bevacizumab/irinotecan, bevacizumab/sorafenib, bevacizumab/erlotinib, bevacizumab, bevacizumab/panitumumab, OMP-305B83, bevacizumab/doxorubicin/paclitaxel, bevacizumab/carmustine/lomustine, bevacizumab/doxorubicin, RC28-E, MP0250, bevacizumab/paclitaxel, bevacizumab/gefitinib, atezolizumab/bevacizumab, bevacizumab/cetuximab/erlo…
FGF9	fibroblast growth factor 9	Extracellular Space	growth factor	unspecified application		2254	14180	25444
PDGFB	platelet derived growth factor subunit B	Extracellular Space	growth factor	disease progression,unspecified application	pegpleranib	5155	18591	24628
VEGFA	vascular endothelial growth factor A	Extracellular Space	growth factor	diagnosis,efficacy,prognosis,safety,unspecified application	bevacizumab/capecitabine, bevacizumab/paclitaxel/topotecan, bevacizumab/temozolomide, bevacizumab/docetaxel/prednisone/thalidomide/zoledronic acid, bevacizumab-IRDye 800CW, bevacizumab/5-fluorouracil/irinotecan/oxaliplatin, bevacizumab/irinotecan, bevacizumab/sorafenib, bevacizumab/erlotinib, brolucizumab, bevacizumab, bevacizumab/gemcitabine, bevacizumab/panitumumab, bevacizumab/doxorubicin/pacl…	7422	22339	83785
CNGA3	cyclic nucleotide gated channel subunit alpha 3	Plasma Membrane	ion channel	unspecified application		1261	12790	85257
HCN1	hyperpolarization activated cyclic nucleotide gated potassium channel 1	Plasma Membrane	ion channel			348980	15165	84390
TRPM1	transient receptor potential cation channel subfamily M member 1	Plasma Membrane	ion channel			4308	17364	361586
AKT1	AKT serine/threonine kinase 1	Cytoplasm	kinase	diagnosis,efficacy,response to therapy	MK2206, capivasertib, triciribine, miransertib, triciribine phosphate, LY2780301, uprosertib, enzastaurin, GSK690693, ipatasertib, ARQ 751, perifosine, MPT0E028, archexin, BAY1125976	207	11651	24185
ATM	ATM serine/threonine kinase	Nucleus	kinase	diagnosis	AZD1390, AZD0156, M3541	472	11920	300711
GRK1	G protein-coupled receptor kinase 1	Plasma Membrane	kinase			6011	24013	81760
KDR	kinase insert domain receptor	Plasma Membrane	kinase	disease progression,efficacy,prognosis,response to therapy,safety	CHIR-265, midostaurin, sorafenib/sulindac/sunitinib, apatinib, brivanib, imatinib/sunitinib, bevacizumab/sorafenib, tanibirumab, axitinib, motesanib, 5-azacytidine/sorafenib, tesevatinib, pazopanib, XL999, JI 101, PF 00337210, famitinib, SAR103168, telatinib, brivanib alaninate, henatinib, VEGFR2 inhibitor, pegdinetanib, rebastinib, orantinib, paclitaxel/pembrolizumab/ramucirumab, sulfatinib, vat…	3791	16542	25589
MET	MET proto-oncogene, receptor tyrosine kinase	Plasma Membrane	kinase	diagnosis,disease progression,efficacy,prognosis,response to therapy,unspecified application	EMD 1204831, volitinib, TQ-B3139, bozitinib, onartuzumab, TR1801, LY3164530, ARGX-111, glumetinib, OMO-1, AL2846, MK2461, EMI-137, cabozantinib/erlotinib, crizotinib, tivantinib, ABT-700, JNJ-38877605, AMG 208, EMB-01, amuvatinib, c-MET inhibitor, LY2875358, SAR125844, crizotinib/vemurafenib, cabozantinib/nivolumab, merestinib, foretinib, glesatinib, SAIT301, crizotinib/prednisolone, MK8033, alti…	4233	17295	24553
NTRK2	neurotrophic receptor tyrosine kinase 2	Plasma Membrane	kinase	diagnosis,disease progression,response to therapy	larotrectinib, NOV1601, DS-6051b, belizatinib, cabozantinib/nivolumab, lorlatinib, cabozantinib/erlotinib, entrectinib, repotrectinib, PLX7486, LOXO-195, ONO-7579, cabozantinib	4915	18212	25054
PRKCI	protein kinase C iota	Cytoplasm	kinase	unspecified application	ingenol mebutate	5584	18759	84006
NR2E1	nuclear receptor subfamily 2 group E member 1	Nucleus	ligand-dependent nuclear receptor			7101	21907	684085
NR2E3	nuclear receptor subfamily 2 group E member 3	Nucleus	ligand-dependent nuclear receptor			10002	23958	100365683
RARB	retinoic acid receptor beta	Nucleus	ligand-dependent nuclear receptor	diagnosis,efficacy,prognosis	daunorubicin/tretinoin, alitretinoin, acitretin, AGN 190299, clindamycin phosphate/tretinoin, idarubicin/mitoxantrone/tretinoin, etretinate, fenretinide, idarubicin/tretinoin, tamibarotene, tretinoin, tazarotene, halobetasol propionate/tazarotene, adapalene, doxorubicin/tretinoin, theophylline/tretinoin/valproic acid, isotretinoin	5915	218772	24706
RARG	retinoic acid receptor gamma	Nucleus	ligand-dependent nuclear receptor		6-mercaptopurine/methotrexate/tretinoin, daunorubicin/tretinoin, alitretinoin, cytarabine/daunorubicin/tretinoin, acitretin, AGN 190299, clindamycin phosphate/tretinoin, palovarotene, arsenic trioxide/daunorubicin/tretinoin, idarubicin/mitoxantrone/tretinoin, etretinate, fenretinide, idarubicin/tretinoin, tretinoin, tazarotene, arsenic trioxide/gemtuzumab ozogamicin/tretinoin, halobetasol propion…	5916	19411	685072
RORB	RAR related orphan receptor B	Nucleus	ligand-dependent nuclear receptor			6096	225998	309288
THRB	thyroid hormone receptor beta	Nucleus	ligand-dependent nuclear receptor		dextrothyroxine, amiodarone, levothyroxine/l-triiodothyronine, denosumab/levothyroxine, L-triiodothyronine, 3,5-diiodothyropropionic acid, levothyroxine	7068	21834	24831
mir-96	microRNA 96	Cytoplasm	microRNA			407053	723886	100314017
mir-124	microRNA 124-1	Cytoplasm	microRNA	unspecified application		406907|406908|406909	387233|723950|723951	100314024|100314155|100314291
mir-182	microRNA 182	Cytoplasm	microRNA	unspecified application		406958	387177	100314172
mir-183	microRNA 183	Cytoplasm	microRNA	unspecified application		406959	387178	100314041
AHI1	Abelson helper integration site 1	Cytoplasm	other	unspecified application		54806	52906	308923
AIPL1	aryl hydrocarbon receptor interacting protein like 1	Nucleus	other			23746	114230	59110
ALMS1	ALMS1 centrosome and basal body associated protein	Cytoplasm	other			7840	236266	297408
ATOH7	atonal bHLH transcription factor 7	Other	other			220202	53404	365564
BBS1	Bardet-Biedl syndrome 1	Extracellular Space	other			582	52028	309156
BBS4	Bardet-Biedl syndrome 4	Cytoplasm	other			585	102774	300754
C8orf37	chromosome 8 open reading frame 37	Cytoplasm	other			157657	67157	362483|102554232
CABP4	calcium binding protein 4	Plasma Membrane	other			57010	73660	365394
CCDC66	coiled-coil domain containing 66	Cytoplasm	other			285331	320234	306238
CDHR1	cadherin related family member 1	Plasma Membrane	other			92211	170677	93662
Cdkn1c	cyclin-dependent kinase inhibitor 1C (P57)	Nucleus	other				12577	246060
CEP104	centrosomal protein 104	Cytoplasm	other			9731	230967	246295
CRB1	crumbs cell polarity complex component 1	Plasma Membrane	other			23418	170788	304825
CRYAB	crystallin alpha B	Nucleus	other	diagnosis,disease progression,prognosis,unspecified application		1410	12955	25420
DLL4	delta like canonical Notch ligand 4	Extracellular Space	other		REGN421, OMP-305B83, OMP-21M18	54567	54485	311332
FSCN2	fascin actin-bundling protein 2, retinal	Cytoplasm	other			25794	238021	303741
HHIP	hedgehog interacting protein	Plasma Membrane	other			64399	15245	291936
IFT88	intraflagellar transport 88	Cytoplasm	other			8100	21821	305918
JAM3	junctional adhesion molecule 3	Plasma Membrane	other			83700	83964	315509
MAP1B	microtubule associated protein 1B	Cytoplasm	other			4131	17755	29456
Marcks	myristoylated alanine rich protein kinase C substrate	Plasma Membrane	other				17118
Miat	myocardial infarction associated transcript	Nucleus	other					102552664
Miat	myocardial infarction associated transcript (non-protein coding)	Nucleus	other				330166
OLFM3	olfactomedin 3	Cytoplasm	other			118427	229759	252920
ROM1	retinal outer segment membrane protein 1	Plasma Membrane	other			6094	19881	309201
RP1	RP1 axonemal microtubule associated	Cytoplasm	other			6101	19888	681377
RP1L1	RP1 like 1	Cytoplasm	other			94137	271209	683404
RPGR	retinitis pigmentosa GTPase regulator	Cytoplasm	other			6103	19893	367733
RPGRIP1	RPGR interacting protein 1	Extracellular Space	other			57096	77945	305850
RS1	retinoschisin 1	Extracellular Space	other			6247	20147	100125595
SEMA5B	semaphorin 5B	Plasma Membrane	other			54437	20357	303901
TBC1D32	TBC1 domain family member 32	Other	other			221322	544696
Tbc1d32	TBC1 domain family, member 32	Other	other					100359595
THBS1	thrombospondin 1	Extracellular Space	other	diagnosis,efficacy		7057	21825	445442
THBS2	thrombospondin 2	Extracellular Space	other			7058	21826	292406
THY1	Thy-1 cell surface antigen	Plasma Membrane	other	diagnosis,disease progression		7070	21838	24832
TTC26	tetratricopeptide repeat domain 26	Extracellular Space	other			79989	264134	500086
Tug1	taurine up-regulated 1	Other	other					100125371
Tug1	taurine upregulated gene 1	Nucleus	other				544752
PTPN23	protein tyrosine phosphatase non-receptor type 23	Cytoplasm	phosphatase			25930	104831	117552
ASCL1	achaete-scute family bHLH transcription factor 1	Nucleus	transcription regulator	unspecified application		429	17172	64186
BHLHE23	basic helix-loop-helix family member e23	Nucleus	transcription regulator			128408	140489	499952
CEP290	centrosomal protein 290	Cytoplasm	transcription regulator			80184	216274	314787
CRX	cone-rod homeobox	Nucleus	transcription regulator			1406	12951	60446
DLX1	distal-less homeobox 1	Nucleus	transcription regulator	unspecified application		1745	13390	296500
DLX2	distal-less homeobox 2	Nucleus	transcription regulator			1746	13392	296499
EOMES	eomesodermin	Nucleus	transcription regulator			8320	13813	316052
FOXD1	forkhead box D1	Nucleus	transcription regulator			2297	15229	171299
Foxe3	forkhead box E3	Nucleus	transcription regulator				30923	171302
HEY2	hes related family bHLH transcription factor with YRPW motif 2	Nucleus	transcription regulator			23493	15214	155430
ID1	inhibitor of DNA binding 1, HLH protein	Nucleus	transcription regulator	disease progression		3397	15901	25261
ID3	inhibitor of DNA binding 3, HLH protein	Nucleus	transcription regulator			3399	15903	25585
LHX1	LIM homeobox 1	Nucleus	transcription regulator			3975	16869	257634
LHX2	LIM homeobox 2	Nucleus	transcription regulator			9355	16870	296706
LHX5	LIM homeobox 5	Nucleus	transcription regulator			64211	16873	124451
MED1	mediator complex subunit 1	Nucleus	transcription regulator			5469	19014	497991
MITF	melanocyte inducing transcription factor	Nucleus	transcription regulator	unspecified application		4286	17342	25094
MTA1	metastasis associated 1	Nucleus	transcription regulator	diagnosis,response to therapy		9112	116870	64520
NEUROD1	neuronal differentiation 1	Nucleus	transcription regulator			4760	18012	29458
NEUROD2	neuronal differentiation 2	Nucleus	transcription regulator			4761	18013	54276
NEUROD4	neuronal differentiation 4	Nucleus	transcription regulator			58158	11923	288821
NRL	neural retina leucine zipper	Nucleus	transcription regulator			4901	18185	290221
ONECUT1	one cut homeobox 1	Nucleus	transcription regulator			3175	15379	25231
PAX2	paired box 2	Nucleus	transcription regulator	unspecified application		5076	18504	293992
PAX6	paired box 6	Nucleus	transcription regulator			5080	18508	25509
PRDM1	PR/SET domain 1	Nucleus	transcription regulator			639	12142	309871
SIX3	SIX homeobox 3	Nucleus	transcription regulator			6496	20473	78974
SMAD7	SMAD family member 7	Nucleus	transcription regulator			4092	17131	81516
TULP1	TUB like protein 1	Nucleus	transcription regulator			7287	22157	309900
VSX2	visual system homeobox 2	Nucleus	transcription regulator			338917	12677	171360
CD247	CD247 molecule	Plasma Membrane	transmembrane receptor		blinatumomab	919	12503	25300
MFRP	membrane frizzled-related protein	Plasma Membrane	transmembrane receptor			83552	259172	315597
PRPH2	peripherin 2	Plasma Membrane	transmembrane receptor			5961	19133	25534
SEMA5A	semaphorin 5A	Plasma Membrane	transmembrane receptor			9037	20356	310207
MFSD2A	major facilitator superfamily domain containing 2A	Plasma Membrane	transporter			84879	76574	298504
