# Supplementary material for: Low-dose radiation induces unstable gene expression in developing human iPSC-derived retinal ganglion organoids
Source: Sci Rep. 2023 Aug 9;13:12888. doi: 10.1038/s41598-023-40051-6 (PMC10412642; doi:10.1038/s41598-023-40051-6)
Supplement: Supplementary file 1 — Supplementary Tables. [file 41598_2023_40051_MOESM1_ESM.zip › S8 Table.xls]

## Sheet: Sheet0
S8 Table: altered genes of 'Retinal Development' in IPA on day 35
Symbol	Entrez Gene Name	Gene Symbol - human (HUGO / HGNC / Entrez Gene)	D35_30mGy FC	D35_180mGy FC	Location	Family	Drugs	Entrez Gene ID for Human	Entrez Gene ID for Mouse	Entrez Gene ID for Rat
19,20-dihydroxydocosapentaenoic acid					Other	chemical - endogenous mammalian
Actin					Cytoplasm	group
ADCY1	adenylate cyclase 1				Plasma Membrane	enzyme		107	432530	305509
AHI1	Abelson helper integration site 1				Cytoplasm	other		54806	52906	308923
AIPL1	aryl hydrocarbon receptor interacting protein like 1				Nucleus	other		23746	114230	59110
AKT1	AKT serine/threonine kinase 1	AKT1	-1.00709	1.08565	Cytoplasm	kinase	MK2206, capivasertib, triciribine, miransertib, triciribine phosphate, LY2780301, uprosertib, enzastaurin, GSK690693, ipatasertib, ARQ 751, perifosine, MPT0E028, archexin, BAY1125976	207	11651	24185
ALMS1	ALMS1 centrosome and basal body associated protein				Cytoplasm	other		7840	236266	297408
ARL3	ADP ribosylation factor like GTPase 3				Cytoplasm	enzyme		403	56350	64664
ASCL1	achaete-scute family bHLH transcription factor 1				Nucleus	transcription regulator		429	17172	64186
ATM	ATM serine/threonine kinase				Nucleus	kinase	AZD1390, AZD0156, M3541	472	11920	300711
ATOH7	atonal bHLH transcription factor 7	ATOH7	1.43853	-3.40494	Other	other		220202	53404	365564
BBS1	Bardet-Biedl syndrome 1				Extracellular Space	other		582	52028	309156
BBS4	Bardet-Biedl syndrome 4	BBS4	-1.10448	1.03603	Cytoplasm	other		585	102774	300754
BHLHE23	basic helix-loop-helix family member e23				Nucleus	transcription regulator		128408	140489	499952
brefeldin A					Other	chemical - endogenous non-mammalian
C8orf37	chromosome 8 open reading frame 37				Cytoplasm	other		157657	67157	362483|102554232
CABP4	calcium binding protein 4				Plasma Membrane	other		57010	73660	365394
CCDC66	coiled-coil domain containing 66				Cytoplasm	other		285331	320234	306238
CD247	CD247 molecule				Plasma Membrane	transmembrane receptor	blinatumomab	919	12503	25300
CDHR1	cadherin related family member 1				Plasma Membrane	other		92211	170677	93662
Cdkn1c	cyclin-dependent kinase inhibitor 1C (P57)				Nucleus	other			12577	246060
CEP104	centrosomal protein 104				Cytoplasm	other		9731	230967	246295
CEP290	centrosomal protein 290				Cytoplasm	transcription regulator		80184	216274	314787
CNGA3	cyclic nucleotide gated channel subunit alpha 3				Plasma Membrane	ion channel		1261	12790	85257
Collagen type IV					Other	complex
CRB1	crumbs cell polarity complex component 1				Plasma Membrane	other		23418	170788	304825
CRX	cone-rod homeobox				Nucleus	transcription regulator		1406	12951	60446
CRYAB	crystallin alpha B	CRYAB	2.51044	2.39346	Nucleus	other		1410	12955	25420
cytochalasin D					Other	chemical toxicant
DIO3	iodothyronine deiodinase 3	DIO3	-1.16852	1.55473	Plasma Membrane	enzyme		1735	107585	29475
DLL4	delta like canonical Notch ligand 4				Extracellular Space	other	REGN421, OMP-305B83, OMP-21M18	54567	54485	311332
DLX1	distal-less homeobox 1				Nucleus	transcription regulator		1745	13390	296500
DLX2	distal-less homeobox 2				Nucleus	transcription regulator		1746	13392	296499
docosahexaenoic acid					Other	chemical drug
EOMES	eomesodermin				Nucleus	transcription regulator		8320	13813	316052
EPHX2	epoxide hydrolase 2				Cytoplasm	enzyme		2053	13850	65030
FBXW7	F-box and WD repeat domain containing 7				Nucleus	enzyme		55294	50754	100360914
FGF9	fibroblast growth factor 9				Extracellular Space	growth factor		2254	14180	25444
FOXD1	forkhead box D1				Nucleus	transcription regulator		2297	15229	171299
Foxe3	forkhead box E3				Nucleus	transcription regulator			30923	171302
FSCN2	fascin actin-bundling protein 2, retinal				Cytoplasm	other		25794	238021	303741
GNAT1	G protein subunit alpha transducin 1				Plasma Membrane	enzyme		2779	14685	363143
GNAT2	G protein subunit alpha transducin 2				Plasma Membrane	enzyme		2780	14686	365901
GNGT1	G protein subunit gamma transducin 1				Plasma Membrane	enzyme		2792	14699	680149
GRK1	G protein-coupled receptor kinase 1				Plasma Membrane	kinase		6011	24013	81760
HCN1	hyperpolarization activated cyclic nucleotide gated potassium channel 1				Plasma Membrane	ion channel		348980	15165	84390
HEY2	hes related family bHLH transcription factor with YRPW motif 2				Nucleus	transcription regulator		23493	15214	155430
HHIP	hedgehog interacting protein				Plasma Membrane	other		64399	15245	291936
ID1	inhibitor of DNA binding 1, HLH protein	ID1	1.82626	1.65568	Nucleus	transcription regulator		3397	15901	25261
ID3	inhibitor of DNA binding 3, HLH protein	ID3	1.59901	1.59386	Nucleus	transcription regulator		3399	15903	25585
IFT88	intraflagellar transport 88				Cytoplasm	other		8100	21821	305918
IHH	Indian hedgehog signaling molecule				Extracellular Space	enzyme		3549	16147	84399
imatinib					Other	chemical drug
JAM3	junctional adhesion molecule 3	JAM3	1.02094	1.04575	Plasma Membrane	other		83700	83964	315509
KDR	kinase insert domain receptor				Plasma Membrane	kinase	CHIR-265, midostaurin, sorafenib/sulindac/sunitinib, apatinib, brivanib, imatinib/sunitinib, bevacizumab/sorafenib, tanibirumab, axitinib, motesanib, 5-azacytidine/sorafenib, tesevatinib, pazopanib, XL999, JI 101, PF 00337210, famitinib, SAR103168, telatinib, brivanib alaninate, henatinib, VEGFR2 inhibitor, pegdinetanib, rebastinib, orantinib, paclitaxel/pembrolizumab/ramucirumab, sulfatinib, vat…	3791	16542	25589
LAMB2	laminin subunit beta 2	LAMB2	-1.02585	1.16811	Extracellular Space	enzyme		3913	16779	25473
LHX1	LIM homeobox 1				Nucleus	transcription regulator		3975	16869	257634
LHX2	LIM homeobox 2	LHX2	-1.17474	1.04983	Nucleus	transcription regulator		9355	16870	296706
LHX5	LIM homeobox 5				Nucleus	transcription regulator		64211	16873	124451
LIF	LIF interleukin 6 family cytokine				Extracellular Space	cytokine		3976	16878	60584
LRAT	lecithin retinol acyltransferase	LRAT	2.72496	-1.21951	Cytoplasm	enzyme		9227	79235	64047
MAP1B	microtubule associated protein 1B	MAP1B	1.34853	1.02893	Cytoplasm	other		4131	17755	29456
Marcks	myristoylated alanine rich protein kinase C substrate				Plasma Membrane	other			17118
MED1	mediator complex subunit 1				Nucleus	transcription regulator		5469	19014	497991
MET	MET proto-oncogene, receptor tyrosine kinase				Plasma Membrane	kinase	EMD 1204831, volitinib, TQ-B3139, bozitinib, onartuzumab, TR1801, LY3164530, ARGX-111, glumetinib, OMO-1, AL2846, MK2461, EMI-137, cabozantinib/erlotinib, crizotinib, tivantinib, ABT-700, JNJ-38877605, AMG 208, EMB-01, amuvatinib, c-MET inhibitor, LY2875358, SAR125844, crizotinib/vemurafenib, cabozantinib/nivolumab, merestinib, foretinib, glesatinib, SAIT301, crizotinib/prednisolone, MK8033, alti…	4233	17295	24553
methionine sulfoximine					Other	chemical reagent
MFRP	membrane frizzled-related protein				Plasma Membrane	transmembrane receptor		83552	259172	315597
MFSD2A	major facilitator superfamily domain containing 2A				Plasma Membrane	transporter		84879	76574	298504
MHC CLASS I (family)					Plasma Membrane	group
Miat	myocardial infarction associated transcript				Nucleus	other				102552664
Miat	myocardial infarction associated transcript (non-protein coding)				Nucleus	other			330166
mir-124	microRNA 124-1				Cytoplasm	microRNA		406907|406908|406909	387233|723950|723951	100314024|100314155|100314291
mir-182	microRNA 182				Cytoplasm	microRNA		406958	387177	100314172
mir-183	microRNA 183				Cytoplasm	microRNA		406959	387178	100314041
mir-96	microRNA 96				Cytoplasm	microRNA		407053	723886	100314017
MITF	melanocyte inducing transcription factor				Nucleus	transcription regulator		4286	17342	25094
MTA1	metastasis associated 1	MTA1	-1.10352	-1.1103	Nucleus	transcription regulator		9112	116870	64520
N-(3-(aminomethyl)benzyl)acetamidine					Other	chemical reagent
NAGLU	N-acetyl-alpha-glucosaminidase				Cytoplasm	enzyme		4669	27419	360630
NEUROD1	neuronal differentiation 1				Nucleus	transcription regulator		4760	18012	29458
NEUROD2	neuronal differentiation 2				Nucleus	transcription regulator		4761	18013	54276
NEUROD4	neuronal differentiation 4				Nucleus	transcription regulator		58158	11923	288821
Neurotrophin					Extracellular Space	group
NOS2	nitric oxide synthase 2	NOS2	1.27857	-1.21954	Cytoplasm	enzyme	pimagedine, N(G)-monomethyl-D-arginine, GW 273629, triflusal	4843	18126	24599|497963
NR2E1	nuclear receptor subfamily 2 group E member 1				Nucleus	ligand-dependent nuclear receptor		7101	21907	684085
NR2E3	nuclear receptor subfamily 2 group E member 3				Nucleus	ligand-dependent nuclear receptor		10002	23958	100365683
NRL	neural retina leucine zipper				Nucleus	transcription regulator		4901	18185	290221
NTRK2	neurotrophic receptor tyrosine kinase 2				Plasma Membrane	kinase	larotrectinib, NOV1601, DS-6051b, belizatinib, cabozantinib/nivolumab, lorlatinib, cabozantinib/erlotinib, entrectinib, repotrectinib, PLX7486, LOXO-195, ONO-7579, cabozantinib	4915	18212	25054
OLFM3	olfactomedin 3				Cytoplasm	other		118427	229759	252920
ONECUT1	one cut homeobox 1				Nucleus	transcription regulator		3175	15379	25231
Opsin					Plasma Membrane	group
PAX2	paired box 2	PAX2	-1.30691	1.36688	Nucleus	transcription regulator		5076	18504	293992
PAX6	paired box 6	PAX6	1.00364	-1.83555	Nucleus	transcription regulator		5080	18508	25509
PD 123319					Other	chemical drug
PDE6C	phosphodiesterase 6C				Cytoplasm	enzyme		5146	110855	361752
PDGFB	platelet derived growth factor subunit B				Extracellular Space	growth factor	pegpleranib	5155	18591	24628
PLA2G3	phospholipase A2 group III				Extracellular Space	enzyme		50487	237625	289733
PRDM1	PR/SET domain 1				Nucleus	transcription regulator		639	12142	309871
PRKCI	protein kinase C iota	PRKCI	1.09002	-1.00871	Cytoplasm	kinase	ingenol mebutate	5584	18759	84006
PRPH2	peripherin 2				Plasma Membrane	transmembrane receptor		5961	19133	25534
PTPN23	protein tyrosine phosphatase non-receptor type 23				Cytoplasm	phosphatase		25930	104831	117552
RABL2A	RAB, member of RAS oncogene family like 2A				Cytoplasm	enzyme		11159	68708	362987
RARB	retinoic acid receptor beta				Nucleus	ligand-dependent nuclear receptor	daunorubicin/tretinoin, alitretinoin, acitretin, AGN 190299, clindamycin phosphate/tretinoin, idarubicin/mitoxantrone/tretinoin, etretinate, fenretinide, idarubicin/tretinoin, tamibarotene, tretinoin, tazarotene, halobetasol propionate/tazarotene, adapalene, doxorubicin/tretinoin, theophylline/tretinoin/valproic acid, isotretinoin	5915	218772	24706
RARG	retinoic acid receptor gamma				Nucleus	ligand-dependent nuclear receptor	6-mercaptopurine/methotrexate/tretinoin, daunorubicin/tretinoin, alitretinoin, cytarabine/daunorubicin/tretinoin, acitretin, AGN 190299, clindamycin phosphate/tretinoin, palovarotene, arsenic trioxide/daunorubicin/tretinoin, idarubicin/mitoxantrone/tretinoin, etretinate, fenretinide, idarubicin/tretinoin, tretinoin, tazarotene, arsenic trioxide/gemtuzumab ozogamicin/tretinoin, halobetasol propion…	5916	19411	685072
RAS					Cytoplasm	group	donafenib, ras inhibitor, diazepinomicin
RDH13	retinol dehydrogenase 13				Cytoplasm	enzyme		112724	108841	361504
RHO	rhodopsin				Plasma Membrane	G-protein coupled receptor		6010	212541	24717
ROM1	retinal outer segment membrane protein 1				Plasma Membrane	other		6094	19881	309201
RORB	RAR related orphan receptor B				Nucleus	ligand-dependent nuclear receptor		6096	225998	309288
RP1	RP1 axonemal microtubule associated				Cytoplasm	other		6101	19888	681377
RP1L1	RP1 like 1				Cytoplasm	other		94137	271209	683404
RPGR	retinitis pigmentosa GTPase regulator				Cytoplasm	other		6103	19893	367733
RPGRIP1	RPGR interacting protein 1				Extracellular Space	other		57096	77945	305850
RS1	retinoschisin 1				Extracellular Space	other		6247	20147	100125595
S1PR2	sphingosine-1-phosphate receptor 2				Plasma Membrane	G-protein coupled receptor		9294	14739	29415
Secretase gamma					Plasma Membrane	complex	PF-3084014, LY3039478, RO4929097, BMS-906024
SEMA5A	semaphorin 5A				Plasma Membrane	transmembrane receptor		9037	20356	310207
SEMA5B	semaphorin 5B	SEMA5B	-1.19019	-1.73087	Plasma Membrane	other		54437	20357	303901
SIX3	SIX homeobox 3	SIX3	-1.03195	1.23225	Nucleus	transcription regulator		6496	20473	78974
SMAD7	SMAD family member 7				Nucleus	transcription regulator		4092	17131	81516
sphingosine-1-phosphate					Other	chemical - endogenous mammalian
TBC1D32	TBC1 domain family member 32				Other	other		221322	544696
Tbc1d32	TBC1 domain family, member 32				Other	other				100359595
TH	tyrosine hydroxylase				Cytoplasm	enzyme	tyrosine hydroxylase inhibitor, 5,6,7,8-tetrahydrobiopterin, metyrosine, alpha-methylparatyrosine	7054	21823	25085
THBS1	thrombospondin 1	THBS1	-1.09291	-1.41874	Extracellular Space	other		7057	21825	445442
THBS2	thrombospondin 2				Extracellular Space	other		7058	21826	292406
THRB	thyroid hormone receptor beta				Nucleus	ligand-dependent nuclear receptor	dextrothyroxine, amiodarone, levothyroxine/l-triiodothyronine, denosumab/levothyroxine, L-triiodothyronine, 3,5-diiodothyropropionic acid, levothyroxine	7068	21834	24831
THY1	Thy-1 cell surface antigen	THY1	1.09559	1.22781	Plasma Membrane	other		7070	21838	24832
TOPORS	TOP1 binding arginine/serine rich protein				Nucleus	enzyme		10210	106021	362501
TRPM1	transient receptor potential cation channel subfamily M member 1				Plasma Membrane	ion channel		4308	17364	361586
TTC26	tetratricopeptide repeat domain 26				Extracellular Space	other		79989	264134	500086
Tug1	taurine up-regulated 1				Other	other				100125371
Tug1	taurine upregulated gene 1				Nucleus	other			544752
TULP1	TUB like protein 1				Nucleus	transcription regulator		7287	22157	309900
Vegf					Extracellular Space	group	bevacizumab/paclitaxel/topotecan, bevacizumab/temozolomide, CVX-241, bevacizumab/irinotecan, bevacizumab/sorafenib, bevacizumab/erlotinib, bevacizumab, bevacizumab/panitumumab, OMP-305B83, bevacizumab/doxorubicin/paclitaxel, bevacizumab/carmustine/lomustine, bevacizumab/doxorubicin, RC28-E, MP0250, bevacizumab/paclitaxel, bevacizumab/gefitinib, atezolizumab/bevacizumab, bevacizumab/cetuximab/erlo…
VEGFA	vascular endothelial growth factor A	VEGFA	-1.37808	1.17242	Extracellular Space	growth factor	bevacizumab/capecitabine, bevacizumab/paclitaxel/topotecan, bevacizumab/temozolomide, bevacizumab/docetaxel/prednisone/thalidomide/zoledronic acid, bevacizumab-IRDye 800CW, bevacizumab/5-fluorouracil/irinotecan/oxaliplatin, bevacizumab/irinotecan, bevacizumab/sorafenib, bevacizumab/erlotinib, brolucizumab, bevacizumab, bevacizumab/gemcitabine, bevacizumab/panitumumab, bevacizumab/doxorubicin/pacl…	7422	22339	83785
VSX2	visual system homeobox 2	VSX2	-1.957	-1.35982	Nucleus	transcription regulator		338917	12677	171360
WARS1	tryptophanyl-tRNA synthetase 1	WARS	1.04648	-1.03133	Cytoplasm	enzyme		7453	22375	314442
