# Supplementary material for: Low-dose radiation induces unstable gene expression in developing human iPSC-derived retinal ganglion organoids
Source: Sci Rep. 2023 Aug 9;13:12888. doi: 10.1038/s41598-023-40051-6 (PMC10412642; doi:10.1038/s41598-023-40051-6)
Supplement: Supplementary file 1 — Supplementary Tables. [file 41598_2023_40051_MOESM1_ESM.zip › S9 Table.xlsx]

## Sheet: Sheet1
Supplemental Table S9 | Summary of statistical analysis
			Biological replicate		Statistical analysis
Figure 1B	Measurement of EB size	Day 6	3	>10 Ebs	Student's t-test
		Day 10	3	>10 Ebs	Student's t-test
Figure 1C	Heatmap of RNA-seq	Day 0	1	6 Ebs/tube
		Day 3	1	6 Ebs/tube
		Day 6	1	6 Ebs/tube
		Day 10	1	6 Ebs/tube
		Day 17	1	6-12 Ebs/tube
		Day 35	1	6-12 Ebs/tube
Figure 3	“Development of retina” by 30 mGy and 180 mGy	Day 35	3	6-12 Ebs/tube
Figure 4	Gene expression of retinal and neural development-related genes on Day 35	Day 35	3	6-12 Ebs/tube
Figure 5	Immuno fluorescence	Day 35	3	2307-23457 cells	Chi-square test
